# Supplementary material for: Flux balance analysis reveals acetate metabolism modulates cyclic electron flow and alternative glycolytic pathways in Chlamydomonas reinhardtii
Source: Front Plant Sci. 2015 Jun 30;6:474. doi: 10.3389/fpls.2015.00474 (PMC4485056; doi:10.3389/fpls.2015.00474)
Supplement: Supplementary file 1 [file DataSheet1.ZIP › Supplementary file S1.xml]

<?xml version="1.0" encoding="UTF-8"?>
<sbml xmlns="http://www.sbml.org/sbml/level2" xmlns:html="http://www.w3.org/1999/xhtml" xmlns:jigcell="http://www.sbml.org/2001/ns/jigcell" xmlns:math="http://www.w3.org/1998/Math/MathML" xmlns:rdf="http://www.w3.org/1999/02/22-rdf-syntax-ns#" xmlns:sbml="http://www.sbml.org/sbml/level2" xmlns:xlink="http://www.w3.org/1999/xlink" level="2" version="1">
  <model>
    <listOfUnitDefinitions>
      <unitDefinition id="mmol_per_gDW_per_hr">
        <listOfUnits>
          <unit kind="mole" scale="-3"/>
          <unit kind="gram" exponent="-1"/>
          <unit kind="second" exponent="-1" multiplier="0.000277777777777778"/>
        </listOfUnits>
      </unitDefinition>
    </listOfUnitDefinitions>
    <listOfCompartments>
      <compartment id="c" name="Cytosol"/>
      <compartment id="e" name="Extra-organism"/>
      <compartment id="f" name="Flagellum"/>
      <compartment id="g" name="Golgi Apparatus"/>
      <compartment id="h" name="Chloroplast"/>
      <compartment id="m" name="Mitochondria"/>
      <compartment id="n" name="Nucleus"/>
      <compartment id="s" name="Eyespot"/>
      <compartment id="u" name="Thylakoid Lumen"/>
      <compartment id="x" name="Glyoxysome"/>
    </listOfCompartments>
    <listOfSpecies>
      <species id="M_10fthf_c" name="10-Formyltetrahydrofolate" compartment="c">
        <notes>
          <body xmlns="http://www.w3.org/1999/xhtml">
            <p>FORMULA: C20H21N7O7</p>
          </body>
        </notes>
      </species>
      <species id="M_10fthf_h" name="10-Formyltetrahydrofolate" compartment="h">
        <notes>
          <body xmlns="http://www.w3.org/1999/xhtml">
            <p>FORMULA: C20H21N7O7</p>
          </body>
        </notes>
      </species>
      <species id="M_10fthf_m" name="10-Formyltetrahydrofolate" compartment="m">
        <notes>
          <body xmlns="http://www.w3.org/1999/xhtml">
            <p>FORMULA: C20H21N7O7</p>
          </body>
        </notes>
      </species>
      <species id="M_10fthf_x" name="10-Formyltetrahydrofolate" compartment="x">
        <notes>
          <body xmlns="http://www.w3.org/1999/xhtml">
            <p>FORMULA: C20H21N7O7</p>
          </body>
        </notes>
      </species>
      <species id="M_10fthfglu_DASH_L_c" name="10-Formyltetrahydrofolyl L-glutamate" compartment="c">
        <notes>
          <body xmlns="http://www.w3.org/1999/xhtml">
            <p>FORMULA: C25H28N8O10</p>
          </body>
        </notes>
      </species>
      <species id="M_10fthfglu_DASH_L_m" name="10-Formyltetrahydrofolyl L-glutamate" compartment="m">
        <notes>
          <body xmlns="http://www.w3.org/1999/xhtml">
            <p>FORMULA: C25H28N8O10</p>
          </body>
        </notes>
      </species>
      <species id="M_12dgr160_h" name="1,2-Diacyl-sn-glycerol (dihexadecanoyl, n-C16:0)" compartment="h">
        <notes>
          <body xmlns="http://www.w3.org/1999/xhtml">
            <p>FORMULA: </p>
          </body>
        </notes>
      </species>
      <species id="M_12dgr16018111Z_c" name="1,2-Diacyl-sn-glycerol (1-hexadecanoyl,2-(11Z)-octadecenoyl, 16:0/18:1(11Z))" compartment="c">
        <notes>
          <body xmlns="http://www.w3.org/1999/xhtml">
            <p>FORMULA: C37H70O5</p>
          </body>
        </notes>
      </species>
      <species id="M_12dgr1601819Z_c" name="1,2-Diacyl-sn-glycerol (1-hexadecanoyl,2-(9Z)-octadecenoyl, 16:0/18:1(9Z))" compartment="c">
        <notes>
          <body xmlns="http://www.w3.org/1999/xhtml">
            <p>FORMULA: C37H70O5</p>
          </body>
        </notes>
      </species>
      <species id="M_12dgr1601819Z_h" name="1,2-Diacyl-sn-glycerol (1-hexadecanoyl,2-(9Z)-octadecenoyl, 16:0/18:1(9Z))" compartment="h">
        <notes>
          <body xmlns="http://www.w3.org/1999/xhtml">
            <p>FORMULA: C37H70O5</p>
          </body>
        </notes>
      </species>
      <species id="M_12dgr1801819Z_c" name="1,2-Diacyl-sn-glycerol (1-octadecanoyl,2-(9Z)-octadecenoyl, 18:0/18:1(9Z))" compartment="c">
        <notes>
          <body xmlns="http://www.w3.org/1999/xhtml">
            <p>FORMULA: C39H74O5</p>
          </body>
        </notes>
      </species>
      <species id="M_12dgr1801819Z_h" name="1,2-Diacyl-sn-glycerol (1-octadecanoyl,2-(9Z)-octadecenoyl, 18:0/18:1(9Z))" compartment="h">
        <notes>
          <body xmlns="http://www.w3.org/1999/xhtml">
            <p>FORMULA: C39H74O5</p>
          </body>
        </notes>
      </species>
      <species id="M_12dgr18111Z160_h" name="1,2-Diacyl-sn-glycerol (1-(11Z)-octadecenoyl,2-hexadecanoyl, 18:1(11Z)/16:0)" compartment="h">
        <notes>
          <body xmlns="http://www.w3.org/1999/xhtml">
            <p>FORMULA: </p>
          </body>
        </notes>
      </species>
      <species id="M_12dgr18111Z18111Z_c" name="1,2-Diacyl-sn-glycerol (1,2-di-(11Z)-octadecenoyl, 18:1(11Z)/18:1(11Z))" compartment="c">
        <notes>
          <body xmlns="http://www.w3.org/1999/xhtml">
            <p>FORMULA: C39H72O5</p>
          </body>
        </notes>
      </species>
      <species id="M_12dgr18111Z1819Z_c" name="1,2-Diacyl-sn-glycerol (1-(11Z)-octadecenoyl,2-(9Z)-octadecenoyl, 18:1(11Z)/18:1(9Z))" compartment="c">
        <notes>
          <body xmlns="http://www.w3.org/1999/xhtml">
            <p>FORMULA: C39H72O5</p>
          </body>
        </notes>
      </species>
      <species id="M_12dgr18111Z1819Z_h" name="1,2-Diacyl-sn-glycerol (1-(11Z)-octadecenoyl,2-(9Z)-octadecenoyl, 18:1(11Z)/18:1(9Z))" compartment="h">
        <notes>
          <body xmlns="http://www.w3.org/1999/xhtml">
            <p>FORMULA: C39H72O5</p>
          </body>
        </notes>
      </species>
      <species id="M_12dgr1819Z160_h" name="1,2-Diacyl-sn-glycerol (1-(9Z)-octadecenoyl,2-hexadecanoyl, 18:1(9Z)/16:0)" compartment="h">
        <notes>
          <body xmlns="http://www.w3.org/1999/xhtml">
            <p>FORMULA: </p>
          </body>
        </notes>
      </species>
      <species id="M_12dgr1819Z1619Z_h" name="1,2-Diacyl-sn-glycerol (1-(9Z)-octadecenoyl,2-(9Z)-hexadecenoyl, 18:1(9Z)/16:1(9Z))" compartment="h">
        <notes>
          <body xmlns="http://www.w3.org/1999/xhtml">
            <p>FORMULA: </p>
          </body>
        </notes>
      </species>
      <species id="M_12dgr1819Z18111Z_c" name="1,2-Diacyl-sn-glycerol (1-(9Z)-octadecenoyl,2-(11Z)-octadecenoyl, 18:1(9Z)/18:1(11Z))" compartment="c">
        <notes>
          <body xmlns="http://www.w3.org/1999/xhtml">
            <p>FORMULA: C39H72O5</p>
          </body>
        </notes>
      </species>
      <species id="M_12dgr1819Z18111Z_h" name="1,2-Diacyl-sn-glycerol (1-(9Z)-octadecenoyl,2-(11Z)-octadecenoyl, 18:1(9Z)/18:1(11Z))" compartment="h">
        <notes>
          <body xmlns="http://www.w3.org/1999/xhtml">
            <p>FORMULA: C39H72O5</p>
          </body>
        </notes>
      </species>
      <species id="M_12dgr1819Z1819Z_c" name="1,2-Diacyl-sn-glycerol (1,2-di-(9Z)-octadecenoyl, 18:1(9Z)/18:1(9Z))" compartment="c">
        <notes>
          <body xmlns="http://www.w3.org/1999/xhtml">
            <p>FORMULA: C39H72O5</p>
          </body>
        </notes>
      </species>
      <species id="M_12dgr1819Z1819Z_h" name="1,2-Diacyl-sn-glycerol (1,2-di-(9Z)-octadecenoyl, 18:1(9Z)/18:1(9Z))" compartment="h">
        <notes>
          <body xmlns="http://www.w3.org/1999/xhtml">
            <p>FORMULA: C39H72O5</p>
          </body>
        </notes>
      </species>
      <species id="M_12dmpo_c" name="1,2-Dihydroxy-5-(methylthio)pent-1-en-3-one" compartment="c">
        <notes>
          <body xmlns="http://www.w3.org/1999/xhtml">
            <p>FORMULA: C6H9O3S</p>
          </body>
        </notes>
      </species>
      <species id="M_13dampp_h" name="1,3-Diaminopropane" compartment="h">
        <notes>
          <body xmlns="http://www.w3.org/1999/xhtml">
            <p>FORMULA: </p>
          </body>
        </notes>
      </species>
      <species id="M_13dpg_c" name="3-Phospho-D-glyceroyl phosphate" compartment="c">
        <notes>
          <body xmlns="http://www.w3.org/1999/xhtml">
            <p>FORMULA: C3H4O10P2</p>
          </body>
        </notes>
      </species>
      <species id="M_13dpg_f" name="3-Phospho-D-glyceroyl phosphate" compartment="f">
        <notes>
          <body xmlns="http://www.w3.org/1999/xhtml">
            <p>FORMULA: C3H4O10P2</p>
          </body>
        </notes>
      </species>
      <species id="M_13dpg_h" name="3-Phospho-D-glyceroyl phosphate" compartment="h">
        <notes>
          <body xmlns="http://www.w3.org/1999/xhtml">
            <p>FORMULA: C3H4O10P2</p>
          </body>
        </notes>
      </species>
      <species id="M_13dpg_m" name="3-Phospho-D-glyceroyl phosphate" compartment="m">
        <notes>
          <body xmlns="http://www.w3.org/1999/xhtml">
            <p>FORMULA: C3H4O10P2</p>
          </body>
        </notes>
      </species>
      <species id="M_13oocdcy1829Z11Ea_c" name="(9Z,11E)-13-Oxooctadeca-9,11-dienoic acid" compartment="c">
        <notes>
          <body xmlns="http://www.w3.org/1999/xhtml">
            <p>FORMULA: C18H29O3</p>
          </body>
        </notes>
      </species>
      <species id="M_13Shocdcy1829Z11Ea_c" name="(9Z,11E)-(13S)-13-Hydroxyoctadeca-9,11-dienoic acid" compartment="c">
        <notes>
          <body xmlns="http://www.w3.org/1999/xhtml">
            <p>FORMULA: C18H31O3</p>
          </body>
        </notes>
      </species>
      <species id="M_13Shpocdcy1829Z11Ea_c" name="(9Z,11E)-(13S)-13-Hydroperoxyoctadeca-9,11-dienoic acid" compartment="c">
        <notes>
          <body xmlns="http://www.w3.org/1999/xhtml">
            <p>FORMULA: C18H31O4</p>
          </body>
        </notes>
      </species>
      <species id="M_1acpc_c" name="1-Aminocyclopropane-1-carboxylate" compartment="c">
        <notes>
          <body xmlns="http://www.w3.org/1999/xhtml">
            <p>FORMULA: C4H7NO2</p>
          </body>
        </notes>
      </species>
      <species id="M_1acpc_h" name="1-Aminocyclopropane-1-carboxylate" compartment="h">
        <notes>
          <body xmlns="http://www.w3.org/1999/xhtml">
            <p>FORMULA: C4H7NO2</p>
          </body>
        </notes>
      </species>
      <species id="M_1acpc_m" name="1-Aminocyclopropane-1-carboxylate" compartment="m">
        <notes>
          <body xmlns="http://www.w3.org/1999/xhtml">
            <p>FORMULA: C4H7NO2</p>
          </body>
        </notes>
      </species>
      <species id="M_1agpe180_c" name="1-Acyl-sn-glycero-3-phosphoethanolamine (18:0)" compartment="c">
        <notes>
          <body xmlns="http://www.w3.org/1999/xhtml">
            <p>FORMULA: C23H48NO7P</p>
          </body>
        </notes>
      </species>
      <species id="M_1agpe18111Z_c" name="1-Acyl-sn-glycero-3-phosphoethanolamine (18:1(11Z))" compartment="c">
        <notes>
          <body xmlns="http://www.w3.org/1999/xhtml">
            <p>FORMULA: C23H46NO7P</p>
          </body>
        </notes>
      </species>
      <species id="M_1agpe1819Z_c" name="1-Acyl-sn-glycero-3-phosphoethanolamine (18:1(9Z))" compartment="c">
        <notes>
          <body xmlns="http://www.w3.org/1999/xhtml">
            <p>FORMULA: C23H46NO7P</p>
          </body>
        </notes>
      </species>
      <species id="M_1agpe1829Z12Z_c" name="1-Acyl-sn-glycero-3-phosphoethanolamine (18:2(9Z,12Z))" compartment="c">
        <notes>
          <body xmlns="http://www.w3.org/1999/xhtml">
            <p>FORMULA: C23H44NO7P</p>
          </body>
        </notes>
      </species>
      <species id="M_1btol_c" name="1-Butanol" compartment="c">
        <notes>
          <body xmlns="http://www.w3.org/1999/xhtml">
            <p>FORMULA: C4H10O</p>
          </body>
        </notes>
      </species>
      <species id="M_1Dgali_c" name="1-alpha-D-Galactosyl-myo-inositol" compartment="c">
        <notes>
          <body xmlns="http://www.w3.org/1999/xhtml">
            <p>FORMULA: C12H22O11</p>
          </body>
        </notes>
      </species>
      <species id="M_1Dgali_h" name="1-alpha-D-Galactosyl-myo-inositol" compartment="h">
        <notes>
          <body xmlns="http://www.w3.org/1999/xhtml">
            <p>FORMULA: C12H22O11</p>
          </body>
        </notes>
      </species>
      <species id="M_1hdecg3p_c" name="1-hexadecanoyl-sn-glycerol 3-phosphate" compartment="c">
        <notes>
          <body xmlns="http://www.w3.org/1999/xhtml">
            <p>FORMULA: C19H37O7P</p>
          </body>
        </notes>
      </species>
      <species id="M_1hdecg3p_h" name="1-hexadecanoyl-sn-glycerol 3-phosphate" compartment="h">
        <notes>
          <body xmlns="http://www.w3.org/1999/xhtml">
            <p>FORMULA: C19H37O7P</p>
          </body>
        </notes>
      </species>
      <species id="M_1odec11eg3p_c" name="1-octadec-11-enoyl-sn-glycerol 3-phosphate" compartment="c">
        <notes>
          <body xmlns="http://www.w3.org/1999/xhtml">
            <p>FORMULA: C21H39O7P</p>
          </body>
        </notes>
      </species>
      <species id="M_1odec11eg3p_h" name="1-octadec-11-enoyl-sn-glycerol 3-phosphate" compartment="h">
        <notes>
          <body xmlns="http://www.w3.org/1999/xhtml">
            <p>FORMULA: C21H39O7P</p>
          </body>
        </notes>
      </species>
      <species id="M_1odec9eg3p_c" name="1-octadec-9-enoyl-sn-glycerol 3-phosphate" compartment="c">
        <notes>
          <body xmlns="http://www.w3.org/1999/xhtml">
            <p>FORMULA: C21H39O7P</p>
          </body>
        </notes>
      </species>
      <species id="M_1odec9eg3p_h" name="1-octadec-9-enoyl-sn-glycerol 3-phosphate" compartment="h">
        <notes>
          <body xmlns="http://www.w3.org/1999/xhtml">
            <p>FORMULA: C21H39O7P</p>
          </body>
        </notes>
      </species>
      <species id="M_1odecg3p_c" name="1-octadecanoyl-sn-glycerol 3-phosphate" compartment="c">
        <notes>
          <body xmlns="http://www.w3.org/1999/xhtml">
            <p>FORMULA: C21H41O7P</p>
          </body>
        </notes>
      </species>
      <species id="M_1odecg3p_h" name="1-octadecanoyl-sn-glycerol 3-phosphate" compartment="h">
        <notes>
          <body xmlns="http://www.w3.org/1999/xhtml">
            <p>FORMULA: C21H41O7P</p>
          </body>
        </notes>
      </species>
      <species id="M_1pyr5c_c" name="1-Pyrroline-5-carboxylate" compartment="c">
        <notes>
          <body xmlns="http://www.w3.org/1999/xhtml">
            <p>FORMULA: C5H6NO2</p>
          </body>
        </notes>
      </species>
      <species id="M_1pyr5c_m" name="1-Pyrroline-5-carboxylate" compartment="m">
        <notes>
          <body xmlns="http://www.w3.org/1999/xhtml">
            <p>FORMULA: C5H6NO2</p>
          </body>
        </notes>
      </species>
      <species id="M_23dhdp_c" name="2,3-Dihydrodipicolinate" compartment="c">
        <notes>
          <body xmlns="http://www.w3.org/1999/xhtml">
            <p>FORMULA: C7H5NO4</p>
          </body>
        </notes>
      </species>
      <species id="M_23dhmb_c" name="(R)-2,3-Dihydroxy-3-methylbutanoate" compartment="c">
        <notes>
          <body xmlns="http://www.w3.org/1999/xhtml">
            <p>FORMULA: C5H9O4</p>
          </body>
        </notes>
      </species>
      <species id="M_23dhmb_h" name="(R)-2,3-Dihydroxy-3-methylbutanoate" compartment="h">
        <notes>
          <body xmlns="http://www.w3.org/1999/xhtml">
            <p>FORMULA: C5H9O4</p>
          </body>
        </notes>
      </species>
      <species id="M_23dhmb_m" name="(R)-2,3-Dihydroxy-3-methylbutanoate" compartment="m">
        <notes>
          <body xmlns="http://www.w3.org/1999/xhtml">
            <p>FORMULA: C5H9O4</p>
          </body>
        </notes>
      </species>
      <species id="M_23dhmp_c" name="(R)-2,3-Dihydroxy-3-methylpentanoate" compartment="c">
        <notes>
          <body xmlns="http://www.w3.org/1999/xhtml">
            <p>FORMULA: C6H11O4</p>
          </body>
        </notes>
      </species>
      <species id="M_23dhmp_h" name="(R)-2,3-Dihydroxy-3-methylpentanoate" compartment="h">
        <notes>
          <body xmlns="http://www.w3.org/1999/xhtml">
            <p>FORMULA: C6H11O4</p>
          </body>
        </notes>
      </species>
      <species id="M_25aics_c" name="(S)-2-[5-Amino-1-(5-phospho-D-ribosyl)imidazole-4-carboxamido]succinate" compartment="c">
        <notes>
          <body xmlns="http://www.w3.org/1999/xhtml">
            <p>FORMULA: C13H15N4O12P</p>
          </body>
        </notes>
      </species>
      <species id="M_25aics_h" name="(S)-2-[5-Amino-1-(5-phospho-D-ribosyl)imidazole-4-carboxamido]succinate" compartment="h">
        <notes>
          <body xmlns="http://www.w3.org/1999/xhtml">
            <p>FORMULA: C13H15N4O12P</p>
          </body>
        </notes>
      </species>
      <species id="M_25dhpp_h" name="2,5-Diamino-6-hydroxy-4-(5&apos;-phosphoribosylamino)-pyrimidine" compartment="h">
        <notes>
          <body xmlns="http://www.w3.org/1999/xhtml">
            <p>FORMULA: </p>
          </body>
        </notes>
      </species>
      <species id="M_25hvitd3_c" name="25-Hydroxyvitamin D3" compartment="c">
        <notes>
          <body xmlns="http://www.w3.org/1999/xhtml">
            <p>FORMULA: C27H44O2</p>
          </body>
        </notes>
      </species>
      <species id="M_26dap_DASH_LL_c" name="LL-2,6-Diaminoheptanedioate" compartment="c">
        <notes>
          <body xmlns="http://www.w3.org/1999/xhtml">
            <p>FORMULA: C7H14N2O4</p>
          </body>
        </notes>
      </species>
      <species id="M_26dap_DASH_M_c" name="meso-2,6-Diaminoheptanedioate" compartment="c">
        <notes>
          <body xmlns="http://www.w3.org/1999/xhtml">
            <p>FORMULA: C7H14N2O4</p>
          </body>
        </notes>
      </species>
      <species id="M_26dmani_e" name="2,6-Dimethylaniline" compartment="e">
        <notes>
          <body xmlns="http://www.w3.org/1999/xhtml">
            <p>FORMULA: </p>
          </body>
        </notes>
      </species>
      <species id="M_2ahbut_h" name="(S)-2-Aceto-2-hydroxybutanoate" compartment="h">
        <notes>
          <body xmlns="http://www.w3.org/1999/xhtml">
            <p>FORMULA: </p>
          </body>
        </notes>
      </species>
      <species id="M_2ahethmpp_h" name="2-(alpha-Hydroxyethyl)thiamine diphosphate" compartment="h">
        <notes>
          <body xmlns="http://www.w3.org/1999/xhtml">
            <p>FORMULA: </p>
          </body>
        </notes>
      </species>
      <species id="M_2ahethmpp_m" name="2-(alpha-Hydroxyethyl)thiamine diphosphate" compartment="m">
        <notes>
          <body xmlns="http://www.w3.org/1999/xhtml">
            <p>FORMULA: </p>
          </body>
        </notes>
      </species>
      <species id="M_2ahhmd_c" name="2-Amino-7,8-dihydro-4-hydroxy-6-(diphosphooxymethyl)pteridine" compartment="c">
        <notes>
          <body xmlns="http://www.w3.org/1999/xhtml">
            <p>FORMULA: C7H9N5O8P2</p>
          </body>
        </notes>
      </species>
      <species id="M_2ahhmp_c" name="2-Amino-4-hydroxy-6-hydroxymethyl-7,8-dihydropteridine" compartment="c">
        <notes>
          <body xmlns="http://www.w3.org/1999/xhtml">
            <p>FORMULA: C7H9N5O2</p>
          </body>
        </notes>
      </species>
      <species id="M_2aobut_x" name="L-2-Amino-3-oxobutanoic acid" compartment="x">
        <notes>
          <body xmlns="http://www.w3.org/1999/xhtml">
            <p>FORMULA: </p>
          </body>
        </notes>
      </species>
      <species id="M_2cpr5p_h" name="1-(2-Carboxyphenylamino)-1-deoxy-D-ribulose 5-phosphate" compartment="h">
        <notes>
          <body xmlns="http://www.w3.org/1999/xhtml">
            <p>FORMULA: </p>
          </body>
        </notes>
      </species>
      <species id="M_2dda7p_h" name="2-Dehydro-3-deoxy-D-arabino-heptonate 7-phosphate" compartment="h">
        <notes>
          <body xmlns="http://www.w3.org/1999/xhtml">
            <p>FORMULA: </p>
          </body>
        </notes>
      </species>
      <species id="M_2dhp_c" name="2-Dehydropantoate" compartment="c">
        <notes>
          <body xmlns="http://www.w3.org/1999/xhtml">
            <p>FORMULA: C6H9O4</p>
          </body>
        </notes>
      </species>
      <species id="M_2dhp_m" name="2-Dehydropantoate" compartment="m">
        <notes>
          <body xmlns="http://www.w3.org/1999/xhtml">
            <p>FORMULA: C6H9O4</p>
          </body>
        </notes>
      </species>
      <species id="M_2dhp_n" name="2-Dehydropantoate" compartment="n">
        <notes>
          <body xmlns="http://www.w3.org/1999/xhtml">
            <p>FORMULA: C6H9O4</p>
          </body>
        </notes>
      </species>
      <species id="M_2dr5p_c" name="2-Deoxy-D-ribose 5-phosphate" compartment="c">
        <notes>
          <body xmlns="http://www.w3.org/1999/xhtml">
            <p>FORMULA: C5H9O7P</p>
          </body>
        </notes>
      </species>
      <species id="M_2h34hppr_c" name="2-Hydroxy-3-(4-hydroxyphenyl)propenoate" compartment="c">
        <notes>
          <body xmlns="http://www.w3.org/1999/xhtml">
            <p>FORMULA: C9H7O4</p>
          </body>
        </notes>
      </species>
      <species id="M_2h3kmtp_c" name="2-Hydroxy-3-keto-5-methylthiopentenyl-1-phosphate" compartment="c">
        <notes>
          <body xmlns="http://www.w3.org/1999/xhtml">
            <p>FORMULA: C6H8O6PS</p>
          </body>
        </notes>
      </species>
      <species id="M_2h3oppan_m" name="2-Hydroxy-3-oxopropanoate" compartment="m">
        <notes>
          <body xmlns="http://www.w3.org/1999/xhtml">
            <p>FORMULA: </p>
          </body>
        </notes>
      </species>
      <species id="M_2ippm_c" name="2-Isopropylmaleate" compartment="c">
        <notes>
          <body xmlns="http://www.w3.org/1999/xhtml">
            <p>FORMULA: C7H8O4</p>
          </body>
        </notes>
      </species>
      <species id="M_2kmb_c" name="2-Keto-4-methylthiobutyric acid" compartment="c">
        <notes>
          <body xmlns="http://www.w3.org/1999/xhtml">
            <p>FORMULA: C5H7O3S</p>
          </body>
        </notes>
      </species>
      <species id="M_2maacoa_m" name="2-Methyl-3-acetoacetyl-CoA" compartment="m">
        <notes>
          <body xmlns="http://www.w3.org/1999/xhtml">
            <p>FORMULA: </p>
          </body>
        </notes>
      </species>
      <species id="M_2mb2coa_m" name="trans-2-Methylbut-2-enoyl-CoA" compartment="m">
        <notes>
          <body xmlns="http://www.w3.org/1999/xhtml">
            <p>FORMULA: </p>
          </body>
        </notes>
      </species>
      <species id="M_2mbcoa_m" name="(S)-2-Methylbutanoyl-CoA" compartment="m">
        <notes>
          <body xmlns="http://www.w3.org/1999/xhtml">
            <p>FORMULA: </p>
          </body>
        </notes>
      </species>
      <species id="M_2mbdhl_m" name="S-(2-Methylbutanoyl)-dihydrolipoamide" compartment="m">
        <notes>
          <body xmlns="http://www.w3.org/1999/xhtml">
            <p>FORMULA: </p>
          </body>
        </notes>
      </species>
      <species id="M_2me4p_h" name="2-C-Methyl-D-erythritol 4-phosphate" compartment="h">
        <notes>
          <body xmlns="http://www.w3.org/1999/xhtml">
            <p>FORMULA: </p>
          </body>
        </notes>
      </species>
      <species id="M_2mecdp_h" name="2-C-Methyl-D-erythritol 2,4-cyclodiphosphate" compartment="h">
        <notes>
          <body xmlns="http://www.w3.org/1999/xhtml">
            <p>FORMULA: </p>
          </body>
        </notes>
      </species>
      <species id="M_2mhob_m" name="2-Methyl-1-hydroxybutyl-ThPP" compartment="m">
        <notes>
          <body xmlns="http://www.w3.org/1999/xhtml">
            <p>FORMULA: </p>
          </body>
        </notes>
      </species>
      <species id="M_2mhop_m" name="2-Methyl-1-hydroxypropyl-ThPP" compartment="m">
        <notes>
          <body xmlns="http://www.w3.org/1999/xhtml">
            <p>FORMULA: </p>
          </body>
        </notes>
      </species>
      <species id="M_2mp2coa_m" name="2-Methylprop-2-enoyl-CoA" compartment="m">
        <notes>
          <body xmlns="http://www.w3.org/1999/xhtml">
            <p>FORMULA: </p>
          </body>
        </notes>
      </species>
      <species id="M_2mpdhl_m" name="S-(2-Methylpropanoyl)-dihydrolipoamide" compartment="m">
        <notes>
          <body xmlns="http://www.w3.org/1999/xhtml">
            <p>FORMULA: </p>
          </body>
        </notes>
      </species>
      <species id="M_2obut_h" name="2-Oxobutanoate" compartment="h">
        <notes>
          <body xmlns="http://www.w3.org/1999/xhtml">
            <p>FORMULA: </p>
          </body>
        </notes>
      </species>
      <species id="M_2obut_m" name="2-Oxobutanoate" compartment="m">
        <notes>
          <body xmlns="http://www.w3.org/1999/xhtml">
            <p>FORMULA: </p>
          </body>
        </notes>
      </species>
      <species id="M_2pg_c" name="D-Glycerate 2-phosphate" compartment="c">
        <notes>
          <body xmlns="http://www.w3.org/1999/xhtml">
            <p>FORMULA: C3H4O7P</p>
          </body>
        </notes>
      </species>
      <species id="M_2pg_f" name="D-Glycerate 2-phosphate" compartment="f">
        <notes>
          <body xmlns="http://www.w3.org/1999/xhtml">
            <p>FORMULA: C3H4O7P</p>
          </body>
        </notes>
      </species>
      <species id="M_2pg_h" name="D-Glycerate 2-phosphate" compartment="h">
        <notes>
          <body xmlns="http://www.w3.org/1999/xhtml">
            <p>FORMULA: C3H4O7P</p>
          </body>
        </notes>
      </species>
      <species id="M_2pg_m" name="D-Glycerate 2-phosphate" compartment="m">
        <notes>
          <body xmlns="http://www.w3.org/1999/xhtml">
            <p>FORMULA: C3H4O7P</p>
          </body>
        </notes>
      </species>
      <species id="M_2pglyc_c" name="2-Phosphoglycolate" compartment="c">
        <notes>
          <body xmlns="http://www.w3.org/1999/xhtml">
            <p>FORMULA: C2H2O6P</p>
          </body>
        </notes>
      </species>
      <species id="M_2pglyc_h" name="2-Phosphoglycolate" compartment="h">
        <notes>
          <body xmlns="http://www.w3.org/1999/xhtml">
            <p>FORMULA: C2H2O6P</p>
          </body>
        </notes>
      </species>
      <species id="M_2pglyc_x" name="2-Phosphoglycolate" compartment="x">
        <notes>
          <body xmlns="http://www.w3.org/1999/xhtml">
            <p>FORMULA: C2H2O6P</p>
          </body>
        </notes>
      </species>
      <species id="M_34hpp_c" name="3-(4-Hydroxyphenyl)pyruvate" compartment="c">
        <notes>
          <body xmlns="http://www.w3.org/1999/xhtml">
            <p>FORMULA: C9H7O4</p>
          </body>
        </notes>
      </species>
      <species id="M_34hpp_h" name="3-(4-Hydroxyphenyl)pyruvate" compartment="h">
        <notes>
          <body xmlns="http://www.w3.org/1999/xhtml">
            <p>FORMULA: C9H7O4</p>
          </body>
        </notes>
      </species>
      <species id="M_34hpp_m" name="3-(4-Hydroxyphenyl)pyruvate" compartment="m">
        <notes>
          <body xmlns="http://www.w3.org/1999/xhtml">
            <p>FORMULA: C9H7O4</p>
          </body>
        </notes>
      </species>
      <species id="M_35cgmp_c" name="3&apos;,5&apos;-Cyclic GMP" compartment="c">
        <notes>
          <body xmlns="http://www.w3.org/1999/xhtml">
            <p>FORMULA: C10H10N5O7P</p>
          </body>
        </notes>
      </species>
      <species id="M_35cgmp_n" name="3&apos;,5&apos;-Cyclic GMP" compartment="n">
        <notes>
          <body xmlns="http://www.w3.org/1999/xhtml">
            <p>FORMULA: C10H10N5O7P</p>
          </body>
        </notes>
      </species>
      <species id="M_3c2hmp_c" name="3-Carboxy-2-hydroxy-4-methylpentanoate" compartment="c">
        <notes>
          <body xmlns="http://www.w3.org/1999/xhtml">
            <p>FORMULA: C7H10O5</p>
          </body>
        </notes>
      </species>
      <species id="M_3c3hmp_c" name="3-Carboxy-3-hydroxy-4-methylpentanoate" compartment="c">
        <notes>
          <body xmlns="http://www.w3.org/1999/xhtml">
            <p>FORMULA: C7H10O5</p>
          </body>
        </notes>
      </species>
      <species id="M_3c3hmp_h" name="3-Carboxy-3-hydroxy-4-methylpentanoate" compartment="h">
        <notes>
          <body xmlns="http://www.w3.org/1999/xhtml">
            <p>FORMULA: C7H10O5</p>
          </body>
        </notes>
      </species>
      <species id="M_3c4mop_c" name="3-Carboxy-4-methyl-2-oxopentanoate" compartment="c">
        <notes>
          <body xmlns="http://www.w3.org/1999/xhtml">
            <p>FORMULA: C7H8O5</p>
          </body>
        </notes>
      </species>
      <species id="M_3dhq_h" name="3-Dehydroquinate" compartment="h">
        <notes>
          <body xmlns="http://www.w3.org/1999/xhtml">
            <p>FORMULA: </p>
          </body>
        </notes>
      </species>
      <species id="M_3dhsk_h" name="3-Dehydroshikimate" compartment="h">
        <notes>
          <body xmlns="http://www.w3.org/1999/xhtml">
            <p>FORMULA: </p>
          </body>
        </notes>
      </species>
      <species id="M_3dsphgn_c" name="3-Dehydrosphinganine" compartment="c">
        <notes>
          <body xmlns="http://www.w3.org/1999/xhtml">
            <p>FORMULA: C18H38NO2</p>
          </body>
        </notes>
      </species>
      <species id="M_3hbcoa_c" name="(S)-3-Hydroxybutanoyl-CoA" compartment="c">
        <notes>
          <body xmlns="http://www.w3.org/1999/xhtml">
            <p>FORMULA: C25H38N7O18P3S</p>
          </body>
        </notes>
      </species>
      <species id="M_3hbcoa_m" name="(S)-3-Hydroxybutanoyl-CoA" compartment="m">
        <notes>
          <body xmlns="http://www.w3.org/1999/xhtml">
            <p>FORMULA: C25H38N7O18P3S</p>
          </body>
        </notes>
      </species>
      <species id="M_3hbcoa_x" name="(S)-3-Hydroxybutanoyl-CoA" compartment="x">
        <notes>
          <body xmlns="http://www.w3.org/1999/xhtml">
            <p>FORMULA: C25H38N7O18P3S</p>
          </body>
        </notes>
      </species>
      <species id="M_3hbcoa_DASH_R_c" name="(R)-3-Hydroxybutanoyl-CoA" compartment="c">
        <notes>
          <body xmlns="http://www.w3.org/1999/xhtml">
            <p>FORMULA: C25H38N7O18P3S</p>
          </body>
        </notes>
      </species>
      <species id="M_3hbutACP_h" name="(R)-3-Hydroxybutanoyl-[acyl-carrier protein]" compartment="h">
        <notes>
          <body xmlns="http://www.w3.org/1999/xhtml">
            <p>FORMULA: </p>
          </body>
        </notes>
      </species>
      <species id="M_3hcvac11eACP_h" name="(R)-3-hydroxy-cis-vacc-11-enoyl-[acyl-carrier protein]" compartment="h">
        <notes>
          <body xmlns="http://www.w3.org/1999/xhtml">
            <p>FORMULA: </p>
          </body>
        </notes>
      </species>
      <species id="M_3hdcoa_m" name="(S)-3-Hydroxydecanoyl-CoA" compartment="m">
        <notes>
          <body xmlns="http://www.w3.org/1999/xhtml">
            <p>FORMULA: </p>
          </body>
        </notes>
      </species>
      <species id="M_3hdcoa_x" name="(S)-3-Hydroxydecanoyl-CoA" compartment="x">
        <notes>
          <body xmlns="http://www.w3.org/1999/xhtml">
            <p>FORMULA: </p>
          </body>
        </notes>
      </species>
      <species id="M_3hddcoa_m" name="(S)-3-Hydroxydodecanoyl-CoA" compartment="m">
        <notes>
          <body xmlns="http://www.w3.org/1999/xhtml">
            <p>FORMULA: </p>
          </body>
        </notes>
      </species>
      <species id="M_3hddcoa_x" name="(S)-3-Hydroxydodecanoyl-CoA" compartment="x">
        <notes>
          <body xmlns="http://www.w3.org/1999/xhtml">
            <p>FORMULA: </p>
          </body>
        </notes>
      </species>
      <species id="M_3hddecACP_h" name="(R)-3-Hydroxydodecanoyl-[acyl-carrier protein]" compartment="h">
        <notes>
          <body xmlns="http://www.w3.org/1999/xhtml">
            <p>FORMULA: </p>
          </body>
        </notes>
      </species>
      <species id="M_3hdecACP_h" name="(R)-3-Hydroxydecanoyl-[acyl-carrier protein]" compartment="h">
        <notes>
          <body xmlns="http://www.w3.org/1999/xhtml">
            <p>FORMULA: </p>
          </body>
        </notes>
      </species>
      <species id="M_3hhcoa_m" name="(S)-3-Hydroxyhexanoyl-CoA" compartment="m">
        <notes>
          <body xmlns="http://www.w3.org/1999/xhtml">
            <p>FORMULA: </p>
          </body>
        </notes>
      </species>
      <species id="M_3hhcoa_x" name="(S)-3-Hydroxyhexanoyl-CoA" compartment="x">
        <notes>
          <body xmlns="http://www.w3.org/1999/xhtml">
            <p>FORMULA: </p>
          </body>
        </notes>
      </species>
      <species id="M_3hhdcoa_m" name="(S)-3-Hydroxyhexadecanoyl-CoA" compartment="m">
        <notes>
          <body xmlns="http://www.w3.org/1999/xhtml">
            <p>FORMULA: </p>
          </body>
        </notes>
      </species>
      <species id="M_3hhdcoa_x" name="(S)-3-Hydroxyhexadecanoyl-CoA" compartment="x">
        <notes>
          <body xmlns="http://www.w3.org/1999/xhtml">
            <p>FORMULA: </p>
          </body>
        </notes>
      </species>
      <species id="M_3hhexACP_h" name="(R)-3-Hydroxyhexanoyl-[acyl-carrier protein]" compartment="h">
        <notes>
          <body xmlns="http://www.w3.org/1999/xhtml">
            <p>FORMULA: </p>
          </body>
        </notes>
      </species>
      <species id="M_3hib_m" name="(S)-3-Hydroxyisobutyrate" compartment="m">
        <notes>
          <body xmlns="http://www.w3.org/1999/xhtml">
            <p>FORMULA: </p>
          </body>
        </notes>
      </species>
      <species id="M_3hibutcoa_m" name="(S)-3-Hydroxyisobutyryl-CoA" compartment="m">
        <notes>
          <body xmlns="http://www.w3.org/1999/xhtml">
            <p>FORMULA: </p>
          </body>
        </notes>
      </species>
      <species id="M_3hivcoa_m" name="3-Hydroxyisovaleryl-CoA" compartment="m">
        <notes>
          <body xmlns="http://www.w3.org/1999/xhtml">
            <p>FORMULA: </p>
          </body>
        </notes>
      </species>
      <species id="M_3hlido_c" name="3-Hydroxylidocaine" compartment="c">
        <notes>
          <body xmlns="http://www.w3.org/1999/xhtml">
            <p>FORMULA: C14H23N2O2</p>
          </body>
        </notes>
      </species>
      <species id="M_3hmbcoa_m" name="(S)-3-Hydroxy-2-methylbutyryl-CoA" compartment="m">
        <notes>
          <body xmlns="http://www.w3.org/1999/xhtml">
            <p>FORMULA: </p>
          </body>
        </notes>
      </species>
      <species id="M_3hmoa_h" name=" 3-Hydroxy-3-methyl-2-oxobutanoic acid" compartment="h">
        <notes>
          <body xmlns="http://www.w3.org/1999/xhtml">
            <p>FORMULA: </p>
          </body>
        </notes>
      </species>
      <species id="M_3hmop_h" name="(R)-3-Hydroxy-3-methyl-2-oxopentanoate" compartment="h">
        <notes>
          <body xmlns="http://www.w3.org/1999/xhtml">
            <p>FORMULA: </p>
          </body>
        </notes>
      </species>
      <species id="M_3hmrsACP_h" name="(R)-3-Hydroxytetradecanoyl-[acyl-carrier protein]" compartment="h">
        <notes>
          <body xmlns="http://www.w3.org/1999/xhtml">
            <p>FORMULA: </p>
          </body>
        </notes>
      </species>
      <species id="M_3hocoa_m" name="(S)-3-Hydroxyoctanoyl-CoA" compartment="m">
        <notes>
          <body xmlns="http://www.w3.org/1999/xhtml">
            <p>FORMULA: </p>
          </body>
        </notes>
      </species>
      <species id="M_3hocoa_x" name="(S)-3-Hydroxyoctanoyl-CoA" compartment="x">
        <notes>
          <body xmlns="http://www.w3.org/1999/xhtml">
            <p>FORMULA: </p>
          </body>
        </notes>
      </species>
      <species id="M_3hoctaACP_h" name="(R)-3-Hydroxyoctadecanoyl-[acyl-carrier protein]" compartment="h">
        <notes>
          <body xmlns="http://www.w3.org/1999/xhtml">
            <p>FORMULA: </p>
          </body>
        </notes>
      </species>
      <species id="M_3hoctACP_h" name="(R)-3-Hydroxyoctanoyl-[acyl-carrier protein]" compartment="h">
        <notes>
          <body xmlns="http://www.w3.org/1999/xhtml">
            <p>FORMULA: </p>
          </body>
        </notes>
      </species>
      <species id="M_3hodcoa_c" name="3-Hydroxyoctadecanoyl-CoA" compartment="c">
        <notes>
          <body xmlns="http://www.w3.org/1999/xhtml">
            <p>FORMULA: C39H66N7O18P3S</p>
          </body>
        </notes>
      </species>
      <species id="M_3hpalmACP_h" name="R-3-hydroxypalmitoyl-[acyl-carrier protein]" compartment="h">
        <notes>
          <body xmlns="http://www.w3.org/1999/xhtml">
            <p>FORMULA: </p>
          </body>
        </notes>
      </species>
      <species id="M_3hpcoa_c" name="3-Hydroxypropionyl-CoA" compartment="c">
        <notes>
          <body xmlns="http://www.w3.org/1999/xhtml">
            <p>FORMULA: C24H36N7O18P3S</p>
          </body>
        </notes>
      </species>
      <species id="M_3hpcoa_m" name="3-Hydroxypropionyl-CoA" compartment="m">
        <notes>
          <body xmlns="http://www.w3.org/1999/xhtml">
            <p>FORMULA: C24H36N7O18P3S</p>
          </body>
        </notes>
      </species>
      <species id="M_3hpp_c" name="3-Hydroxypropanoate" compartment="c">
        <notes>
          <body xmlns="http://www.w3.org/1999/xhtml">
            <p>FORMULA: C3H5O3</p>
          </body>
        </notes>
      </species>
      <species id="M_3htdcoa_m" name="(S)-3-Hydroxytetradecanoyl-CoA" compartment="m">
        <notes>
          <body xmlns="http://www.w3.org/1999/xhtml">
            <p>FORMULA: </p>
          </body>
        </notes>
      </species>
      <species id="M_3htdcoa_x" name="(S)-3-Hydroxytetradecanoyl-CoA" compartment="x">
        <notes>
          <body xmlns="http://www.w3.org/1999/xhtml">
            <p>FORMULA: </p>
          </body>
        </notes>
      </species>
      <species id="M_3ig3p_h" name="C&apos;-(3-Indolyl)-glycerol 3-phosphate" compartment="h">
        <notes>
          <body xmlns="http://www.w3.org/1999/xhtml">
            <p>FORMULA: </p>
          </body>
        </notes>
      </species>
      <species id="M_3mb2coa_m" name="3-Methylbut-2-enoyl-CoA" compartment="m">
        <notes>
          <body xmlns="http://www.w3.org/1999/xhtml">
            <p>FORMULA: </p>
          </body>
        </notes>
      </species>
      <species id="M_3mbdhl_m" name="S-(3-Methylbutanoyl)-dihydrolipoamide" compartment="m">
        <notes>
          <body xmlns="http://www.w3.org/1999/xhtml">
            <p>FORMULA: </p>
          </body>
        </notes>
      </species>
      <species id="M_3mgcoa_m" name="3-Methylglutaconyl-CoA" compartment="m">
        <notes>
          <body xmlns="http://www.w3.org/1999/xhtml">
            <p>FORMULA: </p>
          </body>
        </notes>
      </species>
      <species id="M_3mhtpp_m" name="3-Methyl-1-hydroxybutyl-ThPP" compartment="m">
        <notes>
          <body xmlns="http://www.w3.org/1999/xhtml">
            <p>FORMULA: </p>
          </body>
        </notes>
      </species>
      <species id="M_3mob_c" name="3-Methyl-2-oxobutanoate" compartment="c">
        <notes>
          <body xmlns="http://www.w3.org/1999/xhtml">
            <p>FORMULA: C5H7O3</p>
          </body>
        </notes>
      </species>
      <species id="M_3mob_h" name="3-Methyl-2-oxobutanoate" compartment="h">
        <notes>
          <body xmlns="http://www.w3.org/1999/xhtml">
            <p>FORMULA: C5H7O3</p>
          </body>
        </notes>
      </species>
      <species id="M_3mob_m" name="3-Methyl-2-oxobutanoate" compartment="m">
        <notes>
          <body xmlns="http://www.w3.org/1999/xhtml">
            <p>FORMULA: C5H7O3</p>
          </body>
        </notes>
      </species>
      <species id="M_3mop_c" name="(S)-3-Methyl-2-oxopentanoate" compartment="c">
        <notes>
          <body xmlns="http://www.w3.org/1999/xhtml">
            <p>FORMULA: C6H9O3</p>
          </body>
        </notes>
      </species>
      <species id="M_3mop_h" name="(S)-3-Methyl-2-oxopentanoate" compartment="h">
        <notes>
          <body xmlns="http://www.w3.org/1999/xhtml">
            <p>FORMULA: C6H9O3</p>
          </body>
        </notes>
      </species>
      <species id="M_3mop_m" name="(S)-3-Methyl-2-oxopentanoate" compartment="m">
        <notes>
          <body xmlns="http://www.w3.org/1999/xhtml">
            <p>FORMULA: C6H9O3</p>
          </body>
        </notes>
      </species>
      <species id="M_3mtpa_c" name="3-(Methylthio)propionic acid" compartment="c">
        <notes>
          <body xmlns="http://www.w3.org/1999/xhtml">
            <p>FORMULA: C4H7O2S</p>
          </body>
        </notes>
      </species>
      <species id="M_3ocvac11eACP_h" name="3-oxo-cis-vacc-11-enoyl-[acyl-carrier protein]" compartment="h">
        <notes>
          <body xmlns="http://www.w3.org/1999/xhtml">
            <p>FORMULA: </p>
          </body>
        </notes>
      </species>
      <species id="M_3odcoa_m" name="3-Oxodecanoyl-CoA" compartment="m">
        <notes>
          <body xmlns="http://www.w3.org/1999/xhtml">
            <p>FORMULA: </p>
          </body>
        </notes>
      </species>
      <species id="M_3odcoa_x" name="3-Oxodecanoyl-CoA" compartment="x">
        <notes>
          <body xmlns="http://www.w3.org/1999/xhtml">
            <p>FORMULA: </p>
          </body>
        </notes>
      </species>
      <species id="M_3oddcoa_m" name="3-Oxododecanoyl-CoA" compartment="m">
        <notes>
          <body xmlns="http://www.w3.org/1999/xhtml">
            <p>FORMULA: </p>
          </body>
        </notes>
      </species>
      <species id="M_3oddcoa_x" name="3-Oxododecanoyl-CoA" compartment="x">
        <notes>
          <body xmlns="http://www.w3.org/1999/xhtml">
            <p>FORMULA: </p>
          </body>
        </notes>
      </species>
      <species id="M_3oddecACP_h" name="3-Oxododecanoyl-[acyl-carrier protein]" compartment="h">
        <notes>
          <body xmlns="http://www.w3.org/1999/xhtml">
            <p>FORMULA: </p>
          </body>
        </notes>
      </species>
      <species id="M_3odecACP_h" name="3-Oxodecanoyl-[acyl-carrier protein]" compartment="h">
        <notes>
          <body xmlns="http://www.w3.org/1999/xhtml">
            <p>FORMULA: </p>
          </body>
        </notes>
      </species>
      <species id="M_3ohcoa_m" name="3-Oxohexanoyl-CoA" compartment="m">
        <notes>
          <body xmlns="http://www.w3.org/1999/xhtml">
            <p>FORMULA: </p>
          </body>
        </notes>
      </species>
      <species id="M_3ohcoa_x" name="3-Oxohexanoyl-CoA" compartment="x">
        <notes>
          <body xmlns="http://www.w3.org/1999/xhtml">
            <p>FORMULA: </p>
          </body>
        </notes>
      </species>
      <species id="M_3ohdcoa_m" name="3-Oxohexadecanoyl-CoA" compartment="m">
        <notes>
          <body xmlns="http://www.w3.org/1999/xhtml">
            <p>FORMULA: </p>
          </body>
        </notes>
      </species>
      <species id="M_3ohdcoa_x" name="3-Oxohexadecanoyl-CoA" compartment="x">
        <notes>
          <body xmlns="http://www.w3.org/1999/xhtml">
            <p>FORMULA: </p>
          </body>
        </notes>
      </species>
      <species id="M_3ohexACP_h" name="3-Oxohexanoyl-[acyl-carrier protein]" compartment="h">
        <notes>
          <body xmlns="http://www.w3.org/1999/xhtml">
            <p>FORMULA: </p>
          </body>
        </notes>
      </species>
      <species id="M_3omrsACP_h" name="3-Oxotetradecanoyl-[acyl-carrier protein]" compartment="h">
        <notes>
          <body xmlns="http://www.w3.org/1999/xhtml">
            <p>FORMULA: </p>
          </body>
        </notes>
      </species>
      <species id="M_3oocoa_m" name="3-Oxooctanoyl-CoA" compartment="m">
        <notes>
          <body xmlns="http://www.w3.org/1999/xhtml">
            <p>FORMULA: </p>
          </body>
        </notes>
      </species>
      <species id="M_3oocoa_x" name="3-Oxooctanoyl-CoA" compartment="x">
        <notes>
          <body xmlns="http://www.w3.org/1999/xhtml">
            <p>FORMULA: </p>
          </body>
        </notes>
      </species>
      <species id="M_3ooctACP_h" name="3-Oxooctanoyl-[acyl-carrier protein]" compartment="h">
        <notes>
          <body xmlns="http://www.w3.org/1999/xhtml">
            <p>FORMULA: </p>
          </body>
        </notes>
      </species>
      <species id="M_3ooctdACP_h" name="3-Oxooctadecanoyl-[acyl-carrier protein]" compartment="h">
        <notes>
          <body xmlns="http://www.w3.org/1999/xhtml">
            <p>FORMULA: </p>
          </body>
        </notes>
      </species>
      <species id="M_3oodcoa_c" name="3-Oxooctadecanoyl-CoA" compartment="c">
        <notes>
          <body xmlns="http://www.w3.org/1999/xhtml">
            <p>FORMULA: C39H64N7O18P3S</p>
          </body>
        </notes>
      </species>
      <species id="M_3opalmACP_h" name="3-Oxohexadecanoyl-[acyl-carrier protein]" compartment="h">
        <notes>
          <body xmlns="http://www.w3.org/1999/xhtml">
            <p>FORMULA: </p>
          </body>
        </notes>
      </species>
      <species id="M_3opcoa_c" name="3-oxopropionyl-CoA" compartment="c">
        <notes>
          <body xmlns="http://www.w3.org/1999/xhtml">
            <p>FORMULA: C24H34N7O18P3S</p>
          </body>
        </notes>
      </species>
      <species id="M_3otdcoa_m" name="3-Oxotetradecanoyl-CoA" compartment="m">
        <notes>
          <body xmlns="http://www.w3.org/1999/xhtml">
            <p>FORMULA: </p>
          </body>
        </notes>
      </species>
      <species id="M_3otdcoa_x" name="3-Oxotetradecanoyl-CoA" compartment="x">
        <notes>
          <body xmlns="http://www.w3.org/1999/xhtml">
            <p>FORMULA: </p>
          </body>
        </notes>
      </species>
      <species id="M_3pg_c" name="3-Phospho-D-glycerate" compartment="c">
        <notes>
          <body xmlns="http://www.w3.org/1999/xhtml">
            <p>FORMULA: C3H4O7P</p>
          </body>
        </notes>
      </species>
      <species id="M_3pg_f" name="3-Phospho-D-glycerate" compartment="f">
        <notes>
          <body xmlns="http://www.w3.org/1999/xhtml">
            <p>FORMULA: C3H4O7P</p>
          </body>
        </notes>
      </species>
      <species id="M_3pg_h" name="3-Phospho-D-glycerate" compartment="h">
        <notes>
          <body xmlns="http://www.w3.org/1999/xhtml">
            <p>FORMULA: C3H4O7P</p>
          </body>
        </notes>
      </species>
      <species id="M_3pg_m" name="3-Phospho-D-glycerate" compartment="m">
        <notes>
          <body xmlns="http://www.w3.org/1999/xhtml">
            <p>FORMULA: C3H4O7P</p>
          </body>
        </notes>
      </species>
      <species id="M_3pg_x" name="3-Phospho-D-glycerate" compartment="x">
        <notes>
          <body xmlns="http://www.w3.org/1999/xhtml">
            <p>FORMULA: C3H4O7P</p>
          </body>
        </notes>
      </species>
      <species id="M_3php_h" name="3-Phosphohydroxypyruvate" compartment="h">
        <notes>
          <body xmlns="http://www.w3.org/1999/xhtml">
            <p>FORMULA: </p>
          </body>
        </notes>
      </species>
      <species id="M_3psme_h" name="5-O-(1-Carboxyvinyl)-3-phosphoshikimate" compartment="h">
        <notes>
          <body xmlns="http://www.w3.org/1999/xhtml">
            <p>FORMULA: </p>
          </body>
        </notes>
      </species>
      <species id="M_3sala_h" name="3-Sulfino-L-alanine" compartment="h">
        <notes>
          <body xmlns="http://www.w3.org/1999/xhtml">
            <p>FORMULA: </p>
          </body>
        </notes>
      </species>
      <species id="M_3sala_m" name="3-Sulfino-L-alanine" compartment="m">
        <notes>
          <body xmlns="http://www.w3.org/1999/xhtml">
            <p>FORMULA: </p>
          </body>
        </notes>
      </species>
      <species id="M_3snpyr_h" name="3-Sulfinopyruvate" compartment="h">
        <notes>
          <body xmlns="http://www.w3.org/1999/xhtml">
            <p>FORMULA: </p>
          </body>
        </notes>
      </species>
      <species id="M_3snpyr_m" name="3-Sulfinopyruvate" compartment="m">
        <notes>
          <body xmlns="http://www.w3.org/1999/xhtml">
            <p>FORMULA: </p>
          </body>
        </notes>
      </species>
      <species id="M_3spyr_h" name="3-Sulfopyruvate" compartment="h">
        <notes>
          <body xmlns="http://www.w3.org/1999/xhtml">
            <p>FORMULA: </p>
          </body>
        </notes>
      </species>
      <species id="M_3spyr_m" name="3-Sulfopyruvate" compartment="m">
        <notes>
          <body xmlns="http://www.w3.org/1999/xhtml">
            <p>FORMULA: </p>
          </body>
        </notes>
      </species>
      <species id="M_44mctr_c" name="4,4-Dimethyl-5alpha-cholesta-8,14,24-trien-3beta-ol" compartment="c">
        <notes>
          <body xmlns="http://www.w3.org/1999/xhtml">
            <p>FORMULA: C29H46O</p>
          </body>
        </notes>
      </species>
      <species id="M_44mzym_c" name="4,4-dimethyl-5alpha-cholesta-8,24-dien-3beta-ol" compartment="c">
        <notes>
          <body xmlns="http://www.w3.org/1999/xhtml">
            <p>FORMULA: C29H48O</p>
          </body>
        </notes>
      </species>
      <species id="M_4abut_c" name="4-Aminobutanoate" compartment="c">
        <notes>
          <body xmlns="http://www.w3.org/1999/xhtml">
            <p>FORMULA: C4H9NO2</p>
          </body>
        </notes>
      </species>
      <species id="M_4abut_h" name="4-Aminobutanoate" compartment="h">
        <notes>
          <body xmlns="http://www.w3.org/1999/xhtml">
            <p>FORMULA: C4H9NO2</p>
          </body>
        </notes>
      </species>
      <species id="M_4abut_m" name="4-Aminobutanoate" compartment="m">
        <notes>
          <body xmlns="http://www.w3.org/1999/xhtml">
            <p>FORMULA: C4H9NO2</p>
          </body>
        </notes>
      </species>
      <species id="M_4abutn_h" name="4-Aminobutanal" compartment="h">
        <notes>
          <body xmlns="http://www.w3.org/1999/xhtml">
            <p>FORMULA: </p>
          </body>
        </notes>
      </species>
      <species id="M_4abutn_m" name="4-Aminobutanal" compartment="m">
        <notes>
          <body xmlns="http://www.w3.org/1999/xhtml">
            <p>FORMULA: </p>
          </body>
        </notes>
      </species>
      <species id="M_4abz_c" name="4-Aminobenzoate" compartment="c">
        <notes>
          <body xmlns="http://www.w3.org/1999/xhtml">
            <p>FORMULA: C7H6NO2</p>
          </body>
        </notes>
      </species>
      <species id="M_4adcho_c" name="4-Amino-4-deoxychorismate" compartment="c">
        <notes>
          <body xmlns="http://www.w3.org/1999/xhtml">
            <p>FORMULA: C10H10NO5</p>
          </body>
        </notes>
      </species>
      <species id="M_4c2me_h" name="4-(Cytidine 5&apos;-diphospho)-2-C-methyl-D-erythritol" compartment="h">
        <notes>
          <body xmlns="http://www.w3.org/1999/xhtml">
            <p>FORMULA: </p>
          </body>
        </notes>
      </species>
      <species id="M_4fumacac_c" name="4-Fumarylacetoacetate" compartment="c">
        <notes>
          <body xmlns="http://www.w3.org/1999/xhtml">
            <p>FORMULA: C8H6O6</p>
          </body>
        </notes>
      </species>
      <species id="M_4fumacac_n" name="4-Fumarylacetoacetate" compartment="n">
        <notes>
          <body xmlns="http://www.w3.org/1999/xhtml">
            <p>FORMULA: C8H6O6</p>
          </body>
        </notes>
      </species>
      <species id="M_4hproara_g" name="Hyp(4-b1)Ara" compartment="g">
        <notes>
          <body xmlns="http://www.w3.org/1999/xhtml">
            <p>FORMULA: </p>
          </body>
        </notes>
      </species>
      <species id="M_4hproaraara_g" name="Hyp(4-b1)Ara(2-b1)Ara" compartment="g">
        <notes>
          <body xmlns="http://www.w3.org/1999/xhtml">
            <p>FORMULA: </p>
          </body>
        </notes>
      </species>
      <species id="M_4hproaraaraara_g" name="Hyp(4-b1)Ara(2-b1)Ara(2-b1)Ara" compartment="g">
        <notes>
          <body xmlns="http://www.w3.org/1999/xhtml">
            <p>FORMULA: </p>
          </body>
        </notes>
      </species>
      <species id="M_4hproaraaraaragal_g" name="Hyp(4-b1)Ara(2-b1)Ara(2-b1)Ara(2-a1)Gal" compartment="g">
        <notes>
          <body xmlns="http://www.w3.org/1999/xhtml">
            <p>FORMULA: </p>
          </body>
        </notes>
      </species>
      <species id="M_4hproaraaragal_g" name="Hyp(4-b1)Ara(2-b1)Ara(2-a1)Gal" compartment="g">
        <notes>
          <body xmlns="http://www.w3.org/1999/xhtml">
            <p>FORMULA: </p>
          </body>
        </notes>
      </species>
      <species id="M_4hproaraaragalara_g" name="Hyp(4-b1)Ara(2-b1)Ara(2-a1)Gal(5-b1)Ara" compartment="g">
        <notes>
          <body xmlns="http://www.w3.org/1999/xhtml">
            <p>FORMULA: </p>
          </body>
        </notes>
      </species>
      <species id="M_4hproaraaragalmeara_g" name="Hyp(4-b1)Ara(2-b1)Ara(2-a1)Gal(5-b1)MeAra" compartment="g">
        <notes>
          <body xmlns="http://www.w3.org/1999/xhtml">
            <p>FORMULA: </p>
          </body>
        </notes>
      </species>
      <species id="M_4hproaraara_DASH_LPAREN_DASH_ara_DASH_RPAREN_DASH_gal_g" name="Hyp(4-b1)Ara(2-b1)Ara[(2-b1)Ara](3-a1)Gal" compartment="g">
        <notes>
          <body xmlns="http://www.w3.org/1999/xhtml">
            <p>FORMULA: </p>
          </body>
        </notes>
      </species>
      <species id="M_4hproaraara_DASH_LPAREN_DASH_gal_DASH_RPAREN_DASH_gal_g" name="Hyp(4-b1)Ara(2-b1)Ara[(2-a1)Gal](3-a1)Gal" compartment="g">
        <notes>
          <body xmlns="http://www.w3.org/1999/xhtml">
            <p>FORMULA: </p>
          </body>
        </notes>
      </species>
      <species id="M_4hproaraara_DASH_LPAREN_DASH_gal_DASH_RPAREN_DASH_megal_g" name="Hyp(4-b1)Ara(2-b1)Ara[(2-a1)Gal](3-a1)MeGal" compartment="g">
        <notes>
          <body xmlns="http://www.w3.org/1999/xhtml">
            <p>FORMULA: </p>
          </body>
        </notes>
      </species>
      <species id="M_4hproaraaramegal_g" name="Hyp(4-b1)Ara(2-b1)Ara(2-a1)MeGal" compartment="g">
        <notes>
          <body xmlns="http://www.w3.org/1999/xhtml">
            <p>FORMULA: </p>
          </body>
        </notes>
      </species>
      <species id="M_4hproaragal_g" name="Hyp(4-b1)Ara(2-a1)Gal" compartment="g">
        <notes>
          <body xmlns="http://www.w3.org/1999/xhtml">
            <p>FORMULA: </p>
          </body>
        </notes>
      </species>
      <species id="M_4hproara_DASH_LPAREN_DASH_aragalara_DASH_RPAREN_DASH_gal_g" name="Hyp(4-b1)Ara[(2-b1)Ara(2-a1)Gal(2-b1)Ara](3-a1)Gal" compartment="g">
        <notes>
          <body xmlns="http://www.w3.org/1999/xhtml">
            <p>FORMULA: </p>
          </body>
        </notes>
      </species>
      <species id="M_4hproara_DASH_LPAREN_DASH_aragal_DASH_RPAREN_DASH_gal_g" name="Hyp(4-b1)Ara[(2-b1)Ara(2-a1)Gal](3-a1)Gal" compartment="g">
        <notes>
          <body xmlns="http://www.w3.org/1999/xhtml">
            <p>FORMULA: </p>
          </body>
        </notes>
      </species>
      <species id="M_4hproara_DASH_LPAREN_DASH_aragal_DASH_RPAREN_DASH_galara_g" name="Hyp(4-b1)Ara[(2-b1)Ara(2-a1)Gal](3-a1)Gal(2-b1)Ara" compartment="g">
        <notes>
          <body xmlns="http://www.w3.org/1999/xhtml">
            <p>FORMULA: </p>
          </body>
        </notes>
      </species>
      <species id="M_4hproara_DASH_LPAREN_DASH_ara_DASH_RPAREN_DASH_gal_g" name="Hyp(4-b1)Ara[(2-b1)Ara](3-a1)Gal" compartment="g">
        <notes>
          <body xmlns="http://www.w3.org/1999/xhtml">
            <p>FORMULA: </p>
          </body>
        </notes>
      </species>
      <species id="M_4hproara_DASH_LPAREN_DASH_ara_DASH_RPAREN_DASH_galara_g" name="Hyp(4-b1)Ara[(2-b1)Ara](3-a1)Gal(2-b1)Ara" compartment="g">
        <notes>
          <body xmlns="http://www.w3.org/1999/xhtml">
            <p>FORMULA: </p>
          </body>
        </notes>
      </species>
      <species id="M_4hproara_DASH_LPAREN_DASH_ara_DASH_RPAREN_DASH_galaragal_g" name="Hyp(4-b1)Ara[(2-b1)Ara](3-a1)Gal(2-b1)Ara(2-a1)Gal" compartment="g">
        <notes>
          <body xmlns="http://www.w3.org/1999/xhtml">
            <p>FORMULA: </p>
          </body>
        </notes>
      </species>
      <species id="M_4hprogal_g" name="Hyp(4-a1)Gal" compartment="g">
        <notes>
          <body xmlns="http://www.w3.org/1999/xhtml">
            <p>FORMULA: </p>
          </body>
        </notes>
      </species>
      <species id="M_4hpro_DASH_LT_c" name="trans-4-Hydroxy-L-proline (protein-linked)" compartment="c">
        <notes>
          <body xmlns="http://www.w3.org/1999/xhtml">
            <p>FORMULA: C5H9NO3</p>
          </body>
        </notes>
      </species>
      <species id="M_4hpro_DASH_LT_g" name="trans-4-Hydroxy-L-proline (protein-linked)" compartment="g">
        <notes>
          <body xmlns="http://www.w3.org/1999/xhtml">
            <p>FORMULA: C5H9NO3</p>
          </body>
        </notes>
      </species>
      <species id="M_4izp_c" name="4-Imidazolone-5-propanoate" compartment="c">
        <notes>
          <body xmlns="http://www.w3.org/1999/xhtml">
            <p>FORMULA: C6H6N2O3</p>
          </body>
        </notes>
      </species>
      <species id="M_4mlacac_c" name="4-Maleylacetoacetate" compartment="c">
        <notes>
          <body xmlns="http://www.w3.org/1999/xhtml">
            <p>FORMULA: C8H6O6</p>
          </body>
        </notes>
      </species>
      <species id="M_4mlacac_n" name="4-Maleylacetoacetate" compartment="n">
        <notes>
          <body xmlns="http://www.w3.org/1999/xhtml">
            <p>FORMULA: C8H6O6</p>
          </body>
        </notes>
      </species>
      <species id="M_4mop_c" name="4-Methyl-2-oxopentanoate" compartment="c">
        <notes>
          <body xmlns="http://www.w3.org/1999/xhtml">
            <p>FORMULA: C6H9O3</p>
          </body>
        </notes>
      </species>
      <species id="M_4mop_h" name="4-Methyl-2-oxopentanoate" compartment="h">
        <notes>
          <body xmlns="http://www.w3.org/1999/xhtml">
            <p>FORMULA: C6H9O3</p>
          </body>
        </notes>
      </species>
      <species id="M_4mop_m" name="4-Methyl-2-oxopentanoate" compartment="m">
        <notes>
          <body xmlns="http://www.w3.org/1999/xhtml">
            <p>FORMULA: C6H9O3</p>
          </body>
        </notes>
      </species>
      <species id="M_4mzym_c" name="4alpha-Methylzymosterol" compartment="c">
        <notes>
          <body xmlns="http://www.w3.org/1999/xhtml">
            <p>FORMULA: C28H46O</p>
          </body>
        </notes>
      </species>
      <species id="M_4mzym_DASH_int1_c" name="4alpha-Methylzymosterol-4-carboxylate" compartment="c">
        <notes>
          <body xmlns="http://www.w3.org/1999/xhtml">
            <p>FORMULA: C29H45O3</p>
          </body>
        </notes>
      </species>
      <species id="M_4mzym_DASH_int2_c" name="3-Keto-4-methylzymosterol" compartment="c">
        <notes>
          <body xmlns="http://www.w3.org/1999/xhtml">
            <p>FORMULA: C28H44O</p>
          </body>
        </notes>
      </species>
      <species id="M_4ogm_c" name="4-oxoglutaramate" compartment="c">
        <notes>
          <body xmlns="http://www.w3.org/1999/xhtml">
            <p>FORMULA: C5H6NO4</p>
          </body>
        </notes>
      </species>
      <species id="M_4pasp_h" name="4-Phospho-L-aspartate" compartment="h">
        <notes>
          <body xmlns="http://www.w3.org/1999/xhtml">
            <p>FORMULA: </p>
          </body>
        </notes>
      </species>
      <species id="M_4pcys_c" name="N-((R)-pantothenoyl)-L-cysteine" compartment="c">
        <notes>
          <body xmlns="http://www.w3.org/1999/xhtml">
            <p>FORMULA: C12H20N2O6S</p>
          </body>
        </notes>
      </species>
      <species id="M_4ppan_c" name="D-4&apos;-Phosphopantothenate" compartment="c">
        <notes>
          <body xmlns="http://www.w3.org/1999/xhtml">
            <p>FORMULA: C9H14NO8P</p>
          </body>
        </notes>
      </species>
      <species id="M_4ppcys_c" name="N-((R)-4-Phosphopantothenoyl)-L-cysteine" compartment="c">
        <notes>
          <body xmlns="http://www.w3.org/1999/xhtml">
            <p>FORMULA: C12H19N2O9PS</p>
          </body>
        </notes>
      </species>
      <species id="M_4pyrdx_c" name="4-Pyridoxate" compartment="c">
        <notes>
          <body xmlns="http://www.w3.org/1999/xhtml">
            <p>FORMULA: C8H8NO4</p>
          </body>
        </notes>
      </species>
      <species id="M_4r5au_h" name="4-(1-D-Ribitylamino)-5-aminouracil" compartment="h">
        <notes>
          <body xmlns="http://www.w3.org/1999/xhtml">
            <p>FORMULA: </p>
          </body>
        </notes>
      </species>
      <species id="M_56dh5flura_c" name="5,6-Dihydro-5-fluorouracil" compartment="c">
        <notes>
          <body xmlns="http://www.w3.org/1999/xhtml">
            <p>FORMULA: C4H4FN2O2</p>
          </body>
        </notes>
      </species>
      <species id="M_56dura_c" name="5,6-dihydrouracil" compartment="c">
        <notes>
          <body xmlns="http://www.w3.org/1999/xhtml">
            <p>FORMULA: C4H6N2O2</p>
          </body>
        </notes>
      </species>
      <species id="M_5aizc_c" name="5-amino-1-(5-phospho-D-ribosyl)imidazole-4-carboxylate" compartment="c">
        <notes>
          <body xmlns="http://www.w3.org/1999/xhtml">
            <p>FORMULA: C9H11N3O9P</p>
          </body>
        </notes>
      </species>
      <species id="M_5aizc_h" name="5-amino-1-(5-phospho-D-ribosyl)imidazole-4-carboxylate" compartment="h">
        <notes>
          <body xmlns="http://www.w3.org/1999/xhtml">
            <p>FORMULA: C9H11N3O9P</p>
          </body>
        </notes>
      </species>
      <species id="M_5aop_h" name="5-Amino-4-oxopentanoate" compartment="h">
        <notes>
          <body xmlns="http://www.w3.org/1999/xhtml">
            <p>FORMULA: </p>
          </body>
        </notes>
      </species>
      <species id="M_5aprbu_h" name="5-Amino-6-(5&apos;-phosphoribitylamino)uracil" compartment="h">
        <notes>
          <body xmlns="http://www.w3.org/1999/xhtml">
            <p>FORMULA: </p>
          </body>
        </notes>
      </species>
      <species id="M_5apru_h" name="5-Amino-6-(5&apos;-phosphoribosylamino)uracil" compartment="h">
        <notes>
          <body xmlns="http://www.w3.org/1999/xhtml">
            <p>FORMULA: </p>
          </body>
        </notes>
      </species>
      <species id="M_5flura_c" name="5-Fluorouracil" compartment="c">
        <notes>
          <body xmlns="http://www.w3.org/1999/xhtml">
            <p>FORMULA: C4H3FN2O2</p>
          </body>
        </notes>
      </species>
      <species id="M_5flura_e" name="5-Fluorouracil" compartment="e">
        <notes>
          <body xmlns="http://www.w3.org/1999/xhtml">
            <p>FORMULA: C4H3FN2O2</p>
          </body>
        </notes>
      </species>
      <species id="M_5flurimp_c" name="5-Fluorouridine monophosphate" compartment="c">
        <notes>
          <body xmlns="http://www.w3.org/1999/xhtml">
            <p>FORMULA: C9H9FN2O9P</p>
          </body>
        </notes>
      </species>
      <species id="M_5forthf_c" name="5-Formiminotetrahydrofolate" compartment="c">
        <notes>
          <body xmlns="http://www.w3.org/1999/xhtml">
            <p>FORMULA: C20H22N8O6</p>
          </body>
        </notes>
      </species>
      <species id="M_5fthf_c" name="5-Formyltetrahydrofolate" compartment="c">
        <notes>
          <body xmlns="http://www.w3.org/1999/xhtml">
            <p>FORMULA: C20H21N7O7</p>
          </body>
        </notes>
      </species>
      <species id="M_5fthf_e" name="5-Formyltetrahydrofolate" compartment="e">
        <notes>
          <body xmlns="http://www.w3.org/1999/xhtml">
            <p>FORMULA: C20H21N7O7</p>
          </body>
        </notes>
      </species>
      <species id="M_5fthf_m" name="5-Formyltetrahydrofolate" compartment="m">
        <notes>
          <body xmlns="http://www.w3.org/1999/xhtml">
            <p>FORMULA: C20H21N7O7</p>
          </body>
        </notes>
      </species>
      <species id="M_5hiu_m" name="5-Hydroxyisourate" compartment="m">
        <notes>
          <body xmlns="http://www.w3.org/1999/xhtml">
            <p>FORMULA: </p>
          </body>
        </notes>
      </species>
      <species id="M_5houdic_m" name="5-Hydroxy-2-oxo-4-ureido-2,5-dihydro-1H-imidazole-5-carboxylate" compartment="m">
        <notes>
          <body xmlns="http://www.w3.org/1999/xhtml">
            <p>FORMULA: </p>
          </body>
        </notes>
      </species>
      <species id="M_5mdr1p_c" name="5-Methylthio-5-deoxy-D-ribose 1-phosphate" compartment="c">
        <notes>
          <body xmlns="http://www.w3.org/1999/xhtml">
            <p>FORMULA: C6H11O7PS</p>
          </body>
        </notes>
      </species>
      <species id="M_5mdru1p_c" name="5-Methylthio-5-deoxy-D-ribulose 1-phosphate" compartment="c">
        <notes>
          <body xmlns="http://www.w3.org/1999/xhtml">
            <p>FORMULA: C6H11O7PS</p>
          </body>
        </notes>
      </species>
      <species id="M_5mta_c" name="5-Methylthioadenosine" compartment="c">
        <notes>
          <body xmlns="http://www.w3.org/1999/xhtml">
            <p>FORMULA: C11H15N5O3S</p>
          </body>
        </notes>
      </species>
      <species id="M_5mta_h" name="5-Methylthioadenosine" compartment="h">
        <notes>
          <body xmlns="http://www.w3.org/1999/xhtml">
            <p>FORMULA: C11H15N5O3S</p>
          </body>
        </notes>
      </species>
      <species id="M_5mta_m" name="5-Methylthioadenosine" compartment="m">
        <notes>
          <body xmlns="http://www.w3.org/1999/xhtml">
            <p>FORMULA: C11H15N5O3S</p>
          </body>
        </notes>
      </species>
      <species id="M_5mthf_m" name="5-Methyltetrahydrofolate" compartment="m">
        <notes>
          <body xmlns="http://www.w3.org/1999/xhtml">
            <p>FORMULA: </p>
          </body>
        </notes>
      </species>
      <species id="M_5mtr_c" name="5-Methylthio-D-ribose" compartment="c">
        <notes>
          <body xmlns="http://www.w3.org/1999/xhtml">
            <p>FORMULA: C6H12O4S</p>
          </body>
        </notes>
      </species>
      <species id="M_5prdmbz_c" name="N1-(5-Phospho-alpha-D-ribosyl)-5,6-dimethylbenzimidazole" compartment="c">
        <notes>
          <body xmlns="http://www.w3.org/1999/xhtml">
            <p>FORMULA: C14H17N2O7P</p>
          </body>
        </notes>
      </species>
      <species id="M_6mpur_c" name="6-Mercaptopurine" compartment="c">
        <notes>
          <body xmlns="http://www.w3.org/1999/xhtml">
            <p>FORMULA: C5H4N4S</p>
          </body>
        </notes>
      </species>
      <species id="M_6mpur_e" name="6-Mercaptopurine" compartment="e">
        <notes>
          <body xmlns="http://www.w3.org/1999/xhtml">
            <p>FORMULA: C5H4N4S</p>
          </body>
        </notes>
      </species>
      <species id="M_6pgc_c" name="6-Phospho-D-gluconate" compartment="c">
        <notes>
          <body xmlns="http://www.w3.org/1999/xhtml">
            <p>FORMULA: C6H10O10P</p>
          </body>
        </notes>
      </species>
      <species id="M_6pgc_h" name="6-Phospho-D-gluconate" compartment="h">
        <notes>
          <body xmlns="http://www.w3.org/1999/xhtml">
            <p>FORMULA: C6H10O10P</p>
          </body>
        </notes>
      </species>
      <species id="M_6pgl_c" name="6-phospho-D-glucono-1,5-lactone" compartment="c">
        <notes>
          <body xmlns="http://www.w3.org/1999/xhtml">
            <p>FORMULA: C6H9O9P</p>
          </body>
        </notes>
      </species>
      <species id="M_6pgl_h" name="6-phospho-D-glucono-1,5-lactone" compartment="h">
        <notes>
          <body xmlns="http://www.w3.org/1999/xhtml">
            <p>FORMULA: C6H9O9P</p>
          </body>
        </notes>
      </species>
      <species id="M_6tgsnmp_c" name="6-Thioguanosine monophosphate" compartment="c">
        <notes>
          <body xmlns="http://www.w3.org/1999/xhtml">
            <p>FORMULA: C10H12N5O7PS</p>
          </body>
        </notes>
      </species>
      <species id="M_6tins5mp_c" name="6-Thioinosine-5&apos;-monophosphate" compartment="c">
        <notes>
          <body xmlns="http://www.w3.org/1999/xhtml">
            <p>FORMULA: C10H11N4O7PS</p>
          </body>
        </notes>
      </species>
      <species id="M_6txan5mp_c" name="6-Thioxanthine 5&apos;-monophosphate" compartment="c">
        <notes>
          <body xmlns="http://www.w3.org/1999/xhtml">
            <p>FORMULA: C10H11N4O8PS</p>
          </body>
        </notes>
      </species>
      <species id="M_7dhchsterol_c" name="Cholesta-5,7-dien-3beta-ol" compartment="c">
        <notes>
          <body xmlns="http://www.w3.org/1999/xhtml">
            <p>FORMULA: C27H44O</p>
          </body>
        </notes>
      </species>
      <species id="M_aacoa_c" name="Acetoacetyl-CoA" compartment="c">
        <notes>
          <body xmlns="http://www.w3.org/1999/xhtml">
            <p>FORMULA: C25H36N7O18P3S</p>
          </body>
        </notes>
      </species>
      <species id="M_aacoa_m" name="Acetoacetyl-CoA" compartment="m">
        <notes>
          <body xmlns="http://www.w3.org/1999/xhtml">
            <p>FORMULA: C25H36N7O18P3S</p>
          </body>
        </notes>
      </species>
      <species id="M_aacoa_x" name="Acetoacetyl-CoA" compartment="x">
        <notes>
          <body xmlns="http://www.w3.org/1999/xhtml">
            <p>FORMULA: C25H36N7O18P3S</p>
          </body>
        </notes>
      </species>
      <species id="M_aact_x" name="Aminoacetone" compartment="x">
        <notes>
          <body xmlns="http://www.w3.org/1999/xhtml">
            <p>FORMULA: </p>
          </body>
        </notes>
      </species>
      <species id="M_ac_c" name="Acetate" compartment="c">
        <notes>
          <body xmlns="http://www.w3.org/1999/xhtml">
            <p>FORMULA: C2H3O2</p>
          </body>
        </notes>
      </species>
      <species id="M_ac_e" name="Acetate" compartment="e">
        <notes>
          <body xmlns="http://www.w3.org/1999/xhtml">
            <p>FORMULA: C2H3O2</p>
          </body>
        </notes>
      </species>
      <species id="M_ac_h" name="Acetate" compartment="h">
        <notes>
          <body xmlns="http://www.w3.org/1999/xhtml">
            <p>FORMULA: C2H3O2</p>
          </body>
        </notes>
      </species>
      <species id="M_ac_m" name="Acetate" compartment="m">
        <notes>
          <body xmlns="http://www.w3.org/1999/xhtml">
            <p>FORMULA: C2H3O2</p>
          </body>
        </notes>
      </species>
      <species id="M_ac_s" name="Acetate" compartment="s">
        <notes>
          <body xmlns="http://www.w3.org/1999/xhtml">
            <p>FORMULA: C2H3O2</p>
          </body>
        </notes>
      </species>
      <species id="M_acac_c" name="Acetoacetate" compartment="c">
        <notes>
          <body xmlns="http://www.w3.org/1999/xhtml">
            <p>FORMULA: C4H5O3</p>
          </body>
        </notes>
      </species>
      <species id="M_acac_m" name="Acetoacetate" compartment="m">
        <notes>
          <body xmlns="http://www.w3.org/1999/xhtml">
            <p>FORMULA: C4H5O3</p>
          </body>
        </notes>
      </species>
      <species id="M_acac_x" name="Acetoacetate" compartment="x">
        <notes>
          <body xmlns="http://www.w3.org/1999/xhtml">
            <p>FORMULA: C4H5O3</p>
          </body>
        </notes>
      </species>
      <species id="M_acACP_h" name="Acetyl-ACP" compartment="h">
        <notes>
          <body xmlns="http://www.w3.org/1999/xhtml">
            <p>FORMULA: </p>
          </body>
        </notes>
      </species>
      <species id="M_acald_c" name="Acetaldehyde" compartment="c">
        <notes>
          <body xmlns="http://www.w3.org/1999/xhtml">
            <p>FORMULA: C2H4O</p>
          </body>
        </notes>
      </species>
      <species id="M_acald_h" name="Acetaldehyde" compartment="h">
        <notes>
          <body xmlns="http://www.w3.org/1999/xhtml">
            <p>FORMULA: C2H4O</p>
          </body>
        </notes>
      </species>
      <species id="M_acald_m" name="Acetaldehyde" compartment="m">
        <notes>
          <body xmlns="http://www.w3.org/1999/xhtml">
            <p>FORMULA: C2H4O</p>
          </body>
        </notes>
      </species>
      <species id="M_acald_x" name="Acetaldehyde" compartment="x">
        <notes>
          <body xmlns="http://www.w3.org/1999/xhtml">
            <p>FORMULA: C2H4O</p>
          </body>
        </notes>
      </species>
      <species id="M_acaro_h" name="alpha-Carotene" compartment="h">
        <notes>
          <body xmlns="http://www.w3.org/1999/xhtml">
            <p>FORMULA: </p>
          </body>
        </notes>
      </species>
      <species id="M_acaro_u" name="alpha-Carotene" compartment="u">
        <notes>
          <body xmlns="http://www.w3.org/1999/xhtml">
            <p>FORMULA: </p>
          </body>
        </notes>
      </species>
      <species id="M_accoa_c" name="Acetyl-CoA" compartment="c">
        <notes>
          <body xmlns="http://www.w3.org/1999/xhtml">
            <p>FORMULA: C23H34N7O17P3S</p>
          </body>
        </notes>
      </species>
      <species id="M_accoa_h" name="Acetyl-CoA" compartment="h">
        <notes>
          <body xmlns="http://www.w3.org/1999/xhtml">
            <p>FORMULA: C23H34N7O17P3S</p>
          </body>
        </notes>
      </species>
      <species id="M_accoa_m" name="Acetyl-CoA" compartment="m">
        <notes>
          <body xmlns="http://www.w3.org/1999/xhtml">
            <p>FORMULA: C23H34N7O17P3S</p>
          </body>
        </notes>
      </species>
      <species id="M_accoa_s" name="Acetyl-CoA" compartment="s">
        <notes>
          <body xmlns="http://www.w3.org/1999/xhtml">
            <p>FORMULA: C23H34N7O17P3S</p>
          </body>
        </notes>
      </species>
      <species id="M_accoa_x" name="Acetyl-CoA" compartment="x">
        <notes>
          <body xmlns="http://www.w3.org/1999/xhtml">
            <p>FORMULA: C23H34N7O17P3S</p>
          </body>
        </notes>
      </species>
      <species id="M_acg5p_c" name="N-Acetyl-L-glutamyl 5-phosphate" compartment="c">
        <notes>
          <body xmlns="http://www.w3.org/1999/xhtml">
            <p>FORMULA: C7H9NO8P</p>
          </body>

        </notes>
      </species>
      <species id="M_acg5sa_c" name="N-Acetyl-L-glutamate 5-semialdehyde" compartment="c">
        <notes>
          <body xmlns="http://www.w3.org/1999/xhtml">
            <p>FORMULA: C7H10NO4</p>
          </body>
        </notes>
      </species>
      <species id="M_acg5sa_m" name="N-Acetyl-L-glutamate 5-semialdehyde" compartment="m">
        <notes>
          <body xmlns="http://www.w3.org/1999/xhtml">
            <p>FORMULA: C7H10NO4</p>
          </body>
        </notes>
      </species>
      <species id="M_acgam1p_c" name="N-Acetyl-D-glucosamine 1-phosphate" compartment="c">
        <notes>
          <body xmlns="http://www.w3.org/1999/xhtml">
            <p>FORMULA: C8H14NO9P</p>
          </body>
        </notes>
      </species>
      <species id="M_acgam6p_c" name="N-Acetyl-D-glucosamine 6-phosphate" compartment="c">
        <notes>
          <body xmlns="http://www.w3.org/1999/xhtml">
            <p>FORMULA: C8H14NO9P</p>
          </body>
        </notes>
      </species>
      <species id="M_acglu_c" name="N-Acetyl-L-glutamate" compartment="c">
        <notes>
          <body xmlns="http://www.w3.org/1999/xhtml">
            <p>FORMULA: C7H9NO5</p>
          </body>
        </notes>
      </species>
      <species id="M_achms_c" name="O-Acetyl-L-homoserine" compartment="c">
        <notes>
          <body xmlns="http://www.w3.org/1999/xhtml">
            <p>FORMULA: C6H11NO4</p>
          </body>
        </notes>
      </species>
      <species id="M_achms_h" name="O-Acetyl-L-homoserine" compartment="h">
        <notes>
          <body xmlns="http://www.w3.org/1999/xhtml">
            <p>FORMULA: C6H11NO4</p>
          </body>
        </notes>
      </species>
      <species id="M_acorn_c" name="N2-Acetyl-L-ornithine" compartment="c">
        <notes>
          <body xmlns="http://www.w3.org/1999/xhtml">
            <p>FORMULA: C7H14N2O3</p>
          </body>
        </notes>
      </species>
      <species id="M_acorn_m" name="N2-Acetyl-L-ornithine" compartment="m">
        <notes>
          <body xmlns="http://www.w3.org/1999/xhtml">
            <p>FORMULA: C7H14N2O3</p>
          </body>
        </notes>
      </species>
      <species id="M_ACP_c" name="acyl carrier protein" compartment="c">
        <notes>
          <body xmlns="http://www.w3.org/1999/xhtml">
            <p>FORMULA: HSR</p>
          </body>
        </notes>
      </species>
      <species id="M_ACP_h" name="acyl carrier protein" compartment="h">
        <notes>
          <body xmlns="http://www.w3.org/1999/xhtml">
            <p>FORMULA: HSR</p>
          </body>
        </notes>
      </species>
      <species id="M_acser_c" name="O-Acetyl-L-serine" compartment="c">
        <notes>
          <body xmlns="http://www.w3.org/1999/xhtml">
            <p>FORMULA: C5H9NO4</p>
          </body>
        </notes>
      </species>
      <species id="M_acser_h" name="O-Acetyl-L-serine" compartment="h">
        <notes>
          <body xmlns="http://www.w3.org/1999/xhtml">
            <p>FORMULA: C5H9NO4</p>
          </body>
        </notes>
      </species>
      <species id="M_acser_m" name="O-Acetyl-L-serine" compartment="m">
        <notes>
          <body xmlns="http://www.w3.org/1999/xhtml">
            <p>FORMULA: C5H9NO4</p>
          </body>
        </notes>
      </species>
      <species id="M_actACP_h" name="Acetoacetyl-ACP" compartment="h">
        <notes>
          <body xmlns="http://www.w3.org/1999/xhtml">
            <p>FORMULA: </p>
          </body>
        </notes>
      </species>
      <species id="M_actp_h" name="Acetyl phosphate" compartment="h">
        <notes>
          <body xmlns="http://www.w3.org/1999/xhtml">
            <p>FORMULA: </p>
          </body>
        </notes>
      </species>
      <species id="M_actp_m" name="Acetyl phosphate" compartment="m">
        <notes>
          <body xmlns="http://www.w3.org/1999/xhtml">
            <p>FORMULA: </p>
          </body>
        </notes>
      </species>
      <species id="M_ad_c" name="acetamide" compartment="c">
        <notes>
          <body xmlns="http://www.w3.org/1999/xhtml">
            <p>FORMULA: C2H6NO</p>
          </body>
        </notes>
      </species>
      <species id="M_ad_e" name="acetamide" compartment="e">
        <notes>
          <body xmlns="http://www.w3.org/1999/xhtml">
            <p>FORMULA: C2H6NO</p>
          </body>
        </notes>
      </species>
      <species id="M_ade_c" name="Adenine" compartment="c">
        <notes>
          <body xmlns="http://www.w3.org/1999/xhtml">
            <p>FORMULA: C5H5N5</p>
          </body>
        </notes>
      </species>
      <species id="M_ade_e" name="Adenine" compartment="e">
        <notes>
          <body xmlns="http://www.w3.org/1999/xhtml">
            <p>FORMULA: C5H5N5</p>
          </body>
        </notes>
      </species>
      <species id="M_adhlam_h" name="S-Acetyldihydrolipoamide" compartment="h">
        <notes>
          <body xmlns="http://www.w3.org/1999/xhtml">
            <p>FORMULA: </p>
          </body>
        </notes>
      </species>
      <species id="M_adhlam_m" name="S-Acetyldihydrolipoamide" compartment="m">
        <notes>
          <body xmlns="http://www.w3.org/1999/xhtml">
            <p>FORMULA: </p>
          </body>
        </notes>
      </species>
      <species id="M_adn_c" name="Adenosine" compartment="c">
        <notes>
          <body xmlns="http://www.w3.org/1999/xhtml">
            <p>FORMULA: C10H13N5O4</p>
          </body>
        </notes>
      </species>
      <species id="M_adn_m" name="Adenosine" compartment="m">
        <notes>
          <body xmlns="http://www.w3.org/1999/xhtml">
            <p>FORMULA: C10H13N5O4</p>
          </body>
        </notes>
      </species>
      <species id="M_adp_c" name="ADP" compartment="c">
        <notes>
          <body xmlns="http://www.w3.org/1999/xhtml">
            <p>FORMULA: C10H12N5O10P2</p>
          </body>
        </notes>
      </species>
      <species id="M_adp_f" name="ADP" compartment="f">
        <notes>
          <body xmlns="http://www.w3.org/1999/xhtml">
            <p>FORMULA: C10H12N5O10P2</p>
          </body>
        </notes>
      </species>
      <species id="M_adp_h" name="ADP" compartment="h">
        <notes>
          <body xmlns="http://www.w3.org/1999/xhtml">
            <p>FORMULA: C10H12N5O10P2</p>
          </body>
        </notes>
      </species>
      <species id="M_adp_m" name="ADP" compartment="m">
        <notes>
          <body xmlns="http://www.w3.org/1999/xhtml">
            <p>FORMULA: C10H12N5O10P2</p>
          </body>
        </notes>
      </species>
      <species id="M_adp_n" name="ADP" compartment="n">
        <notes>
          <body xmlns="http://www.w3.org/1999/xhtml">
            <p>FORMULA: C10H12N5O10P2</p>
          </body>
        </notes>
      </species>
      <species id="M_adpglc_h" name="ADPglucose" compartment="h">
        <notes>
          <body xmlns="http://www.w3.org/1999/xhtml">
            <p>FORMULA: </p>
          </body>
        </notes>
      </species>
      <species id="M_adprib_c" name="ADPribose" compartment="c">
        <notes>
          <body xmlns="http://www.w3.org/1999/xhtml">
            <p>FORMULA: C15H21N5O14P2</p>
          </body>
        </notes>
      </species>
      <species id="M_aflbala_c" name="alpha-Fluoro-beta-alanine" compartment="c">
        <notes>
          <body xmlns="http://www.w3.org/1999/xhtml">
            <p>FORMULA: C3H6FNO2</p>
          </body>
        </notes>
      </species>
      <species id="M_aflburppa_c" name="alpha-Fluoro-beta-ureidopropionic acid" compartment="c">
        <notes>
          <body xmlns="http://www.w3.org/1999/xhtml">
            <p>FORMULA: C4H7FN2O3</p>
          </body>
        </notes>
      </species>
      <species id="M_agm_m" name="Agmatine" compartment="m">
        <notes>
          <body xmlns="http://www.w3.org/1999/xhtml">
            <p>FORMULA: </p>
          </body>
        </notes>
      </species>
      <species id="M_agm_n" name="Agmatine" compartment="n">
        <notes>
          <body xmlns="http://www.w3.org/1999/xhtml">
            <p>FORMULA: </p>
          </body>
        </notes>
      </species>
      <species id="M_ahcys_c" name="S-Adenosyl-L-homocysteine" compartment="c">
        <notes>
          <body xmlns="http://www.w3.org/1999/xhtml">
            <p>FORMULA: C14H20N6O5S</p>
          </body>
        </notes>
      </species>
      <species id="M_ahcys_g" name="S-Adenosyl-L-homocysteine" compartment="g">
        <notes>
          <body xmlns="http://www.w3.org/1999/xhtml">
            <p>FORMULA: C14H20N6O5S</p>
          </body>
        </notes>
      </species>
      <species id="M_ahcys_h" name="S-Adenosyl-L-homocysteine" compartment="h">
        <notes>
          <body xmlns="http://www.w3.org/1999/xhtml">
            <p>FORMULA: C14H20N6O5S</p>
          </body>
        </notes>
      </species>
      <species id="M_ahcys_m" name="S-Adenosyl-L-homocysteine" compartment="m">
        <notes>
          <body xmlns="http://www.w3.org/1999/xhtml">
            <p>FORMULA: C14H20N6O5S</p>
          </body>
        </notes>
      </species>
      <species id="M_ahcys_n" name="S-Adenosyl-L-homocysteine" compartment="n">
        <notes>
          <body xmlns="http://www.w3.org/1999/xhtml">
            <p>FORMULA: C14H20N6O5S</p>
          </body>
        </notes>
      </species>
      <species id="M_ahdt_c" name="2-Amino-4-hydroxy-6-(erythro-1,2,3-trihydroxypropyl)dihydropteridinetriphosphate" compartment="c">
        <notes>
          <body xmlns="http://www.w3.org/1999/xhtml">
            <p>FORMULA: C9H11N5O13P3</p>
          </body>
        </notes>
      </species>
      <species id="M_aicar_c" name="5-Amino-1-(5-Phospho-D-ribosyl)imidazole-4-carboxamide" compartment="c">
        <notes>
          <body xmlns="http://www.w3.org/1999/xhtml">
            <p>FORMULA: C9H13N4O8P</p>
          </body>
        </notes>
      </species>
      <species id="M_aicar_h" name="5-Amino-1-(5-Phospho-D-ribosyl)imidazole-4-carboxamide" compartment="h">
        <notes>
          <body xmlns="http://www.w3.org/1999/xhtml">
            <p>FORMULA: C9H13N4O8P</p>
          </body>
        </notes>
      </species>
      <species id="M_air_c" name="5-amino-1-(5-phospho-D-ribosyl)imidazole" compartment="c">
        <notes>
          <body xmlns="http://www.w3.org/1999/xhtml">
            <p>FORMULA: C8H13N3O7P</p>
          </body>
        </notes>
      </species>
      <species id="M_air_h" name="5-amino-1-(5-phospho-D-ribosyl)imidazole" compartment="h">
        <notes>
          <body xmlns="http://www.w3.org/1999/xhtml">
            <p>FORMULA: C8H13N3O7P</p>
          </body>
        </notes>
      </species>
      <species id="M_akg_c" name="2-Oxoglutarate" compartment="c">
        <notes>
          <body xmlns="http://www.w3.org/1999/xhtml">
            <p>FORMULA: C5H4O5</p>
          </body>
        </notes>
      </species>
      <species id="M_akg_h" name="2-Oxoglutarate" compartment="h">
        <notes>
          <body xmlns="http://www.w3.org/1999/xhtml">
            <p>FORMULA: C5H4O5</p>
          </body>
        </notes>
      </species>
      <species id="M_akg_m" name="2-Oxoglutarate" compartment="m">
        <notes>
          <body xmlns="http://www.w3.org/1999/xhtml">
            <p>FORMULA: C5H4O5</p>
          </body>
        </notes>
      </species>
      <species id="M_ala_DASH_B_c" name="beta-Alanine" compartment="c">
        <notes>
          <body xmlns="http://www.w3.org/1999/xhtml">
            <p>FORMULA: C3H7NO2</p>
          </body>
        </notes>
      </species>
      <species id="M_ala_DASH_B_h" name="beta-Alanine" compartment="h">
        <notes>
          <body xmlns="http://www.w3.org/1999/xhtml">
            <p>FORMULA: C3H7NO2</p>
          </body>
        </notes>
      </species>
      <species id="M_ala_DASH_B_m" name="beta-Alanine" compartment="m">
        <notes>
          <body xmlns="http://www.w3.org/1999/xhtml">
            <p>FORMULA: C3H7NO2</p>
          </body>
        </notes>
      </species>
      <species id="M_alac_DASH_S_h" name="(S)-2-Acetolactate" compartment="h">
        <notes>
          <body xmlns="http://www.w3.org/1999/xhtml">
            <p>FORMULA: </p>
          </body>
        </notes>
      </species>
      <species id="M_alac_DASH_S_m" name="(S)-2-Acetolactate" compartment="m">
        <notes>
          <body xmlns="http://www.w3.org/1999/xhtml">
            <p>FORMULA: </p>
          </body>
        </notes>
      </species>
      <species id="M_ala_DASH_L_c" name="L-Alanine" compartment="c">
        <notes>
          <body xmlns="http://www.w3.org/1999/xhtml">
            <p>FORMULA: C3H7NO2</p>
          </body>
        </notes>
      </species>
      <species id="M_ala_DASH_L_m" name="L-Alanine" compartment="m">
        <notes>
          <body xmlns="http://www.w3.org/1999/xhtml">
            <p>FORMULA: C3H7NO2</p>
          </body>
        </notes>
      </species>
      <species id="M_ala_DASH_L_x" name="L-Alanine" compartment="x">
        <notes>
          <body xmlns="http://www.w3.org/1999/xhtml">
            <p>FORMULA: C3H7NO2</p>
          </body>
        </notes>
      </species>
      <species id="M_alatrna_m" name="L-Alanyl-tRNA(Ala)" compartment="m">
        <notes>
          <body xmlns="http://www.w3.org/1999/xhtml">
            <p>FORMULA: </p>
          </body>
        </notes>
      </species>
      <species id="M_allphn_c" name="Allophanate" compartment="c">
        <notes>
          <body xmlns="http://www.w3.org/1999/xhtml">
            <p>FORMULA: C2H3N2O3</p>
          </body>
        </notes>
      </species>
      <species id="M_allphn_m" name="Allophanate" compartment="m">
        <notes>
          <body xmlns="http://www.w3.org/1999/xhtml">
            <p>FORMULA: C2H3N2O3</p>
          </body>
        </notes>
      </species>
      <species id="M_alltn_c" name="Allantoin" compartment="c">
        <notes>
          <body xmlns="http://www.w3.org/1999/xhtml">
            <p>FORMULA: C4H5N4O3</p>
          </body>
        </notes>
      </species>
      <species id="M_alltn_e" name="Allantoin" compartment="e">
        <notes>
          <body xmlns="http://www.w3.org/1999/xhtml">
            <p>FORMULA: C4H5N4O3</p>
          </body>
        </notes>
      </species>
      <species id="M_alltn_m" name="Allantoin" compartment="m">
        <notes>
          <body xmlns="http://www.w3.org/1999/xhtml">
            <p>FORMULA: C4H5N4O3</p>
          </body>
        </notes>
      </species>
      <species id="M_alltt_c" name="Allantoate" compartment="c">
        <notes>
          <body xmlns="http://www.w3.org/1999/xhtml">
            <p>FORMULA: C4H7N4O4</p>
          </body>
        </notes>
      </species>
      <species id="M_alltt_e" name="Allantoate" compartment="e">
        <notes>
          <body xmlns="http://www.w3.org/1999/xhtml">
            <p>FORMULA: C4H7N4O4</p>
          </body>
        </notes>
      </species>
      <species id="M_alltt_m" name="Allantoate" compartment="m">
        <notes>
          <body xmlns="http://www.w3.org/1999/xhtml">
            <p>FORMULA: C4H7N4O4</p>
          </body>
        </notes>
      </species>
      <species id="M_alpro_m" name="S-Aminomethyldihydrolipoylprotein" compartment="m">
        <notes>
          <body xmlns="http://www.w3.org/1999/xhtml">
            <p>FORMULA: </p>
          </body>
        </notes>
      </species>
      <species id="M_amet_c" name="S-Adenosyl-L-methionine" compartment="c">
        <notes>
          <body xmlns="http://www.w3.org/1999/xhtml">
            <p>FORMULA: C15H23N6O5S</p>
          </body>
        </notes>
      </species>
      <species id="M_amet_g" name="S-Adenosyl-L-methionine" compartment="g">
        <notes>
          <body xmlns="http://www.w3.org/1999/xhtml">
            <p>FORMULA: C15H23N6O5S</p>
          </body>
        </notes>
      </species>
      <species id="M_amet_h" name="S-Adenosyl-L-methionine" compartment="h">
        <notes>
          <body xmlns="http://www.w3.org/1999/xhtml">
            <p>FORMULA: C15H23N6O5S</p>
          </body>
        </notes>
      </species>
      <species id="M_amet_m" name="S-Adenosyl-L-methionine" compartment="m">
        <notes>
          <body xmlns="http://www.w3.org/1999/xhtml">
            <p>FORMULA: C15H23N6O5S</p>
          </body>
        </notes>
      </species>
      <species id="M_amet_n" name="S-Adenosyl-L-methionine" compartment="n">
        <notes>
          <body xmlns="http://www.w3.org/1999/xhtml">
            <p>FORMULA: C15H23N6O5S</p>
          </body>
        </notes>
      </species>
      <species id="M_ametam_c" name="S-Adenosylmethioninamine" compartment="c">
        <notes>
          <body xmlns="http://www.w3.org/1999/xhtml">
            <p>FORMULA: C14H24N6O3S</p>
          </body>
        </notes>
      </species>
      <species id="M_ametam_h" name="S-Adenosylmethioninamine" compartment="h">
        <notes>
          <body xmlns="http://www.w3.org/1999/xhtml">
            <p>FORMULA: C14H24N6O3S</p>
          </body>
        </notes>
      </species>
      <species id="M_ametam_m" name="S-Adenosylmethioninamine" compartment="m">
        <notes>
          <body xmlns="http://www.w3.org/1999/xhtml">
            <p>FORMULA: C14H24N6O3S</p>
          </body>
        </notes>
      </species>
      <species id="M_amp_c" name="AMP" compartment="c">
        <notes>
          <body xmlns="http://www.w3.org/1999/xhtml">
            <p>FORMULA: C10H12N5O7P</p>
          </body>
        </notes>
      </species>
      <species id="M_amp_h" name="AMP" compartment="h">
        <notes>
          <body xmlns="http://www.w3.org/1999/xhtml">
            <p>FORMULA: C10H12N5O7P</p>
          </body>
        </notes>
      </species>
      <species id="M_amp_m" name="AMP" compartment="m">
        <notes>
          <body xmlns="http://www.w3.org/1999/xhtml">
            <p>FORMULA: C10H12N5O7P</p>
          </body>
        </notes>
      </species>
      <species id="M_amp_n" name="AMP" compartment="n">
        <notes>
          <body xmlns="http://www.w3.org/1999/xhtml">
            <p>FORMULA: C10H12N5O7P</p>
          </body>
        </notes>
      </species>
      <species id="M_ans_c" name="Anserine" compartment="c">
        <notes>
          <body xmlns="http://www.w3.org/1999/xhtml">
            <p>FORMULA: C10H16N4O3</p>
          </body>
        </notes>
      </species>
      <species id="M_anth_h" name="Anthranilate" compartment="h">
        <notes>
          <body xmlns="http://www.w3.org/1999/xhtml">
            <p>FORMULA: </p>
          </body>
        </notes>
      </species>
      <species id="M_anxan_u" name="Antheraxanthin" compartment="u">
        <notes>
          <body xmlns="http://www.w3.org/1999/xhtml">
            <p>FORMULA: </p>
          </body>
        </notes>
      </species>
      <species id="M_ap4a_n" name="P1,P4-Bis(5&apos;-adenosyl) tetraphosphate" compartment="n">
        <notes>
          <body xmlns="http://www.w3.org/1999/xhtml">
            <p>FORMULA: </p>
          </body>
        </notes>
      </species>
      <species id="M_apoACP_c" name="Apo-[acyl-carrier-protein]" compartment="c">
        <notes>
          <body xmlns="http://www.w3.org/1999/xhtml">
            <p>FORMULA: HSR</p>
          </body>
        </notes>
      </species>
      <species id="M_apoACP_h" name="Apo-[acyl-carrier-protein]" compartment="h">
        <notes>
          <body xmlns="http://www.w3.org/1999/xhtml">
            <p>FORMULA: HSR</p>
          </body>
        </notes>
      </species>
      <species id="M_apocytc_h" name="Apocytochrome c" compartment="h">
        <notes>
          <body xmlns="http://www.w3.org/1999/xhtml">
            <p>FORMULA: </p>
          </body>
        </notes>
      </species>
      <species id="M_apocytc_m" name="Apocytochrome c" compartment="m">
        <notes>
          <body xmlns="http://www.w3.org/1999/xhtml">
            <p>FORMULA: </p>
          </body>
        </notes>
      </species>
      <species id="M_apofetn_h" name="Apoferritin" compartment="h">
        <notes>
          <body xmlns="http://www.w3.org/1999/xhtml">
            <p>FORMULA: </p>
          </body>
        </notes>
      </species>
      <species id="M_apotfen_h" name="Apotransferrin" compartment="h">
        <notes>
          <body xmlns="http://www.w3.org/1999/xhtml">
            <p>FORMULA: </p>
          </body>
        </notes>
      </species>
      <species id="M_apppa_n" name="P1,P3-Bis(5&apos;-adenosyl) triphosphate" compartment="n">
        <notes>
          <body xmlns="http://www.w3.org/1999/xhtml">
            <p>FORMULA: </p>
          </body>
        </notes>
      </species>
      <species id="M_aps_c" name="Adenosine 5&apos;-phosphosulfate" compartment="c">
        <notes>
          <body xmlns="http://www.w3.org/1999/xhtml">
            <p>FORMULA: C10H12N5O10PS</p>
          </body>
        </notes>
      </species>
      <species id="M_aps_h" name="Adenosine 5&apos;-phosphosulfate" compartment="h">
        <notes>
          <body xmlns="http://www.w3.org/1999/xhtml">
            <p>FORMULA: C10H12N5O10PS</p>
          </body>
        </notes>
      </species>
      <species id="M_aps_m" name="Adenosine 5&apos;-phosphosulfate" compartment="m">
        <notes>
          <body xmlns="http://www.w3.org/1999/xhtml">
            <p>FORMULA: C10H12N5O10PS</p>
          </body>
        </notes>
      </species>
      <species id="M_aps_n" name="Adenosine 5&apos;-phosphosulfate" compartment="n">
        <notes>
          <body xmlns="http://www.w3.org/1999/xhtml">
            <p>FORMULA: C10H12N5O10PS</p>
          </body>
        </notes>
      </species>
      <species id="M_arab_DASH_L_c" name="L-Arabinose" compartment="c">
        <notes>
          <body xmlns="http://www.w3.org/1999/xhtml">
            <p>FORMULA: C5H10O5</p>
          </body>
        </notes>
      </species>
      <species id="M_arg_DASH_L_c" name="L-Arginine" compartment="c">
        <notes>
          <body xmlns="http://www.w3.org/1999/xhtml">
            <p>FORMULA: C6H15N4O2</p>
          </body>
        </notes>
      </species>
      <species id="M_arg_DASH_L_e" name="L-Arginine" compartment="e">
        <notes>
          <body xmlns="http://www.w3.org/1999/xhtml">
            <p>FORMULA: C6H15N4O2</p>
          </body>
        </notes>
      </species>
      <species id="M_arg_DASH_L_m" name="L-Arginine" compartment="m">
        <notes>
          <body xmlns="http://www.w3.org/1999/xhtml">
            <p>FORMULA: C6H15N4O2</p>
          </body>
        </notes>
      </species>
      <species id="M_argsuc_c" name="N(omega)-(L-Arginino)succinate" compartment="c">
        <notes>
          <body xmlns="http://www.w3.org/1999/xhtml">
            <p>FORMULA: C10H17N4O6</p>
          </body>
        </notes>
      </species>
      <species id="M_argtrna_c" name="L-Arginyl-tRNA(Arg)" compartment="c">
        <notes>
          <body xmlns="http://www.w3.org/1999/xhtml">
            <p>FORMULA: C6H14N4OR</p>
          </body>
        </notes>
      </species>
      <species id="M_arso4_c" name="Aryl sulfate" compartment="c">
        <notes>
          <body xmlns="http://www.w3.org/1999/xhtml">
            <p>FORMULA: C6H6O4S</p>
          </body>
        </notes>
      </species>
      <species id="M_ascb_DASH_L_u" name="Ascorbate" compartment="u">
        <notes>
          <body xmlns="http://www.w3.org/1999/xhtml">
            <p>FORMULA: </p>
          </body>
        </notes>
      </species>
      <species id="M_asnglcnacglcnacman_DASH_LPAREN_DASH_man_DASH_LPAREN_DASH_manman_DASH_RPAREN_DASH_manman_DASH_RPAREN_DASH_manmanman_c" name="Asn(-b1)GlcNAc(4-b1)GlcNAc(4-b1)Man[(6-a1)Man[(6-a1)Man(2-a1)Man](3-a1)Man(2-a1)Man](3-a1)Man(2-a1)Man(2-a1)Man" compartment="c">
        <notes>
          <body xmlns="http://www.w3.org/1999/xhtml">
            <p>FORMULA: C75H123N5O58R2</p>
          </body>
        </notes>
      </species>
      <species id="M_asnglcnacglcnacman_DASH_LPAREN_DASH_man_DASH_LPAREN_DASH_manman_DASH_RPAREN_DASH_manman_DASH_RPAREN_DASH_manmanmanglc_c" name="Asn(-b1)GlcNAc(4-b1)GlcNAc(4-b1)Man[(6-a1)Man[(6-a1)Man(2-a1)Man](3-a1)Man(2-a1)Man](3-a1)Man(2-a1)Man(2-a1)Man(3-a1)Glc" compartment="c">
        <notes>
          <body xmlns="http://www.w3.org/1999/xhtml">
            <p>FORMULA: C81H133N5O63R2</p>
          </body>
        </notes>
      </species>
      <species id="M_asnglcnacglcnacman_DASH_LPAREN_DASH_man_DASH_LPAREN_DASH_manman_DASH_RPAREN_DASH_manman_DASH_RPAREN_DASH_manmanmanglcglc_c" name="Asn(-b1)GlcNAc(4-b1)GlcNAc(4-b1)Man[(6-a1)Man[(6-a1)Man(2-a1)Man](3-a1)Man(2-a1)Man](3-a1)Man(2-a1)Man(2-a1)Man(3-a1)Glc(3-a1)Glc" compartment="c">
        <notes>
          <body xmlns="http://www.w3.org/1999/xhtml">
            <p>FORMULA: C87H143N5O68R2</p>
          </body>
        </notes>
      </species>
      <species id="M_asnglcnacglcnacman_DASH_LPAREN_DASH_man_DASH_LPAREN_DASH_manman_DASH_RPAREN_DASH_manman_DASH_RPAREN_DASH_manmanmanglcglcglc_c" name="Asn(-b1)GlcNAc(4-b1)GlcNAc(4-b1)Man[(6-a1)Man[(6-a1)Man(2-a1)Man](3-a1)Man(2-a1)Man](3-a1)Man(2-a1)Man(2-a1)Man(3-a1)Glc(3-a1)Glc(2-a1)Glc" compartment="c">
        <notes>
          <body xmlns="http://www.w3.org/1999/xhtml">
            <p>FORMULA: C93H153N5O73R2</p>
          </body>
        </notes>
      </species>
      <species id="M_asnglcnacglcnacman_DASH_LPAREN_DASH_man_DASH_LPAREN_DASH_manman_DASH_RPAREN_DASH_man_DASH_RPAREN_DASH_man_DASH_LPAREN_DASH_man_DASH_RPAREN_DASH_manman_c" name="Asn(-b1)GlcNAc(4-b1)GlcNAc(4-b1)Man[(6-a1)Man[(6-a1)Man(2-a1)Man](3-a1)Man](3-a1)Man[(6-a1)Man](2-a1)Man(2-a1)Man" compartment="c">
        <notes>
          <body xmlns="http://www.w3.org/1999/xhtml">
            <p>FORMULA: C75H123N5O58R2</p>
          </body>
        </notes>
      </species>
      <species id="M_asnglcnacglcnacman_DASH_LPAREN_DASH_man_DASH_LPAREN_DASH_manman_DASH_RPAREN_DASH_man_DASH_RPAREN_DASH_manmanman_c" name="Asn(-b1)GlcNAc(4-b1)GlcNAc(4-b1)Man[(6-a1)Man[(6-a1)Man(2-a1)Man](3-a1)Man](3-a1)Man(2-a1)Man(2-a1)Man" compartment="c">
        <notes>
          <body xmlns="http://www.w3.org/1999/xhtml">
            <p>FORMULA: C69H113N5O53R2</p>
          </body>
        </notes>
      </species>
      <species id="M_asnglcnacglcnacman_DASH_LPAREN_DASH_man_DASH_LPAREN_DASH_man_DASH_RPAREN_DASH_man_DASH_RPAREN_DASH_man_c" name="Asn(-b1)GlcNAc(4-b1)GlcNAc(4-b1)Man[(6-a1)Man[(6-a1)Man](3-a1)Man](3-a1)Man" compartment="c">
        <notes>
          <body xmlns="http://www.w3.org/1999/xhtml">
            <p>FORMULA: C51H83N5O38R2</p>
          </body>
        </notes>
      </species>
      <species id="M_asnglcnacglcnacman_DASH_LPAREN_DASH_man_DASH_RPAREN_DASH_man_c" name="Asn(-b1)GlcNAc(4-b1)GlcNAc(4-b1)Man[(6-a1)Man](3-a1)Man" compartment="c">
        <notes>
          <body xmlns="http://www.w3.org/1999/xhtml">
            <p>FORMULA: C39H63N5O28R2</p>
          </body>
        </notes>
      </species>
      <species id="M_asn_DASH_L_c" name="L-Asparagine" compartment="c">
        <notes>
          <body xmlns="http://www.w3.org/1999/xhtml">
            <p>FORMULA: C4H8N2O3</p>
          </body>
        </notes>
      </species>
      <species id="M_asn_DASH_L_m" name="L-Asparagine" compartment="m">
        <notes>
          <body xmlns="http://www.w3.org/1999/xhtml">
            <p>FORMULA: C4H8N2O3</p>
          </body>
        </notes>
      </species>
      <species id="M_asn_DASH_L_x" name="L-Asparagine" compartment="x">
        <notes>
          <body xmlns="http://www.w3.org/1999/xhtml">
            <p>FORMULA: C4H8N2O3</p>
          </body>
        </notes>
      </species>
      <species id="M_asntrna_m" name="L-Asparaginyl-tRNA(Asn)" compartment="m">
        <notes>
          <body xmlns="http://www.w3.org/1999/xhtml">
            <p>FORMULA: </p>
          </body>
        </notes>
      </species>
      <species id="M_Asn_DASH_X_DASH_Ser_DASH_FSLASH_DASH_Thr_c" name="protein-linked asparagine residue (N-glycosylation site)" compartment="c">
        <notes>
          <body xmlns="http://www.w3.org/1999/xhtml">
            <p>FORMULA: C5H7N3O3R2</p>
          </body>
        </notes>
      </species>
      <species id="M_asp_DASH_L_c" name="L-Aspartate" compartment="c">
        <notes>
          <body xmlns="http://www.w3.org/1999/xhtml">
            <p>FORMULA: C4H6NO4</p>
          </body>
        </notes>
      </species>
      <species id="M_asp_DASH_L_h" name="L-Aspartate" compartment="h">
        <notes>
          <body xmlns="http://www.w3.org/1999/xhtml">
            <p>FORMULA: C4H6NO4</p>
          </body>
        </notes>
      </species>
      <species id="M_asp_DASH_L_m" name="L-Aspartate" compartment="m">
        <notes>
          <body xmlns="http://www.w3.org/1999/xhtml">
            <p>FORMULA: C4H6NO4</p>
          </body>
        </notes>
      </species>
      <species id="M_asp_DASH_L_x" name="L-Aspartate" compartment="x">
        <notes>
          <body xmlns="http://www.w3.org/1999/xhtml">
            <p>FORMULA: C4H6NO4</p>
          </body>
        </notes>
      </species>
      <species id="M_aspsa_c" name="L-Aspartate 4-semialdehyde" compartment="c">
        <notes>
          <body xmlns="http://www.w3.org/1999/xhtml">
            <p>FORMULA: C4H7NO3</p>
          </body>
        </notes>
      </species>
      <species id="M_aspsa_h" name="L-Aspartate 4-semialdehyde" compartment="h">
        <notes>
          <body xmlns="http://www.w3.org/1999/xhtml">
            <p>FORMULA: C4H7NO3</p>
          </body>
        </notes>
      </species>
      <species id="M_asptrna_m" name="L-Aspartyl-tRNA(Asp)" compartment="m">
        <notes>
          <body xmlns="http://www.w3.org/1999/xhtml">
            <p>FORMULA: </p>
          </body>
        </notes>
      </species>
      <species id="M_asqdca18111Z160_c" name="2&apos;-O-all-cis-5,9,12,15-octadecatetraenoyl-sulfoquinovosyldiacylglycerol (2&apos;-18:4(5,9,12,15)/18:1(11Z)/16:0)" compartment="c">
        <notes>
          <body xmlns="http://www.w3.org/1999/xhtml">
            <p>FORMULA: C61H105O13S</p>
          </body>
        </notes>
      </species>
      <species id="M_asqdca1819Z160_c" name="2&apos;-O-all-cis-5,9,12,15-octadecatetraenoyl-sulfoquinovosyldiacylglycerol (2&apos;-18:4(5,9,12,15)/18:1(9Z)/16:0)" compartment="c">
        <notes>
          <body xmlns="http://www.w3.org/1999/xhtml">
            <p>FORMULA: C61H105O13S</p>
          </body>
        </notes>
      </species>
      <species id="M_asqdca1829Z12Z160_c" name="2&apos;-O-all-cis-5,9,12,15-octadecatetraenoyl-sulfoquinovosyldiacylglycerol (2&apos;-18:4(5,9,12,15)/18:2(9Z,12Z)/16:0)" compartment="c">
        <notes>
          <body xmlns="http://www.w3.org/1999/xhtml">
            <p>FORMULA: C61H103O13S</p>
          </body>
        </notes>
      </species>
      <species id="M_asqdca1839Z12Z15Z160_c" name="2&apos;-O-all-cis-5,9,12,15-octadecatetraenoyl-sulfoquinovosyldiacylglycerol (2&apos;-18:4(5,9,12,15)/18:3(9Z,12Z,15Z)/16:0)" compartment="c">
        <notes>
          <body xmlns="http://www.w3.org/1999/xhtml">
            <p>FORMULA: C61H101O13S</p>
          </body>
        </notes>
      </species>
      <species id="M_asqdpa18111Z160_c" name="2&apos;-O-all-cis-5,9,12-octadecatrienoyl-sulfoquinovosyldiacylglycerol (2&apos;-18:3(5,9,12)/18:1(11Z)/16:0)" compartment="c">
        <notes>
          <body xmlns="http://www.w3.org/1999/xhtml">
            <p>FORMULA: C61H107O13S</p>
          </body>
        </notes>
      </species>
      <species id="M_asqdpa1819Z160_c" name="2&apos;-O-all-cis-5,9,12-octadecatrienoyl-sulfoquinovosyldiacylglycerol (2&apos;-18:3(5,9,12)/18:1(9Z)/16:0)" compartment="c">
        <notes>
          <body xmlns="http://www.w3.org/1999/xhtml">
            <p>FORMULA: C61H107O13S</p>
          </body>
        </notes>
      </species>
      <species id="M_asqdpa1829Z12Z160_c" name="2&apos;-O-all-cis-5,9,12-octadecatrienoyl-sulfoquinovosyldiacylglycerol (2&apos;-18:3(5,9,12)/18:2(9Z,12Z)/16:0)" compartment="c">
        <notes>
          <body xmlns="http://www.w3.org/1999/xhtml">
            <p>FORMULA: C61H105O13S</p>
          </body>
        </notes>
      </species>
      <species id="M_asqdpa1839Z12Z15Z160_c" name="2&apos;-O-all-cis-5,9,12-octadecatrienoyl-sulfoquinovosyldiacylglycerol (2&apos;-18:3(5,9,12)/18:3(9Z,12Z,15Z)/16:0)" compartment="c">
        <notes>
          <body xmlns="http://www.w3.org/1999/xhtml">
            <p>FORMULA: C61H103O13S</p>
          </body>
        </notes>
      </species>
      <species id="M_atp_c" name="ATP" compartment="c">
        <notes>
          <body xmlns="http://www.w3.org/1999/xhtml">
            <p>FORMULA: C10H12N5O13P3</p>
          </body>
        </notes>
      </species>
      <species id="M_atp_f" name="ATP" compartment="f">
        <notes>
          <body xmlns="http://www.w3.org/1999/xhtml">
            <p>FORMULA: C10H12N5O13P3</p>
          </body>
        </notes>
      </species>
      <species id="M_atp_h" name="ATP" compartment="h">
        <notes>
          <body xmlns="http://www.w3.org/1999/xhtml">
            <p>FORMULA: C10H12N5O13P3</p>
          </body>
        </notes>
      </species>
      <species id="M_atp_m" name="ATP" compartment="m">
        <notes>
          <body xmlns="http://www.w3.org/1999/xhtml">
            <p>FORMULA: C10H12N5O13P3</p>
          </body>
        </notes>
      </species>
      <species id="M_atp_n" name="ATP" compartment="n">
        <notes>
          <body xmlns="http://www.w3.org/1999/xhtml">
            <p>FORMULA: C10H12N5O13P3</p>
          </body>
        </notes>
      </species>
      <species id="M_avite1_h" name="alpha-Tocopherol" compartment="h">
        <notes>
          <body xmlns="http://www.w3.org/1999/xhtml">
            <p>FORMULA: </p>
          </body>
        </notes>
      </species>
      <species id="M_b2coa_c" name="Crotonoyl-CoA" compartment="c">
        <notes>
          <body xmlns="http://www.w3.org/1999/xhtml">
            <p>FORMULA: C25H36N7O17P3S</p>
          </body>
        </notes>
      </species>
      <species id="M_b2coa_m" name="Crotonoyl-CoA" compartment="m">
        <notes>
          <body xmlns="http://www.w3.org/1999/xhtml">
            <p>FORMULA: C25H36N7O17P3S</p>
          </body>
        </notes>
      </species>
      <species id="M_b2coa_x" name="Crotonoyl-CoA" compartment="x">
        <notes>
          <body xmlns="http://www.w3.org/1999/xhtml">
            <p>FORMULA: C25H36N7O17P3S</p>
          </body>
        </notes>
      </species>
      <species id="M_bamppald_h" name="beta-Aminopropion aldehyde" compartment="h">
        <notes>
          <body xmlns="http://www.w3.org/1999/xhtml">
            <p>FORMULA: </p>
          </body>
        </notes>
      </species>
      <species id="M_B_DASH_ara1p_c" name="beta-L-Arabinose 1-phosphate" compartment="c">
        <notes>
          <body xmlns="http://www.w3.org/1999/xhtml">
            <p>FORMULA: C5H9O8P</p>
          </body>
        </notes>
      </species>
      <species id="M_bathorhodopsin_s" name="Bathorhodopsin" compartment="s">
        <notes>
          <body xmlns="http://www.w3.org/1999/xhtml">
            <p>FORMULA: </p>
          </body>
        </notes>
      </species>
      <species id="M_bcrptxan_u" name="beta-Cryptoxanthin" compartment="u">
        <notes>
          <body xmlns="http://www.w3.org/1999/xhtml">
            <p>FORMULA: </p>
          </body>
        </notes>
      </species>
      <species id="M_bhb_m" name="(R)-3-Hydroxybutanoate" compartment="m">
        <notes>
          <body xmlns="http://www.w3.org/1999/xhtml">
            <p>FORMULA: </p>
          </body>
        </notes>
      </species>
      <species id="M_bhb_x" name="(R)-3-Hydroxybutanoate" compartment="x">
        <notes>
          <body xmlns="http://www.w3.org/1999/xhtml">
            <p>FORMULA: </p>
          </body>
        </notes>
      </species>
      <species id="M_bilirub_h" name="Bilirubin" compartment="h">
        <notes>
          <body xmlns="http://www.w3.org/1999/xhtml">
            <p>FORMULA: </p>
          </body>
        </notes>
      </species>
      <species id="M_biliverd_h" name="Biliverdin" compartment="h">
        <notes>
          <body xmlns="http://www.w3.org/1999/xhtml">
            <p>FORMULA: </p>
          </body>
        </notes>
      </species>
      <species id="M_btal_c" name="Butanal" compartment="c">
        <notes>
          <body xmlns="http://www.w3.org/1999/xhtml">
            <p>FORMULA: C4H8O</p>
          </body>
        </notes>
      </species>
      <species id="M_btal_h" name="Butanal" compartment="h">
        <notes>
          <body xmlns="http://www.w3.org/1999/xhtml">
            <p>FORMULA: C4H8O</p>
          </body>
        </notes>
      </species>
      <species id="M_btcoa_c" name="Butanoyl-CoA" compartment="c">
        <notes>
          <body xmlns="http://www.w3.org/1999/xhtml">
            <p>FORMULA: C25H38N7O17P3S</p>
          </body>
        </notes>
      </species>
      <species id="M_btcoa_h" name="Butanoyl-CoA" compartment="h">
        <notes>
          <body xmlns="http://www.w3.org/1999/xhtml">
            <p>FORMULA: C25H38N7O17P3S</p>
          </body>
        </notes>
      </species>
      <species id="M_btcoa_m" name="Butanoyl-CoA" compartment="m">
        <notes>
          <body xmlns="http://www.w3.org/1999/xhtml">
            <p>FORMULA: C25H38N7O17P3S</p>
          </body>
        </notes>
      </species>
      <species id="M_btcoa_x" name="Butanoyl-CoA" compartment="x">
        <notes>
          <body xmlns="http://www.w3.org/1999/xhtml">
            <p>FORMULA: C25H38N7O17P3S</p>
          </body>
        </notes>
      </species>
      <species id="M_btnCCP_h" name="Holo-[carboxylase]" compartment="h">
        <notes>
          <body xmlns="http://www.w3.org/1999/xhtml">
            <p>FORMULA: </p>
          </body>
        </notes>
      </species>
      <species id="M_but_c" name="Butyrate (n-C4:0)" compartment="c">
        <notes>
          <body xmlns="http://www.w3.org/1999/xhtml">
            <p>FORMULA: C4H7O2</p>
          </body>
        </notes>
      </species>
      <species id="M_but2eACP_h" name="But-2-enoyl-[acyl-carrier protein]" compartment="h">
        <notes>
          <body xmlns="http://www.w3.org/1999/xhtml">
            <p>FORMULA: </p>
          </body>
        </notes>
      </species>
      <species id="M_butACP_h" name="Butyryl-ACP (n-C4:0ACP)" compartment="h">
        <notes>
          <body xmlns="http://www.w3.org/1999/xhtml">
            <p>FORMULA: </p>
          </body>
        </notes>
      </species>
      <species id="M_bvite_h" name="beta-Tocopherol" compartment="h">
        <notes>
          <body xmlns="http://www.w3.org/1999/xhtml">
            <p>FORMULA: </p>
          </body>
        </notes>
      </species>
      <species id="M_ca_c" name="coniferonic acid (18:4(5Z,9Z,12Z,15Z))" compartment="c">
        <notes>
          <body xmlns="http://www.w3.org/1999/xhtml">
            <p>FORMULA: C18H28O2</p>
          </body>
        </notes>
      </species>
      <species id="M_cacoa_c" name="coniferonyl-coa" compartment="c">
        <notes>
          <body xmlns="http://www.w3.org/1999/xhtml">
            <p>FORMULA: C39H58N7O17P3S</p>
          </body>
        </notes>
      </species>
      <species id="M_cala_c" name="N-Carbamoyl-beta-alanine" compartment="c">
        <notes>
          <body xmlns="http://www.w3.org/1999/xhtml">
            <p>FORMULA: C4H8N2O3</p>
          </body>
        </notes>
      </species>
      <species id="M_camp_c" name="cAMP" compartment="c">
        <notes>
          <body xmlns="http://www.w3.org/1999/xhtml">
            <p>FORMULA: C10H11N5O6P</p>
          </body>
        </notes>
      </species>
      <species id="M_camp_n" name="cAMP" compartment="n">
        <notes>
          <body xmlns="http://www.w3.org/1999/xhtml">
            <p>FORMULA: C10H11N5O6P</p>
          </body>
        </notes>
      </species>
      <species id="M_carn_h" name="L-Carnosine" compartment="h">
        <notes>
          <body xmlns="http://www.w3.org/1999/xhtml">
            <p>FORMULA: </p>
          </body>
        </notes>
      </species>
      <species id="M_caro_h" name="beta-Carotene" compartment="h">
        <notes>
          <body xmlns="http://www.w3.org/1999/xhtml">
            <p>FORMULA: </p>
          </body>
        </notes>
      </species>
      <species id="M_caro_u" name="beta-Carotene" compartment="u">
        <notes>
          <body xmlns="http://www.w3.org/1999/xhtml">
            <p>FORMULA: </p>
          </body>
        </notes>
      </species>
      <species id="M_cat_c" name="Calcitriol" compartment="c">
        <notes>
          <body xmlns="http://www.w3.org/1999/xhtml">
            <p>FORMULA: C27H44O3</p>
          </body>
        </notes>
      </species>
      <species id="M_cbasp_c" name="N-Carbamoyl-L-aspartate" compartment="c">
        <notes>
          <body xmlns="http://www.w3.org/1999/xhtml">
            <p>FORMULA: C5H7N2O5</p>
          </body>
        </notes>
      </species>
      <species id="M_cbasp_m" name="N-Carbamoyl-L-aspartate" compartment="m">
        <notes>
          <body xmlns="http://www.w3.org/1999/xhtml">
            <p>FORMULA: C5H7N2O5</p>
          </body>
        </notes>
      </species>
      <species id="M_cbmp_m" name="N-carbamoylputrescine" compartment="m">
        <notes>
          <body xmlns="http://www.w3.org/1999/xhtml">
            <p>FORMULA: </p>
          </body>
        </notes>
      </species>
      <species id="M_cbmp_n" name="N-carbamoylputrescine" compartment="n">
        <notes>
          <body xmlns="http://www.w3.org/1999/xhtml">
            <p>FORMULA: </p>
          </body>
        </notes>
      </species>
      <species id="M_cbp_c" name="Carbamoyl phosphate" compartment="c">
        <notes>
          <body xmlns="http://www.w3.org/1999/xhtml">
            <p>FORMULA: CH2NO5P</p>
          </body>
        </notes>
      </species>
      <species id="M_cbp_h" name="Carbamoyl phosphate" compartment="h">
        <notes>
          <body xmlns="http://www.w3.org/1999/xhtml">
            <p>FORMULA: CH2NO5P</p>
          </body>
        </notes>
      </species>
      <species id="M_cbp_m" name="Carbamoyl phosphate" compartment="m">
        <notes>
          <body xmlns="http://www.w3.org/1999/xhtml">
            <p>FORMULA: CH2NO5P</p>
          </body>
        </notes>
      </species>
      <species id="M_cbtnCCP_h" name="Carboxybiotin-carboxyl-carrier protein" compartment="h">
        <notes>
          <body xmlns="http://www.w3.org/1999/xhtml">
            <p>FORMULA: </p>
          </body>
        </notes>
      </species>
      <species id="M_cdp_c" name="CDP" compartment="c">
        <notes>
          <body xmlns="http://www.w3.org/1999/xhtml">
            <p>FORMULA: C9H12N3O11P2</p>
          </body>
        </notes>
      </species>
      <species id="M_cdp_m" name="CDP" compartment="m">
        <notes>
          <body xmlns="http://www.w3.org/1999/xhtml">
            <p>FORMULA: C9H12N3O11P2</p>
          </body>
        </notes>
      </species>
      <species id="M_cdp12dgr18111Z160_c" name="CDP-1-(9Z)-octadecenoyl,2-hexadecanoyl-sn-glycerol" compartment="c">
        <notes>
          <body xmlns="http://www.w3.org/1999/xhtml">
            <p>FORMULA: C46H83N3O15P2</p>
          </body>
        </notes>
      </species>
      <species id="M_cdp12dgr18111Z160_h" name="CDP-1-(9Z)-octadecenoyl,2-hexadecanoyl-sn-glycerol" compartment="h">
        <notes>
          <body xmlns="http://www.w3.org/1999/xhtml">
            <p>FORMULA: C46H83N3O15P2</p>
          </body>
        </notes>
      </species>
      <species id="M_cdp12dgr1819Z160_c" name="CDP-1-(11Z)-octadecenoyl,2-hexadecanoyl-sn-glycerol" compartment="c">
        <notes>
          <body xmlns="http://www.w3.org/1999/xhtml">
            <p>FORMULA: C46H83N3O15P2</p>
          </body>
        </notes>
      </species>
      <species id="M_cdp12dgr1819Z160_h" name="CDP-1-(11Z)-octadecenoyl,2-hexadecanoyl-sn-glycerol" compartment="h">
        <notes>
          <body xmlns="http://www.w3.org/1999/xhtml">
            <p>FORMULA: C46H83N3O15P2</p>
          </body>
        </notes>
      </species>
      <species id="M_cdpea_c" name="CDPethanolamine" compartment="c">
        <notes>
          <body xmlns="http://www.w3.org/1999/xhtml">
            <p>FORMULA: C11H19N4O11P2</p>
          </body>
        </notes>
      </species>
      <species id="M_chla_h" name="Chlorophyll a" compartment="h">
        <notes>
          <body xmlns="http://www.w3.org/1999/xhtml">
            <p>FORMULA: </p>
          </body>
        </notes>
      </species>
      <species id="M_chla_u" name="Chlorophyll a" compartment="u">
        <notes>
          <body xmlns="http://www.w3.org/1999/xhtml">
            <p>FORMULA: </p>
          </body>
        </notes>
      </species>
      <species id="M_chlaemr_u" name="Chlorophyll a&apos;" compartment="u">
        <notes>
          <body xmlns="http://www.w3.org/1999/xhtml">
            <p>FORMULA: </p>
          </body>
        </notes>
      </species>
      <species id="M_chlb_u" name="Chlorophyll b" compartment="u">
        <notes>
          <body xmlns="http://www.w3.org/1999/xhtml">
            <p>FORMULA: </p>
          </body>
        </notes>
      </species>
      <species id="M_chlda_h" name="Chlorophyllide a" compartment="h">
        <notes>
          <body xmlns="http://www.w3.org/1999/xhtml">
            <p>FORMULA: </p>
          </body>
        </notes>
      </species>
      <species id="M_chlda_u" name="Chlorophyllide a" compartment="u">
        <notes>
          <body xmlns="http://www.w3.org/1999/xhtml">
            <p>FORMULA: </p>
          </body>
        </notes>
      </species>
      <species id="M_chldb_h" name="Chlorophyllide b" compartment="h">
        <notes>
          <body xmlns="http://www.w3.org/1999/xhtml">
            <p>FORMULA: </p>
          </body>
        </notes>
      </species>
      <species id="M_chldb_u" name="Chlorophyllide b" compartment="u">
        <notes>
          <body xmlns="http://www.w3.org/1999/xhtml">
            <p>FORMULA: </p>
          </body>
        </notes>
      </species>
      <species id="M_chlstol_c" name="5alpha-Cholesta-7,24-dien-3beta-ol" compartment="c">
        <notes>
          <body xmlns="http://www.w3.org/1999/xhtml">
            <p>FORMULA: C27H44O</p>
          </body>
        </notes>
      </species>
      <species id="M_chor_c" name="chorismate" compartment="c">
        <notes>
          <body xmlns="http://www.w3.org/1999/xhtml">
            <p>FORMULA: C10H8O6</p>
          </body>
        </notes>
      </species>
      <species id="M_chor_h" name="chorismate" compartment="h">
        <notes>
          <body xmlns="http://www.w3.org/1999/xhtml">
            <p>FORMULA: C10H8O6</p>
          </body>
        </notes>
      </species>
      <species id="M_chsterol_c" name="Cholesterol" compartment="c">
        <notes>
          <body xmlns="http://www.w3.org/1999/xhtml">
            <p>FORMULA: C27H46O</p>
          </body>
        </notes>
      </species>
      <species id="M_cit_c" name="Citrate" compartment="c">
        <notes>
          <body xmlns="http://www.w3.org/1999/xhtml">
            <p>FORMULA: C6H5O7</p>
          </body>
        </notes>
      </species>
      <species id="M_cit_m" name="Citrate" compartment="m">
        <notes>
          <body xmlns="http://www.w3.org/1999/xhtml">
            <p>FORMULA: C6H5O7</p>
          </body>
        </notes>
      </species>
      <species id="M_cit_x" name="Citrate" compartment="x">
        <notes>
          <body xmlns="http://www.w3.org/1999/xhtml">
            <p>FORMULA: C6H5O7</p>
          </body>
        </notes>
      </species>
      <species id="M_cital_c" name="Citalopram" compartment="c">
        <notes>
          <body xmlns="http://www.w3.org/1999/xhtml">
            <p>FORMULA: C20H22FN2O</p>
          </body>
        </notes>
      </species>
      <species id="M_cital_e" name="Citalopram" compartment="e">
        <notes>
          <body xmlns="http://www.w3.org/1999/xhtml">
            <p>FORMULA: C20H22FN2O</p>
          </body>
        </notes>
      </species>
      <species id="M_citalald_c" name="Citalopram aldehyde" compartment="c">
        <notes>
          <body xmlns="http://www.w3.org/1999/xhtml">
            <p>FORMULA: C18H14FNO2</p>
          </body>
        </notes>
      </species>
      <species id="M_citalo_c" name="Citalopram N-oxide" compartment="c">
        <notes>
          <body xmlns="http://www.w3.org/1999/xhtml">
            <p>FORMULA: C20H21FN2O2</p>
          </body>
        </notes>
      </species>
      <species id="M_citalppa_c" name="Citalopram propionic acid" compartment="c">
        <notes>
          <body xmlns="http://www.w3.org/1999/xhtml">
            <p>FORMULA: C18H13FNO3</p>
          </body>
        </notes>
      </species>
      <species id="M_citr_DASH_L_c" name="L-Citrulline" compartment="c">
        <notes>
          <body xmlns="http://www.w3.org/1999/xhtml">
            <p>FORMULA: C6H14N3O3</p>
          </body>
        </notes>
      </species>
      <species id="M_citr_DASH_L_h" name="L-Citrulline" compartment="h">
        <notes>
          <body xmlns="http://www.w3.org/1999/xhtml">
            <p>FORMULA: C6H14N3O3</p>
          </body>
        </notes>
      </species>
      <species id="M_citr_DASH_L_m" name="L-Citrulline" compartment="m">
        <notes>
          <body xmlns="http://www.w3.org/1999/xhtml">
            <p>FORMULA: C6H14N3O3</p>
          </body>
        </notes>
      </species>
      <species id="M_cmp_c" name="CMP" compartment="c">
        <notes>
          <body xmlns="http://www.w3.org/1999/xhtml">
            <p>FORMULA: C9H12N3O8P</p>
          </body>
        </notes>
      </species>
      <species id="M_cmp_h" name="CMP" compartment="h">
        <notes>
          <body xmlns="http://www.w3.org/1999/xhtml">
            <p>FORMULA: C9H12N3O8P</p>
          </body>
        </notes>
      </species>
      <species id="M_co_c" name="Carbon monoxide" compartment="c">
        <notes>
          <body xmlns="http://www.w3.org/1999/xhtml">
            <p>FORMULA: CO</p>
          </body>
        </notes>
      </species>
      <species id="M_co_h" name="Carbon monoxide" compartment="h">
        <notes>
          <body xmlns="http://www.w3.org/1999/xhtml">
            <p>FORMULA: CO</p>
          </body>
        </notes>
      </species>
      <species id="M_co2_c" name="CO2" compartment="c">
        <notes>
          <body xmlns="http://www.w3.org/1999/xhtml">
            <p>FORMULA: CO2</p>
          </body>
        </notes>
      </species>
      <species id="M_co2_e" name="CO2" compartment="e">
        <notes>
          <body xmlns="http://www.w3.org/1999/xhtml">
            <p>FORMULA: CO2</p>
          </body>
        </notes>
      </species>
      <species id="M_co2_h" name="CO2" compartment="h">
        <notes>
          <body xmlns="http://www.w3.org/1999/xhtml">
            <p>FORMULA: CO2</p>
          </body>
        </notes>
      </species>
      <species id="M_co2_m" name="CO2" compartment="m">
        <notes>
          <body xmlns="http://www.w3.org/1999/xhtml">
            <p>FORMULA: CO2</p>
          </body>
        </notes>
      </species>
      <species id="M_co2_x" name="CO2" compartment="x">
        <notes>
          <body xmlns="http://www.w3.org/1999/xhtml">
            <p>FORMULA: CO2</p>
          </body>
        </notes>
      </species>
      <species id="M_coa_c" name="Coenzyme A" compartment="c">
        <notes>
          <body xmlns="http://www.w3.org/1999/xhtml">
            <p>FORMULA: C21H32N7O16P3S</p>
          </body>
        </notes>
      </species>
      <species id="M_coa_h" name="Coenzyme A" compartment="h">
        <notes>
          <body xmlns="http://www.w3.org/1999/xhtml">
            <p>FORMULA: C21H32N7O16P3S</p>
          </body>
        </notes>
      </species>
      <species id="M_coa_m" name="Coenzyme A" compartment="m">
        <notes>
          <body xmlns="http://www.w3.org/1999/xhtml">
            <p>FORMULA: C21H32N7O16P3S</p>
          </body>
        </notes>
      </species>
      <species id="M_coa_s" name="Coenzyme A" compartment="s">
        <notes>
          <body xmlns="http://www.w3.org/1999/xhtml">
            <p>FORMULA: C21H32N7O16P3S</p>
          </body>
        </notes>
      </species>
      <species id="M_coa_x" name="Coenzyme A" compartment="x">
        <notes>
          <body xmlns="http://www.w3.org/1999/xhtml">
            <p>FORMULA: C21H32N7O16P3S</p>
          </body>
        </notes>
      </species>
      <species id="M_cpp1_h" name="Coproporphyrin I" compartment="h">
        <notes>
          <body xmlns="http://www.w3.org/1999/xhtml">
            <p>FORMULA: </p>
          </body>
        </notes>
      </species>
      <species id="M_cpp3_h" name="Coproporphyrin III" compartment="h">
        <notes>
          <body xmlns="http://www.w3.org/1999/xhtml">
            <p>FORMULA: </p>
          </body>
        </notes>
      </species>
      <species id="M_cpppg1_h" name="Coproporphyrinogen I" compartment="h">
        <notes>
          <body xmlns="http://www.w3.org/1999/xhtml">
            <p>FORMULA: </p>
          </body>
        </notes>
      </species>
      <species id="M_cpppg3_h" name="Coproporphyrinogen III" compartment="h">
        <notes>
          <body xmlns="http://www.w3.org/1999/xhtml">
            <p>FORMULA: </p>
          </body>
        </notes>
      </species>
      <species id="M_crpxan_u" name="alpha-Cryptoxanthin" compartment="u">
        <notes>
          <body xmlns="http://www.w3.org/1999/xhtml">
            <p>FORMULA: </p>
          </body>
        </notes>
      </species>
      <species id="M_csn_c" name="Cytosine" compartment="c">
        <notes>
          <body xmlns="http://www.w3.org/1999/xhtml">
            <p>FORMULA: C4H5N3O</p>
          </body>
        </notes>
      </species>
      <species id="M_ctp_c" name="CTP" compartment="c">
        <notes>
          <body xmlns="http://www.w3.org/1999/xhtml">
            <p>FORMULA: C9H12N3O14P3</p>
          </body>
        </notes>
      </species>
      <species id="M_ctp_h" name="CTP" compartment="h">
        <notes>
          <body xmlns="http://www.w3.org/1999/xhtml">
            <p>FORMULA: C9H12N3O14P3</p>
          </body>
        </notes>
      </species>
      <species id="M_ctp_m" name="CTP" compartment="m">
        <notes>
          <body xmlns="http://www.w3.org/1999/xhtml">
            <p>FORMULA: C9H12N3O14P3</p>
          </body>
        </notes>
      </species>
      <species id="M_cyart_c" name="Cycloartenol" compartment="c">
        <notes>
          <body xmlns="http://www.w3.org/1999/xhtml">
            <p>FORMULA: C30H50O</p>
          </body>
        </notes>
      </species>
      <species id="M_cyeuol_c" name="Cycloeucalenol" compartment="c">
        <notes>
          <body xmlns="http://www.w3.org/1999/xhtml">
            <p>FORMULA: C30H50O</p>
          </body>
        </notes>
      </species>
      <species id="M_cys_DASH_L_c" name="L-Cysteine" compartment="c">
        <notes>
          <body xmlns="http://www.w3.org/1999/xhtml">
            <p>FORMULA: C3H7NO2S</p>
          </body>
        </notes>
      </species>
      <species id="M_cys_DASH_L_h" name="L-Cysteine" compartment="h">
        <notes>
          <body xmlns="http://www.w3.org/1999/xhtml">
            <p>FORMULA: C3H7NO2S</p>
          </body>
        </notes>
      </species>
      <species id="M_cys_DASH_L_m" name="L-Cysteine" compartment="m">
        <notes>
          <body xmlns="http://www.w3.org/1999/xhtml">
            <p>FORMULA: C3H7NO2S</p>
          </body>
        </notes>
      </species>
      <species id="M_cyst_DASH_L_h" name="L-Cystathionine" compartment="h">
        <notes>
          <body xmlns="http://www.w3.org/1999/xhtml">
            <p>FORMULA: </p>
          </body>
        </notes>
      </species>
      <species id="M_cystrna_c" name="L-Cysteinyl-tRNA(Cys)" compartment="c">
        <notes>
          <body xmlns="http://www.w3.org/1999/xhtml">
            <p>FORMULA: C3H6NOSR</p>
          </body>
        </notes>
      </species>
      <species id="M_cytc_h" name="Cytochrome c" compartment="h">
        <notes>
          <body xmlns="http://www.w3.org/1999/xhtml">
            <p>FORMULA: </p>
          </body>
        </notes>
      </species>
      <species id="M_cytc_m" name="Cytochrome c" compartment="m">
        <notes>
          <body xmlns="http://www.w3.org/1999/xhtml">
            <p>FORMULA: </p>
          </body>
        </notes>
      </species>
      <species id="M_cytd_c" name="Cytidine" compartment="c">
        <notes>
          <body xmlns="http://www.w3.org/1999/xhtml">
            <p>FORMULA: C9H13N3O5</p>
          </body>
        </notes>
      </species>
      <species id="M_cytP450o_c" name="Oxidized flavoprotein (cytochrome P-450)" compartment="c">
        <notes>
          <body xmlns="http://www.w3.org/1999/xhtml">
            <p>FORMULA: X</p>
          </body>
        </notes>
      </species>
      <species id="M_cytP450o_h" name="Oxidized flavoprotein (cytochrome P-450)" compartment="h">
        <notes>
          <body xmlns="http://www.w3.org/1999/xhtml">
            <p>FORMULA: X</p>
          </body>
        </notes>
      </species>
      <species id="M_cytP450r_c" name="Reduced flavoprotein (cytochrome P-450)" compartment="c">
        <notes>
          <body xmlns="http://www.w3.org/1999/xhtml">
            <p>FORMULA: XH2</p>
          </body>
        </notes>
      </species>
      <species id="M_cytP450r_h" name="Reduced flavoprotein (cytochrome P-450)" compartment="h">
        <notes>
          <body xmlns="http://www.w3.org/1999/xhtml">
            <p>FORMULA: XH2</p>
          </body>
        </notes>
      </species>
      <species id="M_dad_DASH_2_c" name="Deoxyadenosine" compartment="c">
        <notes>
          <body xmlns="http://www.w3.org/1999/xhtml">
            <p>FORMULA: C10H13N5O3</p>
          </body>
        </notes>
      </species>
      <species id="M_dadp_c" name="dADP" compartment="c">
        <notes>
          <body xmlns="http://www.w3.org/1999/xhtml">
            <p>FORMULA: C10H12N5O9P2</p>
          </body>
        </notes>
      </species>
      <species id="M_dadp_h" name="dADP" compartment="h">
        <notes>
          <body xmlns="http://www.w3.org/1999/xhtml">
            <p>FORMULA: C10H12N5O9P2</p>
          </body>
        </notes>
      </species>
      <species id="M_dadp_m" name="dADP" compartment="m">
        <notes>
          <body xmlns="http://www.w3.org/1999/xhtml">
            <p>FORMULA: C10H12N5O9P2</p>
          </body>
        </notes>
      </species>
      <species id="M_damp_c" name="dAMP" compartment="c">
        <notes>
          <body xmlns="http://www.w3.org/1999/xhtml">
            <p>FORMULA: C10H12N5O6P</p>
          </body>
        </notes>
      </species>
      <species id="M_damp_h" name="dAMP" compartment="h">
        <notes>
          <body xmlns="http://www.w3.org/1999/xhtml">
            <p>FORMULA: C10H12N5O6P</p>
          </body>
        </notes>
      </species>
      <species id="M_damp_m" name="dAMP" compartment="m">
        <notes>
          <body xmlns="http://www.w3.org/1999/xhtml">
            <p>FORMULA: C10H12N5O6P</p>
          </body>
        </notes>
      </species>
      <species id="M_datp_c" name="dATP" compartment="c">
        <notes>
          <body xmlns="http://www.w3.org/1999/xhtml">
            <p>FORMULA: C10H12N5O12P3</p>
          </body>
        </notes>
      </species>
      <species id="M_datp_m" name="dATP" compartment="m">
        <notes>
          <body xmlns="http://www.w3.org/1999/xhtml">
            <p>FORMULA: C10H12N5O12P3</p>
          </body>
        </notes>
      </species>
      <species id="M_db4p_h" name="3,4-dihydroxy-2-butanone 4-phosphate" compartment="h">
        <notes>
          <body xmlns="http://www.w3.org/1999/xhtml">
            <p>FORMULA: </p>
          </body>
        </notes>
      </species>
      <species id="M_dc2coa_m" name="trans-Dec-2-enoyl-CoA" compartment="m">
        <notes>
          <body xmlns="http://www.w3.org/1999/xhtml">
            <p>FORMULA: </p>
          </body>
        </notes>
      </species>
      <species id="M_dc2coa_x" name="trans-Dec-2-enoyl-CoA" compartment="x">
        <notes>
          <body xmlns="http://www.w3.org/1999/xhtml">
            <p>FORMULA: </p>
          </body>
        </notes>
      </species>
      <species id="M_dca_h" name="Decanoate (n-C10:0)" compartment="h">
        <notes>
          <body xmlns="http://www.w3.org/1999/xhtml">
            <p>FORMULA: </p>
          </body>
        </notes>
      </species>
      <species id="M_dcaACP_h" name="Decanoyl-ACP (n-C10:0ACP)" compartment="h">
        <notes>
          <body xmlns="http://www.w3.org/1999/xhtml">
            <p>FORMULA: </p>
          </body>
        </notes>
      </species>
      <species id="M_dcacoa_m" name="Decanoyl-CoA (n-C10:0CoA)" compartment="m">
        <notes>
          <body xmlns="http://www.w3.org/1999/xhtml">
            <p>FORMULA: </p>
          </body>
        </notes>
      </species>
      <species id="M_dcacoa_x" name="Decanoyl-CoA (n-C10:0CoA)" compartment="x">
        <notes>
          <body xmlns="http://www.w3.org/1999/xhtml">
            <p>FORMULA: </p>
          </body>
        </notes>
      </species>
      <species id="M_dcamp_c" name="N6-(1,2-Dicarboxyethyl)-AMP" compartment="c">
        <notes>
          <body xmlns="http://www.w3.org/1999/xhtml">
            <p>FORMULA: C14H14N5O11P</p>
          </body>
        </notes>
      </species>
      <species id="M_dcamp_h" name="N6-(1,2-Dicarboxyethyl)-AMP" compartment="h">
        <notes>
          <body xmlns="http://www.w3.org/1999/xhtml">
            <p>FORMULA: C14H14N5O11P</p>
          </body>
        </notes>
      </species>
      <species id="M_dcaro_h" name="delta-Carotene" compartment="h">
        <notes>
          <body xmlns="http://www.w3.org/1999/xhtml">
            <p>FORMULA: </p>
          </body>
        </notes>
      </species>
      <species id="M_dcdp_c" name="dCDP" compartment="c">
        <notes>
          <body xmlns="http://www.w3.org/1999/xhtml">
            <p>FORMULA: C9H12N3O10P2</p>
          </body>
        </notes>
      </species>
      <species id="M_dcdp_m" name="dCDP" compartment="m">
        <notes>
          <body xmlns="http://www.w3.org/1999/xhtml">
            <p>FORMULA: C9H12N3O10P2</p>
          </body>
        </notes>
      </species>
      <species id="M_dcmp_c" name="dCMP" compartment="c">
        <notes>
          <body xmlns="http://www.w3.org/1999/xhtml">
            <p>FORMULA: C9H12N3O7P</p>
          </body>
        </notes>
      </species>
      <species id="M_dctp_c" name="dCTP" compartment="c">
        <notes>
          <body xmlns="http://www.w3.org/1999/xhtml">
            <p>FORMULA: C9H12N3O13P3</p>
          </body>
        </notes>
      </species>
      <species id="M_dctp_m" name="dCTP" compartment="m">
        <notes>
          <body xmlns="http://www.w3.org/1999/xhtml">
            <p>FORMULA: C9H12N3O13P3</p>
          </body>
        </notes>
      </species>
      <species id="M_dcyt_c" name="Deoxycytidine" compartment="c">
        <notes>
          <body xmlns="http://www.w3.org/1999/xhtml">
            <p>FORMULA: C9H13N3O4</p>
          </body>
        </notes>
      </species>
      <species id="M_dd2coa_m" name="trans-Dodec-2-enoyl-CoA" compartment="m">
        <notes>
          <body xmlns="http://www.w3.org/1999/xhtml">
            <p>FORMULA: </p>
          </body>
        </notes>
      </species>
      <species id="M_dd2coa_x" name="trans-Dodec-2-enoyl-CoA" compartment="x">
        <notes>
          <body xmlns="http://www.w3.org/1999/xhtml">
            <p>FORMULA: </p>
          </body>
        </notes>
      </species>
      <species id="M_ddca_h" name="Dodecanoate (n-C12:0)" compartment="h">
        <notes>
          <body xmlns="http://www.w3.org/1999/xhtml">
            <p>FORMULA: </p>
          </body>
        </notes>
      </species>
      <species id="M_ddcaACP_h" name="Dodecanoyl-ACP (n-C12:0ACP)" compartment="h">
        <notes>
          <body xmlns="http://www.w3.org/1999/xhtml">
            <p>FORMULA: </p>
          </body>
        </notes>
      </species>
      <species id="M_ddcacoa_m" name="Dodecanoyl-CoA (n-C12:0CoA)" compartment="m">
        <notes>
          <body xmlns="http://www.w3.org/1999/xhtml">
            <p>FORMULA: </p>
          </body>
        </notes>
      </species>
      <species id="M_ddcacoa_x" name="Dodecanoyl-CoA (n-C12:0CoA)" compartment="x">
        <notes>
          <body xmlns="http://www.w3.org/1999/xhtml">
            <p>FORMULA: </p>
          </body>
        </notes>
      </species>
      <species id="M_ddmcital_c" name="Didemethylcitalopram" compartment="c">
        <notes>
          <body xmlns="http://www.w3.org/1999/xhtml">
            <p>FORMULA: C18H18FN2O</p>
          </body>
        </notes>
      </species>
      <species id="M_ddsmsterol_c" name="7-Dehydrodesmosterol" compartment="c">
        <notes>
          <body xmlns="http://www.w3.org/1999/xhtml">
            <p>FORMULA: C27H42O</p>
          </body>
        </notes>
      </species>
      <species id="M_dedoldp_c" name="Dehydrodolichol diphosphate" compartment="c">
        <notes>
          <body xmlns="http://www.w3.org/1999/xhtml">
            <p>FORMULA: C55H89O7P2</p>
          </body>
        </notes>
      </species>
      <species id="M_degly_e" name="N,N-Diethylglycine" compartment="e">
        <notes>
          <body xmlns="http://www.w3.org/1999/xhtml">
            <p>FORMULA: </p>
          </body>
        </notes>
      </species>
      <species id="M_dgdg1819Z160_h" name="Digalactosyldiacylglycerol (1-(9Z)-octadecenoyl,2-hexadecanoyl, 18:1(9Z)/16:0)" compartment="h">
        <notes>
          <body xmlns="http://www.w3.org/1999/xhtml">
            <p>FORMULA: </p>
          </body>
        </notes>
      </species>
      <species id="M_dgdg1819Z1617Z_h" name="Digalactosyldiacylglycerol (1-(9Z)-octadecenoyl,2-(7Z)-hexadecenoyl, 18:1(9Z)/16:1(7Z))" compartment="h">
        <notes>
          <body xmlns="http://www.w3.org/1999/xhtml">
            <p>FORMULA: </p>
          </body>
        </notes>
      </species>
      <species id="M_dgdg1819Z1619Z_h" name="Digalactosyldiacylglycerol (1-(9Z)-octadecenoyl,2-(9Z)-hexadecenoyl, 18:1(9Z)/16:1(9Z))" compartment="h">
        <notes>
          <body xmlns="http://www.w3.org/1999/xhtml">
            <p>FORMULA: </p>
          </body>
        </notes>
      </species>
      <species id="M_dgdg1819Z1627Z10Z_h" name="Digalactosyldiacylglycerol (1-(9Z)-octadecenoyl,2-(7Z,10Z)-hexadecadienoyl, 18:1(9Z)/16:2(7Z,10Z))" compartment="h">
        <notes>
          <body xmlns="http://www.w3.org/1999/xhtml">
            <p>FORMULA: </p>
          </body>
        </notes>
      </species>
      <species id="M_dgdg1819Z1634Z7Z10Z_h" name="Digalactosyldiacylglycerol (1-(9Z)-octadecenoyl,2-(4Z,7Z,10Z)-hexadecatrienoyl, 18:1(9Z)/16:3(4Z,7Z,10Z))" compartment="h">
        <notes>
          <body xmlns="http://www.w3.org/1999/xhtml">
            <p>FORMULA: </p>
          </body>
        </notes>
      </species>
      <species id="M_dgdg1819Z1637Z10Z13Z_h" name="Digalactosyldiacylglycerol (1-(9Z)-octadecenoyl,2-(7Z,10Z,13Z)-hexadecatrienoyl, 18:1(9Z)/16:3(7Z,10Z,13Z))" compartment="h">
        <notes>
          <body xmlns="http://www.w3.org/1999/xhtml">
            <p>FORMULA: </p>
          </body>
        </notes>
      </species>
      <species id="M_dgdg1829Z12Z160_h" name="Digalactosyldiacylglycerol (1-(9Z,12Z)-octadecadienoyl,2-hexadecanoyl, 18:2(9Z,12Z)/16:0)" compartment="h">
        <notes>
          <body xmlns="http://www.w3.org/1999/xhtml">
            <p>FORMULA: </p>
          </body>
        </notes>
      </species>
      <species id="M_dgdg1829Z12Z1617Z_h" name="Digalactosyldiacylglycerol (1-(9Z,12Z)-octadecadienoyl,2-(7Z)-hexadecenoyl, 18:2(9Z,12Z)/16:1(7Z))" compartment="h">
        <notes>
          <body xmlns="http://www.w3.org/1999/xhtml">
            <p>FORMULA: </p>
          </body>
        </notes>
      </species>
      <species id="M_dgdg1829Z12Z1619Z_h" name="Digalactosyldiacylglycerol (1-(9Z,12Z)-octadecadienoyl,2-(9Z)-hexadecenoyl, 18:2(9Z,12Z)/16:1(9Z))" compartment="h">
        <notes>
          <body xmlns="http://www.w3.org/1999/xhtml">
            <p>FORMULA: </p>
          </body>
        </notes>
      </species>
      <species id="M_dgdg1829Z12Z1627Z10Z_h" name="Digalactosyldiacylglycerol (1-(9Z,12Z)-octadecadienoyl,2-(7Z,10Z)-hexadecadienoyl, 18:2(9Z,12Z)/16:2(7Z,10Z))" compartment="h">
        <notes>
          <body xmlns="http://www.w3.org/1999/xhtml">
            <p>FORMULA: </p>
          </body>
        </notes>
      </species>
      <species id="M_dgdg1829Z12Z1634Z7Z10Z_h" name="Digalactosyldiacylglycerol (1-(9Z,12Z)-octadecadienoyl,2-(4Z,7Z,10Z)-hexadecatrienoyl, 18:2(9Z,12Z)/16:3(4Z,7Z,10Z))" compartment="h">
        <notes>
          <body xmlns="http://www.w3.org/1999/xhtml">
            <p>FORMULA: </p>
          </body>
        </notes>
      </species>
      <species id="M_dgdg1829Z12Z1637Z10Z13Z_h" name="Digalactosyldiacylglycerol (1-(9Z,12Z)-octadecadienoyl,2-(7Z,10Z,13Z)-hexadecatrienoyl, 18:2(9Z,12Z)/16:3(7Z,10Z,13Z))" compartment="h">
        <notes>
          <body xmlns="http://www.w3.org/1999/xhtml">
            <p>FORMULA: </p>
          </body>
        </notes>
      </species>
      <species id="M_dgdg1839Z12Z15Z160_h" name="Digalactosyldiacylglycerol (1-(9Z,12Z,15Z)-octadecatrienoyl,2-hexadecanoyl, 18:3(9Z,12Z,15Z)/16:0)" compartment="h">
        <notes>
          <body xmlns="http://www.w3.org/1999/xhtml">
            <p>FORMULA: </p>
          </body>
        </notes>
      </species>
      <species id="M_dgdg1839Z12Z15Z1627Z10Z_h" name="Digalactosyldiacylglycerol (1-(9Z,12Z,15Z)-octadecatrienoyl,2-(7Z,10Z)-hexadecadienoyl, 18:3(9Z,12Z,15Z)/16:2(7Z,10Z))" compartment="h">
        <notes>
          <body xmlns="http://www.w3.org/1999/xhtml">
            <p>FORMULA: </p>
          </body>
        </notes>
      </species>
      <species id="M_dgdg1839Z12Z15Z1634Z7Z10Z_h" name="Digalactosyldiacylglycerol (1-(9Z,12Z,15Z)-octadecatrienoyl,2-(4Z,7Z,10Z)-hexadecatrienoyl, 18:3(9Z,12Z,15Z)/16:3(4Z,7Z,10Z))" compartment="h">
        <notes>
          <body xmlns="http://www.w3.org/1999/xhtml">
            <p>FORMULA: </p>
          </body>
        </notes>
      </species>
      <species id="M_dgdg1839Z12Z15Z1637Z10Z13Z_h" name="Digalactosyldiacylglycerol (1-(9Z,12Z,15Z)-octadecatrienoyl,2-(7Z,10Z,13Z)-hexadecatrienoyl, 18:3(9Z,12Z,15Z)/16:3(7Z,10Z,13Z))" compartment="h">
        <notes>
          <body xmlns="http://www.w3.org/1999/xhtml">
            <p>FORMULA: </p>
          </body>
        </notes>
      </species>
      <species id="M_dgdg1839Z12Z15Z1644Z7Z10Z13Z_h" name="Digalactosyldiacylglycerol (1-(9Z,12Z,15Z)-octadecatrienoyl,2-(4Z,7Z,10Z,13Z)-hexadecatetraenoyl, 18:3(9Z,12Z,15Z)/16:4(4Z,7Z,10Z,13Z))" compartment="h">
        <notes>
          <body xmlns="http://www.w3.org/1999/xhtml">
            <p>FORMULA: </p>
          </body>
        </notes>
      </species>
      <species id="M_dgdp_c" name="dGDP" compartment="c">
        <notes>
          <body xmlns="http://www.w3.org/1999/xhtml">
            <p>FORMULA: C10H12N5O10P2</p>
          </body>
        </notes>
      </species>
      <species id="M_dgdp_m" name="dGDP" compartment="m">
        <notes>
          <body xmlns="http://www.w3.org/1999/xhtml">
            <p>FORMULA: C10H12N5O10P2</p>
          </body>
        </notes>
      </species>
      <species id="M_dghs16018111Z_c" name="diacylglycerolhomoserine (16:0/18:1(11Z))" compartment="c">
        <notes>
          <body xmlns="http://www.w3.org/1999/xhtml">
            <p>FORMULA: C41H77NO7</p>
          </body>
        </notes>
      </species>
      <species id="M_dghs1601819Z_c" name="diacylglycerolhomoserine (16:0/18:1(9Z))" compartment="c">
        <notes>
          <body xmlns="http://www.w3.org/1999/xhtml">
            <p>FORMULA: C41H77NO7</p>
          </body>
        </notes>
      </species>
      <species id="M_dghs18111Z18111Z_c" name="diacylglycerolhomoserine (18:1(11Z)/18:1(11Z))" compartment="c">
        <notes>
          <body xmlns="http://www.w3.org/1999/xhtml">
            <p>FORMULA: C43H79NO7</p>
          </body>
        </notes>
      </species>
      <species id="M_dghs18111Z1819Z_c" name="diacylglycerolhomoserine (18:1(11Z)/18:1(9Z))" compartment="c">
        <notes>
          <body xmlns="http://www.w3.org/1999/xhtml">
            <p>FORMULA: C43H79NO7</p>
          </body>
        </notes>
      </species>
      <species id="M_dghs1819Z18111Z_c" name="diacylglycerolhomoserine (18:1(9Z)/18:1(11Z))" compartment="c">
        <notes>
          <body xmlns="http://www.w3.org/1999/xhtml">
            <p>FORMULA: C43H79NO7</p>
          </body>
        </notes>
      </species>
      <species id="M_dghs1819Z1819Z_c" name="diacylglycerolhomoserine (18:1(9Z)/18:1(9Z))" compartment="c">
        <notes>
          <body xmlns="http://www.w3.org/1999/xhtml">
            <p>FORMULA: C43H79NO7</p>
          </body>
        </notes>
      </species>
      <species id="M_dgmp_c" name="dGMP" compartment="c">
        <notes>
          <body xmlns="http://www.w3.org/1999/xhtml">
            <p>FORMULA: C10H12N5O7P</p>
          </body>
        </notes>
      </species>
      <species id="M_dgsn_c" name="Deoxyguanosine" compartment="c">
        <notes>
          <body xmlns="http://www.w3.org/1999/xhtml">
            <p>FORMULA: C10H13N5O4</p>
          </body>
        </notes>
      </species>
      <species id="M_dgtp_c" name="dGTP" compartment="c">
        <notes>
          <body xmlns="http://www.w3.org/1999/xhtml">
            <p>FORMULA: C10H12N5O13P3</p>
          </body>
        </notes>
      </species>
      <species id="M_dgtp_m" name="dGTP" compartment="m">
        <notes>
          <body xmlns="http://www.w3.org/1999/xhtml">
            <p>FORMULA: C10H12N5O13P3</p>
          </body>
        </notes>
      </species>
      <species id="M_dgts16018111Z_c" name="diacylglyceryl-N,N,N-trimethylhomoserine (16:0/18:1(11Z))" compartment="c">
        <notes>
          <body xmlns="http://www.w3.org/1999/xhtml">
            <p>FORMULA: C44H83NO7</p>
          </body>
        </notes>
      </species>
      <species id="M_dgts1601819Z_c" name="diacylglyceryl-N,N,N-trimethylhomoserine (16:0/18:1(9Z))" compartment="c">
        <notes>
          <body xmlns="http://www.w3.org/1999/xhtml">
            <p>FORMULA: C44H83NO7</p>
          </body>
        </notes>
      </species>
      <species id="M_dgts1601829Z12Z_c" name="diacylglyceryl-N,N,N-trimethylhomoserine (16:0/18:2(9Z,12Z))" compartment="c">
        <notes>
          <body xmlns="http://www.w3.org/1999/xhtml">
            <p>FORMULA: C44H81NO7</p>
          </body>
        </notes>
      </species>
      <species id="M_dgts1601835Z9Z12Z_c" name="diacylglyceryl-N,N,N-trimethylhomoserine (16:0/18:3(5Z,9Z,12Z))" compartment="c">
        <notes>
          <body xmlns="http://www.w3.org/1999/xhtml">
            <p>FORMULA: C44H79NO7</p>
          </body>
        </notes>
      </species>
      <species id="M_dgts1601845Z9Z12Z15Z_c" name="diacylglyceryl-N,N,N-trimethylhomoserine (16:0/18:4(5Z,9Z,12Z,15Z))" compartment="c">
        <notes>
          <body xmlns="http://www.w3.org/1999/xhtml">
            <p>FORMULA: C44H77NO7</p>
          </body>
        </notes>
      </species>
      <species id="M_dgts18111Z18111Z_c" name="diacylglyceryl-N,N,N-trimethylhomoserine (18:1(11Z)/18:1(11Z))" compartment="c">
        <notes>
          <body xmlns="http://www.w3.org/1999/xhtml">
            <p>FORMULA: C46H85NO7</p>
          </body>
        </notes>
      </species>
      <species id="M_dgts18111Z1819Z_c" name="diacylglyceryl-N,N,N-trimethylhomoserine (18:1(11Z)/18:1(9Z))" compartment="c">
        <notes>
          <body xmlns="http://www.w3.org/1999/xhtml">
            <p>FORMULA: C46H85NO7</p>
          </body>
        </notes>
      </species>
      <species id="M_dgts18111Z1829Z12Z_c" name="diacylglyceryl-N,N,N-trimethylhomoserine (18:1(11Z)/18:2(9Z,12Z))" compartment="c">
        <notes>
          <body xmlns="http://www.w3.org/1999/xhtml">
            <p>FORMULA: C46H83NO7</p>
          </body>
        </notes>
      </species>
      <species id="M_dgts18111Z1835Z9Z12Z_c" name="diacylglyceryl-N,N,N-trimethylhomoserine (18:1(11Z)/18:3(5Z,9Z,12Z))" compartment="c">
        <notes>
          <body xmlns="http://www.w3.org/1999/xhtml">
            <p>FORMULA: C46H81NO7</p>
          </body>
        </notes>
      </species>
      <species id="M_dgts18111Z1845Z9Z12Z15Z_c" name="diacylglyceryl-N,N,N-trimethylhomoserine (18:1(11Z)/18:4(5Z,9Z,12Z,15Z))" compartment="c">
        <notes>
          <body xmlns="http://www.w3.org/1999/xhtml">
            <p>FORMULA: C46H79NO7</p>
          </body>
        </notes>
      </species>
      <species id="M_dgts1819Z18111Z_c" name="diacylglyceryl-N,N,N-trimethylhomoserine (18:1(9Z)/18:1(11Z))" compartment="c">
        <notes>
          <body xmlns="http://www.w3.org/1999/xhtml">
            <p>FORMULA: C46H85NO7</p>
          </body>
        </notes>
      </species>
      <species id="M_dgts1819Z1819Z_c" name="diacylglyceryl-N,N,N-trimethylhomoserine (18:1(9Z)/18:1(9Z))" compartment="c">
        <notes>
          <body xmlns="http://www.w3.org/1999/xhtml">
            <p>FORMULA: C46H85NO7</p>
          </body>
        </notes>
      </species>
      <species id="M_dgts1819Z1829Z12Z_c" name="diacylglyceryl-N,N,N-trimethylhomoserine (18:1(9Z)/18:2(9Z,12Z))" compartment="c">
        <notes>
          <body xmlns="http://www.w3.org/1999/xhtml">
            <p>FORMULA: C46H83NO7</p>
          </body>
        </notes>
      </species>
      <species id="M_dgts1819Z1835Z9Z12Z_c" name="diacylglyceryl-N,N,N-trimethylhomoserine (18:1(9Z)/18:3(5Z,9Z,12Z))" compartment="c">
        <notes>
          <body xmlns="http://www.w3.org/1999/xhtml">
            <p>FORMULA: C46H81NO7</p>
          </body>
        </notes>
      </species>
      <species id="M_dgts1819Z1845Z9Z12Z15Z_c" name="diacylglyceryl-N,N,N-trimethylhomoserine (18:1(9Z)/18:4(5Z,9Z,12Z,15Z))" compartment="c">
        <notes>
          <body xmlns="http://www.w3.org/1999/xhtml">
            <p>FORMULA: C46H79NO7</p>
          </body>
        </notes>
      </species>
      <species id="M_dgts1829Z12Z18111Z_c" name="diacylglyceryl-N,N,N-trimethylhomoserine (18:2(9Z,12Z)/18:1(11Z))" compartment="c">
        <notes>
          <body xmlns="http://www.w3.org/1999/xhtml">
            <p>FORMULA: C46H83NO7</p>
          </body>
        </notes>
      </species>
      <species id="M_dgts1829Z12Z1819Z_c" name="diacylglyceryl-N,N,N-trimethylhomoserine (18:2(9Z,12Z)/18:1(9Z))" compartment="c">
        <notes>
          <body xmlns="http://www.w3.org/1999/xhtml">
            <p>FORMULA: C46H83NO7</p>
          </body>
        </notes>
      </species>
      <species id="M_dgts1829Z12Z1829Z12Z_c" name="diacylglyceryl-N,N,N-trimethylhomoserine (18:2(9Z,12Z)/18:2(9Z,12Z))" compartment="c">
        <notes>
          <body xmlns="http://www.w3.org/1999/xhtml">
            <p>FORMULA: C46H81NO7</p>
          </body>
        </notes>
      </species>
      <species id="M_dgts1829Z12Z1835Z9Z12Z_c" name="diacylglyceryl-N,N,N-trimethylhomoserine (18:2(9Z,12Z)/18:3(5Z,9Z,12Z))" compartment="c">
        <notes>
          <body xmlns="http://www.w3.org/1999/xhtml">
            <p>FORMULA: C46H79NO7</p>
          </body>
        </notes>
      </species>
      <species id="M_dgts1829Z12Z1845Z9Z12Z15Z_c" name="diacylglyceryl-N,N,N-trimethylhomoserine (18:2(9Z,12Z)/18:4(5Z,9Z,12Z,15Z))" compartment="c">
        <notes>
          <body xmlns="http://www.w3.org/1999/xhtml">
            <p>FORMULA: C46H77NO7</p>
          </body>
        </notes>
      </species>
      <species id="M_dgts1839Z12Z15Z18111Z_c" name="diacylglyceryl-N,N,N-trimethylhomoserine (18:3(9Z,12Z,15Z)/18:1(11Z))" compartment="c">
        <notes>
          <body xmlns="http://www.w3.org/1999/xhtml">
            <p>FORMULA: C46H81NO7</p>
          </body>
        </notes>
      </species>
      <species id="M_dgts1839Z12Z15Z1819Z_c" name="diacylglyceryl-N,N,N-trimethylhomoserine (18:3(9Z,12Z,15Z)/18:1(9Z))" compartment="c">
        <notes>
          <body xmlns="http://www.w3.org/1999/xhtml">
            <p>FORMULA: C46H81NO7</p>
          </body>
        </notes>
      </species>
      <species id="M_dgts1839Z12Z15Z1835Z9Z12Z_c" name="diacylglyceryl-N,N,N-trimethylhomoserine (18:3(9Z,12Z,15Z)/18:3(5Z,9Z,12Z))" compartment="c">
        <notes>
          <body xmlns="http://www.w3.org/1999/xhtml">
            <p>FORMULA: C46H77NO7</p>
          </body>
        </notes>
      </species>
      <species id="M_dgts1839Z12Z15Z1845Z9Z12Z15Z_c" name="diacylglyceryl-N,N,N-trimethylhomoserine (18:3(9Z,12Z,15Z)/18:4(5Z,9Z,12Z,15Z))" compartment="c">
        <notes>
          <body xmlns="http://www.w3.org/1999/xhtml">
            <p>FORMULA: C46H75NO7</p>
          </body>
        </notes>
      </species>
      <species id="M_dhap_c" name="Dihydroxyacetone phosphate" compartment="c">
        <notes>
          <body xmlns="http://www.w3.org/1999/xhtml">
            <p>FORMULA: C3H5O6P</p>
          </body>
        </notes>
      </species>
      <species id="M_dhap_f" name="Dihydroxyacetone phosphate" compartment="f">
        <notes>
          <body xmlns="http://www.w3.org/1999/xhtml">
            <p>FORMULA: C3H5O6P</p>
          </body>
        </notes>
      </species>
      <species id="M_dhap_h" name="Dihydroxyacetone phosphate" compartment="h">
        <notes>
          <body xmlns="http://www.w3.org/1999/xhtml">
            <p>FORMULA: C3H5O6P</p>
          </body>
        </notes>
      </species>
      <species id="M_dhap_m" name="Dihydroxyacetone phosphate" compartment="m">
        <notes>
          <body xmlns="http://www.w3.org/1999/xhtml">
            <p>FORMULA: C3H5O6P</p>
          </body>
        </notes>
      </species>
      <species id="M_dhdascb_u" name="Dehydroascorbate" compartment="u">
        <notes>
          <body xmlns="http://www.w3.org/1999/xhtml">
            <p>FORMULA: </p>
          </body>
        </notes>
      </species>
      <species id="M_dhf_c" name="7,8-Dihydrofolate" compartment="c">
        <notes>
          <body xmlns="http://www.w3.org/1999/xhtml">
            <p>FORMULA: C19H19N7O6</p>
          </body>
        </notes>
      </species>
      <species id="M_dhlam_h" name="Dihydrolipoamide" compartment="h">
        <notes>
          <body xmlns="http://www.w3.org/1999/xhtml">
            <p>FORMULA: </p>
          </body>
        </notes>
      </species>
      <species id="M_dhlam_m" name="Dihydrolipoamide" compartment="m">
        <notes>
          <body xmlns="http://www.w3.org/1999/xhtml">
            <p>FORMULA: </p>
          </body>
        </notes>
      </species>
      <species id="M_dhlpro_m" name="Dihydrolipolprotein" compartment="m">
        <notes>
          <body xmlns="http://www.w3.org/1999/xhtml">
            <p>FORMULA: </p>
          </body>
        </notes>
      </species>
      <species id="M_dhnpt_c" name="2-Amino-4-hydroxy-6-(D-erythro-1,2,3-trihydroxypropyl)-7,8-dihydropteridine" compartment="c">
        <notes>
          <body xmlns="http://www.w3.org/1999/xhtml">
            <p>FORMULA: C9H13N5O4</p>
          </body>
        </notes>
      </species>
      <species id="M_dhor_DASH_S_c" name="(S)-Dihydroorotate" compartment="c">
        <notes>
          <body xmlns="http://www.w3.org/1999/xhtml">
            <p>FORMULA: C5H5N2O4</p>
          </body>
        </notes>
      </species>
      <species id="M_dhor_DASH_S_m" name="(S)-Dihydroorotate" compartment="m">
        <notes>
          <body xmlns="http://www.w3.org/1999/xhtml">
            <p>FORMULA: C5H5N2O4</p>
          </body>
        </notes>
      </species>
      <species id="M_dhpmp_c" name="Dihydroneopterin phosphate" compartment="c">
        <notes>
          <body xmlns="http://www.w3.org/1999/xhtml">
            <p>FORMULA: C9H12N5O7P</p>
          </body>
        </notes>
      </species>
      <species id="M_dhpt_c" name="Dihydropteroate" compartment="c">
        <notes>
          <body xmlns="http://www.w3.org/1999/xhtml">
            <p>FORMULA: C14H13N6O3</p>
          </body>
        </notes>
      </species>
      <species id="M_dhretinol_s" name="all-trans-13,14-Dihydroretinol" compartment="s">
        <notes>
          <body xmlns="http://www.w3.org/1999/xhtml">
            <p>FORMULA: </p>
          </body>
        </notes>
      </species>
      <species id="M_din_c" name="Deoxyinosine" compartment="c">
        <notes>
          <body xmlns="http://www.w3.org/1999/xhtml">
            <p>FORMULA: C10H12N4O4</p>
          </body>
        </notes>
      </species>
      <species id="M_dkmpp_c" name="2,3-diketo-5-methylthio-1-phosphopentane" compartment="c">
        <notes>
          <body xmlns="http://www.w3.org/1999/xhtml">
            <p>FORMULA: C6H9O6PS</p>
          </body>
        </notes>
      </species>
      <species id="M_dma_c" name="dimethylamine" compartment="c">
        <notes>
          <body xmlns="http://www.w3.org/1999/xhtml">
            <p>FORMULA: C2H8N</p>
          </body>
        </notes>
      </species>
      <species id="M_dmbzid_c" name="5,6-Dimethylbenzimidazole" compartment="c">
        <notes>
          <body xmlns="http://www.w3.org/1999/xhtml">
            <p>FORMULA: C9H10N2</p>
          </body>
        </notes>
      </species>
      <species id="M_dmcital_c" name="Demethylcitalopram" compartment="c">
        <notes>
          <body xmlns="http://www.w3.org/1999/xhtml">
            <p>FORMULA: C19H20FN2O</p>
          </body>
        </notes>
      </species>
      <species id="M_dmlz_h" name="6,7-Dimethyl-8-(1-D-ribityl)lumazine" compartment="h">
        <notes>
          <body xmlns="http://www.w3.org/1999/xhtml">
            <p>FORMULA: </p>
          </body>
        </notes>
      </species>
      <species id="M_dmpp_c" name="Dimethylallyl diphosphate" compartment="c">
        <notes>
          <body xmlns="http://www.w3.org/1999/xhtml">
            <p>FORMULA: C5H9O7P2</p>
          </body>
        </notes>
      </species>
      <species id="M_dmpp_h" name="Dimethylallyl diphosphate" compartment="h">
        <notes>
          <body xmlns="http://www.w3.org/1999/xhtml">
            <p>FORMULA: C5H9O7P2</p>
          </body>
        </notes>
      </species>
      <species id="M_dmpq_h" name="2,3-Dimethyl-5-phytylquinol" compartment="h">
        <notes>
          <body xmlns="http://www.w3.org/1999/xhtml">
            <p>FORMULA: </p>
          </body>
        </notes>
      </species>
      <species id="M_dna5mtc_n" name="DNA 5-methylcytosine" compartment="n">
        <notes>
          <body xmlns="http://www.w3.org/1999/xhtml">
            <p>FORMULA: </p>
          </body>
        </notes>
      </species>
      <species id="M_dnac_n" name="DNA cytosine" compartment="n">
        <notes>
          <body xmlns="http://www.w3.org/1999/xhtml">
            <p>FORMULA: </p>
          </body>
        </notes>
      </species>
      <species id="M_dnad_c" name="Deamino-NAD+" compartment="c">
        <notes>
          <body xmlns="http://www.w3.org/1999/xhtml">
            <p>FORMULA: C21H24N6O15P2</p>
          </body>
        </notes>
      </species>
      <species id="M_dnad_h" name="Deamino-NAD+" compartment="h">
        <notes>
          <body xmlns="http://www.w3.org/1999/xhtml">
            <p>FORMULA: C21H24N6O15P2</p>
          </body>
        </notes>
      </species>
      <species id="M_dnad_n" name="Deamino-NAD+" compartment="n">
        <notes>
          <body xmlns="http://www.w3.org/1999/xhtml">
            <p>FORMULA: C21H24N6O15P2</p>
          </body>
        </notes>
      </species>
      <species id="M_doldp_c" name="Dolichyl diphosphate" compartment="c">
        <notes>
          <body xmlns="http://www.w3.org/1999/xhtml">
            <p>FORMULA: C55H91O7P2</p>
          </body>
        </notes>
      </species>
      <species id="M_doldpglcnac_c" name="PP-Dol(-a1)GlcNAc" compartment="c">
        <notes>
          <body xmlns="http://www.w3.org/1999/xhtml">
            <p>FORMULA: C63H107NO12P2</p>
          </body>
        </notes>
      </species>
      <species id="M_doldpglcnacglcnac_c" name="PP-Dol(-a1)GlcNAc(4-b1)GlcNAc" compartment="c">
        <notes>
          <body xmlns="http://www.w3.org/1999/xhtml">
            <p>FORMULA: C71H120N2O17P2</p>
          </body>
        </notes>
      </species>
      <species id="M_doldpglcnacglcnacman_c" name="PP-Dol(-a1)GlcNAc(4-b1)GlcNAc(4-b1)Man" compartment="c">
        <notes>
          <body xmlns="http://www.w3.org/1999/xhtml">
            <p>FORMULA: C77H130N2O22P2</p>
          </body>
        </notes>
      </species>
      <species id="M_doldpglcnacglcnacman_DASH_LPAREN_DASH_man_DASH_LPAREN_DASH_manman_DASH_RPAREN_DASH_manman_DASH_RPAREN_DASH_manmanman_c" name="PP-Dol(-a1)GlcNAc(4-b1)GlcNAc(4-b1)Man[(6-a1)Man[(6-a1)Man(2-a1)Man](3-a1)Man(2-a1)Man](3-a1)Man(2-a1)Man(2-a1)Man" compartment="c">
        <notes>
          <body xmlns="http://www.w3.org/1999/xhtml">
            <p>FORMULA: C125H210N2O62P2</p>
          </body>
        </notes>
      </species>
      <species id="M_doldpglcnacglcnacman_DASH_LPAREN_DASH_man_DASH_LPAREN_DASH_manman_DASH_RPAREN_DASH_manman_DASH_RPAREN_DASH_manmanmanglc_c" name="PP-Dol(-a1)GlcNAc(4-b1)GlcNAc(4-b1)Man[(6-a1)Man[(6-a1)Man(2-a1)Man](3-a1)Man(2-a1)Man](3-a1)Man(2-a1)Man(2-a1)Man(3-a1)Glc" compartment="c">
        <notes>
          <body xmlns="http://www.w3.org/1999/xhtml">
            <p>FORMULA: C131H220N2O67P2</p>
          </body>
        </notes>
      </species>
      <species id="M_doldpglcnacglcnacman_DASH_LPAREN_DASH_man_DASH_LPAREN_DASH_manman_DASH_RPAREN_DASH_manman_DASH_RPAREN_DASH_manmanmanglcglc_c" name="PP-Dol(-a1)GlcNAc(4-b1)GlcNAc(4-b1)Man[(6-a1)Man[(6-a1)Man(2-a1)Man](3-a1)Man(2-a1)Man](3-a1)Man(2-a1)Man(2-a1)Man(3-a1)Glc(3-a1)Glc" compartment="c">
        <notes>
          <body xmlns="http://www.w3.org/1999/xhtml">
            <p>FORMULA: C137H230N2O72P2</p>
          </body>
        </notes>
      </species>
      <species id="M_doldpglcnacglcnacman_DASH_LPAREN_DASH_man_DASH_LPAREN_DASH_manman_DASH_RPAREN_DASH_manman_DASH_RPAREN_DASH_manmanmanglcglcglc_c" name="PP-Dol(-a1)GlcNAc(4-b1)GlcNAc(4-b1)Man[(6-a1)Man[(6-a1)Man(2-a1)Man](3-a1)Man(2-a1)Man](3-a1)Man(2-a1)Man(2-a1)Man(3-a1)Glc(3-a1)Glc(2-a1)Glc" compartment="c">
        <notes>
          <body xmlns="http://www.w3.org/1999/xhtml">
            <p>FORMULA: C143H240N2O77P2</p>
          </body>
        </notes>
      </species>
      <species id="M_doldpglcnacglcnacman_DASH_LPAREN_DASH_man_DASH_LPAREN_DASH_man_DASH_RPAREN_DASH_manman_DASH_RPAREN_DASH_manmanman_c" name="PP-Dol(-a1)GlcNAc(4-b1)GlcNAc(4-b1)Man[(6-a1)Man[(6-a1)Man](3-a1)Man(2-a1)Man](3-a1)Man(2-a1)Man(2-a1)Man" compartment="c">
        <notes>
          <body xmlns="http://www.w3.org/1999/xhtml">
            <p>FORMULA: C119H200N2O57P2</p>
          </body>
        </notes>
      </species>
      <species id="M_doldpglcnacglcnacman_DASH_LPAREN_DASH_manmanman_DASH_RPAREN_DASH_manmanman_c" name="PP-Dol(-a1)GlcNAc(4-b1)GlcNAc(4-b1)Man[(6-a1)Man(3-a1)Man(2-a1)Man](3-a1)Man(2-a1)Man(2-a1)Man" compartment="c">
        <notes>
          <body xmlns="http://www.w3.org/1999/xhtml">
            <p>FORMULA: C113H190N2O52P2</p>
          </body>
        </notes>
      </species>
      <species id="M_doldpglcnacglcnacman_DASH_LPAREN_DASH_manman_DASH_RPAREN_DASH_manmanman_c" name="PP-Dol(-a1)GlcNAc(4-b1)GlcNAc(4-b1)Man[(6-a1)Man(3-a1)Man](3-a1)Man(2-a1)Man(2-a1)Man" compartment="c">
        <notes>
          <body xmlns="http://www.w3.org/1999/xhtml">
            <p>FORMULA: C107H180N2O47P2</p>
          </body>
        </notes>
      </species>
      <species id="M_doldpglcnacglcnacman_DASH_LPAREN_DASH_man_DASH_RPAREN_DASH_man_c" name="PP-Dol(-a1)GlcNAc(4-b1)GlcNAc(4-b1)Man[(6-a1)Man](3-a1)Man" compartment="c">
        <notes>
          <body xmlns="http://www.w3.org/1999/xhtml">
            <p>FORMULA: C89H150N2O32P2</p>
          </body>
        </notes>
      </species>
      <species id="M_doldpglcnacglcnacman_DASH_LPAREN_DASH_man_DASH_RPAREN_DASH_manman_c" name="PP-Dol(-a1)GlcNAc(4-b1)GlcNAc(4-b1)Man[(6-a1)Man](3-a1)Man(2-a1)Man" compartment="c">
        <notes>
          <body xmlns="http://www.w3.org/1999/xhtml">
            <p>FORMULA: C95H160N2O37P2</p>
          </body>
        </notes>
      </species>
      <species id="M_doldpglcnacglcnacman_DASH_LPAREN_DASH_man_DASH_RPAREN_DASH_manmanman_c" name="PP-Dol(-a1)GlcNAc(4-b1)GlcNAc(4-b1)Man[(6-a1)Man](3-a1)Man(2-a1)Man(2-a1)Man" compartment="c">
        <notes>
          <body xmlns="http://www.w3.org/1999/xhtml">
            <p>FORMULA: C101H170N2O42P2</p>
          </body>
        </notes>
      </species>
      <species id="M_doldpglcnacglcnacmanman_c" name="PP-Dol(-a1)GlcNAc(4-b1)GlcNAc(4-b1)Man(3-a1)Man" compartment="c">
        <notes>
          <body xmlns="http://www.w3.org/1999/xhtml">
            <p>FORMULA: C83H140N2O27P2</p>
          </body>
        </notes>
      </species>
      <species id="M_dolmanp_c" name="Dolichyl phosphate D-mannose" compartment="c">
        <notes>
          <body xmlns="http://www.w3.org/1999/xhtml">
            <p>FORMULA: C61H102O9P</p>
          </body>
        </notes>
      </species>
      <species id="M_dolp_c" name="Dolichol phosphate" compartment="c">
        <notes>
          <body xmlns="http://www.w3.org/1999/xhtml">
            <p>FORMULA: C55H91O4P</p>
          </body>
        </notes>
      </species>
      <species id="M_dolpglc_c" name="Dolichyl beta-D-glucosyl phosphate" compartment="c">
        <notes>
          <body xmlns="http://www.w3.org/1999/xhtml">
            <p>FORMULA: C61H102O9P</p>
          </body>
        </notes>
      </species>
      <species id="M_dpcoa_c" name="Dephospho-CoA" compartment="c">
        <notes>
          <body xmlns="http://www.w3.org/1999/xhtml">
            <p>FORMULA: C21H33N7O13P2S</p>
          </body>
        </notes>
      </species>
      <species id="M_drib_c" name="Deoxyribose" compartment="c">
        <notes>
          <body xmlns="http://www.w3.org/1999/xhtml">
            <p>FORMULA: C5H10O4</p>
          </body>
        </notes>
      </species>
      <species id="M_dscl_h" name="dihydrosirohydrochlorin" compartment="h">
        <notes>
          <body xmlns="http://www.w3.org/1999/xhtml">
            <p>FORMULA: </p>
          </body>
        </notes>
      </species>
      <species id="M_dsmsterol_c" name="Desmosterol" compartment="c">
        <notes>
          <body xmlns="http://www.w3.org/1999/xhtml">
            <p>FORMULA: C27H44O</p>
          </body>
        </notes>
      </species>
      <species id="M_dtdp_c" name="dTDP" compartment="c">
        <notes>
          <body xmlns="http://www.w3.org/1999/xhtml">
            <p>FORMULA: C10H13N2O11P2</p>
          </body>
        </notes>
      </species>
      <species id="M_dtdp_m" name="dTDP" compartment="m">
        <notes>
          <body xmlns="http://www.w3.org/1999/xhtml">
            <p>FORMULA: C10H13N2O11P2</p>
          </body>
        </notes>
      </species>
      <species id="M_dtmp_c" name="dTMP" compartment="c">
        <notes>
          <body xmlns="http://www.w3.org/1999/xhtml">
            <p>FORMULA: C10H13N2O8P</p>
          </body>
        </notes>
      </species>
      <species id="M_dttp_c" name="dTTP" compartment="c">
        <notes>
          <body xmlns="http://www.w3.org/1999/xhtml">
            <p>FORMULA: C10H13N2O14P3</p>
          </body>
        </notes>
      </species>
      <species id="M_dttp_m" name="dTTP" compartment="m">
        <notes>
          <body xmlns="http://www.w3.org/1999/xhtml">
            <p>FORMULA: C10H13N2O14P3</p>
          </body>
        </notes>
      </species>
      <species id="M_dudp_c" name="dUDP" compartment="c">
        <notes>
          <body xmlns="http://www.w3.org/1999/xhtml">
            <p>FORMULA: C9H11N2O11P2</p>
          </body>
        </notes>
      </species>
      <species id="M_dudp_m" name="dUDP" compartment="m">
        <notes>
          <body xmlns="http://www.w3.org/1999/xhtml">
            <p>FORMULA: C9H11N2O11P2</p>
          </body>
        </notes>
      </species>
      <species id="M_dump_c" name="dUMP" compartment="c">
        <notes>
          <body xmlns="http://www.w3.org/1999/xhtml">
            <p>FORMULA: C9H11N2O8P</p>
          </body>
        </notes>
      </species>
      <species id="M_duri_c" name="Deoxyuridine" compartment="c">
        <notes>
          <body xmlns="http://www.w3.org/1999/xhtml">
            <p>FORMULA: C9H12N2O5</p>
          </body>
        </notes>
      </species>
      <species id="M_dutp_c" name="dUTP" compartment="c">
        <notes>
          <body xmlns="http://www.w3.org/1999/xhtml">
            <p>FORMULA: C9H11N2O14P3</p>
          </body>
        </notes>
      </species>
      <species id="M_dutp_m" name="dUTP" compartment="m">
        <notes>
          <body xmlns="http://www.w3.org/1999/xhtml">
            <p>FORMULA: C9H11N2O14P3</p>
          </body>
        </notes>
      </species>
      <species id="M_dvchlda_h" name="Divinyl chlorophyllide a" compartment="h">
        <notes>
          <body xmlns="http://www.w3.org/1999/xhtml">
            <p>FORMULA: </p>
          </body>
        </notes>
      </species>
      <species id="M_dvite_h" name="delta-Tocopherol" compartment="h">
        <notes>
          <body xmlns="http://www.w3.org/1999/xhtml">
            <p>FORMULA: </p>
          </body>
        </notes>
      </species>
      <species id="M_dvpchlda_h" name="Divinylprotochlorophyllide a" compartment="h">
        <notes>
          <body xmlns="http://www.w3.org/1999/xhtml">
            <p>FORMULA: </p>
          </body>
        </notes>
      </species>
      <species id="M_dxyl5p_h" name="1-Deoxy-D-xylulose 5-phosphate" compartment="h">
        <notes>
          <body xmlns="http://www.w3.org/1999/xhtml">
            <p>FORMULA: </p>
          </body>
        </notes>
      </species>
      <species id="M_e4p_h" name="D-Erythrose 4-phosphate" compartment="h">
        <notes>
          <body xmlns="http://www.w3.org/1999/xhtml">
            <p>FORMULA: </p>
          </body>
        </notes>
      </species>
      <species id="M_ecaro_h" name="epsilon-Carotene" compartment="h">
        <notes>
          <body xmlns="http://www.w3.org/1999/xhtml">
            <p>FORMULA: </p>
          </body>
        </notes>
      </species>
      <species id="M_echn_u" name="Echinenone" compartment="u">
        <notes>
          <body xmlns="http://www.w3.org/1999/xhtml">
            <p>FORMULA: </p>
          </body>
        </notes>
      </species>
      <species id="M_egly_e" name="N-Ethylglycine" compartment="e">
        <notes>
          <body xmlns="http://www.w3.org/1999/xhtml">
            <p>FORMULA: </p>
          </body>
        </notes>
      </species>
      <species id="M_eig3p_c" name="D-erythro-1-(Imidazol-4-yl)glycerol 3-phosphate" compartment="c">
        <notes>
          <body xmlns="http://www.w3.org/1999/xhtml">
            <p>FORMULA: C6H9N2O6P</p>
          </body>
        </notes>
      </species>
      <species id="M_eig3p_h" name="D-erythro-1-(Imidazol-4-yl)glycerol 3-phosphate" compartment="h">
        <notes>
          <body xmlns="http://www.w3.org/1999/xhtml">
            <p>FORMULA: C6H9N2O6P</p>
          </body>
        </notes>
      </species>
      <species id="M_epm_h" name="Epimelibiose" compartment="h">
        <notes>
          <body xmlns="http://www.w3.org/1999/xhtml">
            <p>FORMULA: </p>
          </body>
        </notes>
      </species>
      <species id="M_etfox_m" name="Electron transfer flavoprotein oxidized" compartment="m">
        <notes>
          <body xmlns="http://www.w3.org/1999/xhtml">
            <p>FORMULA: </p>
          </body>
        </notes>
      </species>
      <species id="M_etfrd_m" name="Electron transfer flavoprotein reduced" compartment="m">
        <notes>
          <body xmlns="http://www.w3.org/1999/xhtml">
            <p>FORMULA: </p>
          </body>
        </notes>
      </species>
      <species id="M_etha_c" name="Ethanolamine" compartment="c">
        <notes>
          <body xmlns="http://www.w3.org/1999/xhtml">
            <p>FORMULA: C2H8NO</p>
          </body>
        </notes>
      </species>
      <species id="M_ethamp_c" name="Ethanolamine phosphate" compartment="c">
        <notes>
          <body xmlns="http://www.w3.org/1999/xhtml">
            <p>FORMULA: C2H7NO4P</p>
          </body>
        </notes>
      </species>
      <species id="M_etoh_c" name="Ethanol" compartment="c">
        <notes>
          <body xmlns="http://www.w3.org/1999/xhtml">
            <p>FORMULA: C2H6O</p>
          </body>
        </notes>
      </species>
      <species id="M_etoh_e" name="Ethanol" compartment="e">
        <notes>
          <body xmlns="http://www.w3.org/1999/xhtml">
            <p>FORMULA: C2H6O</p>
          </body>
        </notes>
      </species>
      <species id="M_etoh_h" name="Ethanol" compartment="h">
        <notes>
          <body xmlns="http://www.w3.org/1999/xhtml">
            <p>FORMULA: C2H6O</p>
          </body>
        </notes>
      </species>
      <species id="M_etoh_m" name="Ethanol" compartment="m">
        <notes>
          <body xmlns="http://www.w3.org/1999/xhtml">
            <p>FORMULA: C2H6O</p>
          </body>
        </notes>
      </species>
      <species id="M_etoh_x" name="Ethanol" compartment="x">
        <notes>
          <body xmlns="http://www.w3.org/1999/xhtml">
            <p>FORMULA: C2H6O</p>
          </body>
        </notes>
      </species>
      <species id="M_f1p_h" name="D-fructose 1-phosphate" compartment="h">
        <notes>
          <body xmlns="http://www.w3.org/1999/xhtml">
            <p>FORMULA: </p>
          </body>
        </notes>
      </species>
      <species id="M_f26bp_c" name="D-Fructose 2,6-bisphosphate" compartment="c">
        <notes>
          <body xmlns="http://www.w3.org/1999/xhtml">
            <p>FORMULA: C6H10O12P2</p>
          </body>
        </notes>
      </species>
      <species id="M_f2p_h" name="beta-D-fructose 2-phosphate" compartment="h">
        <notes>
          <body xmlns="http://www.w3.org/1999/xhtml">
            <p>FORMULA: </p>
          </body>
        </notes>
      </species>
      <species id="M_f6p_DASH_B_c" name="beta-D-Fructose 6-phosphate" compartment="c">

        <notes>
          <body xmlns="http://www.w3.org/1999/xhtml">
            <p>FORMULA: C6H11O9P</p>
          </body>
        </notes>
      </species>
      <species id="M_f6p_DASH_B_h" name="beta-D-Fructose 6-phosphate" compartment="h">
        <notes>
          <body xmlns="http://www.w3.org/1999/xhtml">
            <p>FORMULA: C6H11O9P</p>
          </body>
        </notes>
      </species>
      <species id="M_fad_c" name="Flavin adenine dinucleotide oxidized" compartment="c">
        <notes>
          <body xmlns="http://www.w3.org/1999/xhtml">
            <p>FORMULA: C27H31N9O15P2</p>
          </body>
        </notes>
      </species>
      <species id="M_fad_h" name="Flavin adenine dinucleotide oxidized" compartment="h">
        <notes>
          <body xmlns="http://www.w3.org/1999/xhtml">
            <p>FORMULA: C27H31N9O15P2</p>
          </body>
        </notes>
      </species>
      <species id="M_fad_m" name="Flavin adenine dinucleotide oxidized" compartment="m">
        <notes>
          <body xmlns="http://www.w3.org/1999/xhtml">
            <p>FORMULA: C27H31N9O15P2</p>
          </body>
        </notes>
      </species>
      <species id="M_fad_x" name="Flavin adenine dinucleotide oxidized" compartment="x">
        <notes>
          <body xmlns="http://www.w3.org/1999/xhtml">
            <p>FORMULA: C27H31N9O15P2</p>
          </body>
        </notes>
      </species>
      <species id="M_fadh2_c" name="Flavin adenine dinucleotide reduced" compartment="c">
        <notes>
          <body xmlns="http://www.w3.org/1999/xhtml">
            <p>FORMULA: C27H33N9O15P2</p>
          </body>
        </notes>
      </species>
      <species id="M_fadh2_h" name="Flavin adenine dinucleotide reduced" compartment="h">
        <notes>
          <body xmlns="http://www.w3.org/1999/xhtml">
            <p>FORMULA: C27H33N9O15P2</p>
          </body>
        </notes>
      </species>
      <species id="M_fadh2_m" name="Flavin adenine dinucleotide reduced" compartment="m">
        <notes>
          <body xmlns="http://www.w3.org/1999/xhtml">
            <p>FORMULA: C27H33N9O15P2</p>
          </body>
        </notes>
      </species>
      <species id="M_fadh2_x" name="Flavin adenine dinucleotide reduced" compartment="x">
        <notes>
          <body xmlns="http://www.w3.org/1999/xhtml">
            <p>FORMULA: C27H33N9O15P2</p>
          </body>
        </notes>
      </species>
      <species id="M_fald_c" name="Formaldehyde" compartment="c">
        <notes>
          <body xmlns="http://www.w3.org/1999/xhtml">
            <p>FORMULA: CH2O</p>
          </body>
        </notes>
      </species>
      <species id="M_fdp_DASH_B_c" name="beta-D-Fructose 1,6-bisphosphate" compartment="c">
        <notes>
          <body xmlns="http://www.w3.org/1999/xhtml">
            <p>FORMULA: C6H10O12P2</p>
          </body>
        </notes>
      </species>
      <species id="M_fdp_DASH_B_f" name="beta-D-Fructose 1,6-bisphosphate" compartment="f">
        <notes>
          <body xmlns="http://www.w3.org/1999/xhtml">
            <p>FORMULA: C6H10O12P2</p>
          </body>
        </notes>
      </species>
      <species id="M_fdp_DASH_B_h" name="beta-D-Fructose 1,6-bisphosphate" compartment="h">
        <notes>
          <body xmlns="http://www.w3.org/1999/xhtml">
            <p>FORMULA: C6H10O12P2</p>
          </body>
        </notes>
      </species>
      <species id="M_fdp_DASH_B_m" name="beta-D-Fructose 1,6-bisphosphate" compartment="m">
        <notes>
          <body xmlns="http://www.w3.org/1999/xhtml">
            <p>FORMULA: C6H10O12P2</p>
          </body>
        </notes>
      </species>
      <species id="M_fdxox_c" name="Oxidized ferredoxin" compartment="c">
        <notes>
          <body xmlns="http://www.w3.org/1999/xhtml">
            <p>FORMULA: Fe8S8X</p>
          </body>
        </notes>
      </species>
      <species id="M_fdxox_h" name="Oxidized ferredoxin" compartment="h">
        <notes>
          <body xmlns="http://www.w3.org/1999/xhtml">
            <p>FORMULA: Fe8S8X</p>
          </body>
        </notes>
      </species>
      <species id="M_fdxox_m" name="Oxidized ferredoxin" compartment="m">
        <notes>
          <body xmlns="http://www.w3.org/1999/xhtml">
            <p>FORMULA: Fe8S8X</p>
          </body>
        </notes>
      </species>
      <species id="M_fdxox_u" name="Oxidized ferredoxin" compartment="u">
        <notes>
          <body xmlns="http://www.w3.org/1999/xhtml">
            <p>FORMULA: Fe8S8X</p>
          </body>
        </notes>
      </species>
      <species id="M_fdxrd_c" name="Reduced ferredoxin" compartment="c">
        <notes>
          <body xmlns="http://www.w3.org/1999/xhtml">
            <p>FORMULA: Fe8S8XH2</p>
          </body>
        </notes>
      </species>
      <species id="M_fdxrd_h" name="Reduced ferredoxin" compartment="h">
        <notes>
          <body xmlns="http://www.w3.org/1999/xhtml">
            <p>FORMULA: Fe8S8XH2</p>
          </body>
        </notes>
      </species>
      <species id="M_fdxrd_m" name="Reduced ferredoxin" compartment="m">
        <notes>
          <body xmlns="http://www.w3.org/1999/xhtml">
            <p>FORMULA: Fe8S8XH2</p>
          </body>
        </notes>
      </species>
      <species id="M_fdxrd_u" name="Reduced ferredoxin" compartment="u">
        <notes>
          <body xmlns="http://www.w3.org/1999/xhtml">
            <p>FORMULA: Fe8S8XH2</p>
          </body>
        </notes>
      </species>
      <species id="M_fe2_c" name="Fe2+" compartment="c">
        <notes>
          <body xmlns="http://www.w3.org/1999/xhtml">
            <p>FORMULA: Fe</p>
          </body>
        </notes>
      </species>
      <species id="M_fe2_e" name="Fe2+" compartment="e">
        <notes>
          <body xmlns="http://www.w3.org/1999/xhtml">
            <p>FORMULA: Fe</p>
          </body>
        </notes>
      </species>
      <species id="M_fe2_h" name="Fe2+" compartment="h">
        <notes>
          <body xmlns="http://www.w3.org/1999/xhtml">
            <p>FORMULA: Fe</p>
          </body>
        </notes>
      </species>
      <species id="M_fe3_c" name="Fe3+" compartment="c">
        <notes>
          <body xmlns="http://www.w3.org/1999/xhtml">
            <p>FORMULA: Fe</p>
          </body>
        </notes>
      </species>
      <species id="M_fe3_e" name="Fe3+" compartment="e">
        <notes>
          <body xmlns="http://www.w3.org/1999/xhtml">
            <p>FORMULA: Fe</p>
          </body>
        </notes>
      </species>
      <species id="M_fe3_h" name="Fe3+" compartment="h">
        <notes>
          <body xmlns="http://www.w3.org/1999/xhtml">
            <p>FORMULA: Fe</p>
          </body>
        </notes>
      </species>
      <species id="M_fgam_c" name="N2-Formyl-N1-(5-phospho-D-ribosyl)glycinamide" compartment="c">
        <notes>
          <body xmlns="http://www.w3.org/1999/xhtml">
            <p>FORMULA: C8H12N2O9P</p>
          </body>
        </notes>
      </species>
      <species id="M_fgam_h" name="N2-Formyl-N1-(5-phospho-D-ribosyl)glycinamide" compartment="h">
        <notes>
          <body xmlns="http://www.w3.org/1999/xhtml">
            <p>FORMULA: C8H12N2O9P</p>
          </body>
        </notes>
      </species>
      <species id="M_fgam_m" name="N2-Formyl-N1-(5-phospho-D-ribosyl)glycinamide" compartment="m">
        <notes>
          <body xmlns="http://www.w3.org/1999/xhtml">
            <p>FORMULA: C8H12N2O9P</p>
          </body>
        </notes>
      </species>
      <species id="M_ficytb5_c" name="Ferricytochrome b5" compartment="c">
        <notes>
          <body xmlns="http://www.w3.org/1999/xhtml">
            <p>FORMULA: X</p>
          </body>
        </notes>
      </species>
      <species id="M_ficytc_h" name="Ferricytochrome c" compartment="h">
        <notes>
          <body xmlns="http://www.w3.org/1999/xhtml">
            <p>FORMULA: </p>
          </body>
        </notes>
      </species>
      <species id="M_ficytc_m" name="Ferricytochrome c" compartment="m">
        <notes>
          <body xmlns="http://www.w3.org/1999/xhtml">
            <p>FORMULA: </p>
          </body>
        </notes>
      </species>
      <species id="M_ficytc_x" name="Ferricytochrome c" compartment="x">
        <notes>
          <body xmlns="http://www.w3.org/1999/xhtml">
            <p>FORMULA: </p>
          </body>
        </notes>
      </species>
      <species id="M_fmettrna_c" name="N-Formylmethionyl-tRNA" compartment="c">
        <notes>
          <body xmlns="http://www.w3.org/1999/xhtml">
            <p>FORMULA: C6H9NO2SR</p>
          </body>
        </notes>
      </species>
      <species id="M_fmn_c" name="FMN" compartment="c">
        <notes>
          <body xmlns="http://www.w3.org/1999/xhtml">
            <p>FORMULA: C17H18N4O9P</p>
          </body>
        </notes>
      </species>
      <species id="M_focytb5_c" name="Ferrocytochrome b5" compartment="c">
        <notes>
          <body xmlns="http://www.w3.org/1999/xhtml">
            <p>FORMULA: X</p>
          </body>
        </notes>
      </species>
      <species id="M_focytc_h" name="Ferrocytochrome c" compartment="h">
        <notes>
          <body xmlns="http://www.w3.org/1999/xhtml">
            <p>FORMULA: </p>
          </body>
        </notes>
      </species>
      <species id="M_focytc_m" name="Ferrocytochrome c" compartment="m">
        <notes>
          <body xmlns="http://www.w3.org/1999/xhtml">
            <p>FORMULA: </p>
          </body>
        </notes>
      </species>
      <species id="M_focytc_x" name="Ferrocytochrome c" compartment="x">
        <notes>
          <body xmlns="http://www.w3.org/1999/xhtml">
            <p>FORMULA: </p>
          </body>
        </notes>
      </species>
      <species id="M_fol_c" name="Folate" compartment="c">
        <notes>
          <body xmlns="http://www.w3.org/1999/xhtml">
            <p>FORMULA: C19H17N7O6</p>
          </body>
        </notes>
      </species>
      <species id="M_for_c" name="Formate" compartment="c">
        <notes>
          <body xmlns="http://www.w3.org/1999/xhtml">
            <p>FORMULA: CHO2</p>
          </body>
        </notes>
      </species>
      <species id="M_for_e" name="Formate" compartment="e">
        <notes>
          <body xmlns="http://www.w3.org/1999/xhtml">
            <p>FORMULA: CHO2</p>
          </body>
        </notes>
      </species>
      <species id="M_for_h" name="Formate" compartment="h">
        <notes>
          <body xmlns="http://www.w3.org/1999/xhtml">
            <p>FORMULA: CHO2</p>
          </body>
        </notes>
      </species>
      <species id="M_for_m" name="Formate" compartment="m">
        <notes>
          <body xmlns="http://www.w3.org/1999/xhtml">
            <p>FORMULA: CHO2</p>
          </body>
        </notes>
      </species>
      <species id="M_for_x" name="Formate" compartment="x">
        <notes>
          <body xmlns="http://www.w3.org/1999/xhtml">
            <p>FORMULA: CHO2</p>
          </body>
        </notes>
      </species>
      <species id="M_fpram_c" name="2-(Formamido)-N1-(5-phospho-D-ribosyl)acetamidine" compartment="c">
        <notes>
          <body xmlns="http://www.w3.org/1999/xhtml">
            <p>FORMULA: C8H14N3O8P</p>
          </body>
        </notes>
      </species>
      <species id="M_fpram_h" name="2-(Formamido)-N1-(5-phospho-D-ribosyl)acetamidine" compartment="h">
        <notes>
          <body xmlns="http://www.w3.org/1999/xhtml">
            <p>FORMULA: C8H14N3O8P</p>
          </body>
        </notes>
      </species>
      <species id="M_fprica_c" name="5-Formamido-1-(5-phospho-D-ribosyl)imidazole-4-carboxamide" compartment="c">
        <notes>
          <body xmlns="http://www.w3.org/1999/xhtml">
            <p>FORMULA: C10H13N4O9P</p>
          </body>
        </notes>
      </species>
      <species id="M_frdp_c" name="trans,trans-Farnesyl diphosphate" compartment="c">
        <notes>
          <body xmlns="http://www.w3.org/1999/xhtml">
            <p>FORMULA: C15H25O7P2</p>
          </body>
        </notes>
      </species>
      <species id="M_frdp_h" name="trans,trans-Farnesyl diphosphate" compartment="h">
        <notes>
          <body xmlns="http://www.w3.org/1999/xhtml">
            <p>FORMULA: C15H25O7P2</p>
          </body>
        </notes>
      </species>
      <species id="M_frdp_m" name="trans,trans-Farnesyl diphosphate" compartment="m">
        <notes>
          <body xmlns="http://www.w3.org/1999/xhtml">
            <p>FORMULA: C15H25O7P2</p>
          </body>
        </notes>
      </species>
      <species id="M_frmd_c" name="Formamide" compartment="c">
        <notes>
          <body xmlns="http://www.w3.org/1999/xhtml">
            <p>FORMULA: CH4NO</p>
          </body>
        </notes>
      </species>
      <species id="M_frmd_x" name="Formamide" compartment="x">
        <notes>
          <body xmlns="http://www.w3.org/1999/xhtml">
            <p>FORMULA: CH4NO</p>
          </body>
        </notes>
      </species>
      <species id="M_fru_DASH_B_c" name="beta-D-fructose" compartment="c">
        <notes>
          <body xmlns="http://www.w3.org/1999/xhtml">
            <p>FORMULA: C6H12O6</p>
          </body>
        </notes>
      </species>
      <species id="M_fru_DASH_B_h" name="beta-D-fructose" compartment="h">
        <notes>
          <body xmlns="http://www.w3.org/1999/xhtml">
            <p>FORMULA: C6H12O6</p>
          </body>
        </notes>
      </species>
      <species id="M_fum_c" name="Fumarate" compartment="c">
        <notes>
          <body xmlns="http://www.w3.org/1999/xhtml">
            <p>FORMULA: C4H2O4</p>
          </body>
        </notes>
      </species>
      <species id="M_fum_h" name="Fumarate" compartment="h">
        <notes>
          <body xmlns="http://www.w3.org/1999/xhtml">
            <p>FORMULA: C4H2O4</p>
          </body>
        </notes>
      </species>
      <species id="M_fum_m" name="Fumarate" compartment="m">
        <notes>
          <body xmlns="http://www.w3.org/1999/xhtml">
            <p>FORMULA: C4H2O4</p>
          </body>
        </notes>
      </species>
      <species id="M_g1p_c" name="D-Glucose 1-phosphate" compartment="c">
        <notes>
          <body xmlns="http://www.w3.org/1999/xhtml">
            <p>FORMULA: C6H11O9P</p>
          </body>
        </notes>
      </species>
      <species id="M_g1p_h" name="D-Glucose 1-phosphate" compartment="h">
        <notes>
          <body xmlns="http://www.w3.org/1999/xhtml">
            <p>FORMULA: C6H11O9P</p>
          </body>
        </notes>
      </species>
      <species id="M_g3p_c" name="D-glyceraldehyde 3-phosphate" compartment="c">
        <notes>
          <body xmlns="http://www.w3.org/1999/xhtml">
            <p>FORMULA: C3H5O6P</p>
          </body>
        </notes>
      </species>
      <species id="M_g3p_f" name="D-glyceraldehyde 3-phosphate" compartment="f">
        <notes>
          <body xmlns="http://www.w3.org/1999/xhtml">
            <p>FORMULA: C3H5O6P</p>
          </body>
        </notes>
      </species>
      <species id="M_g3p_h" name="D-glyceraldehyde 3-phosphate" compartment="h">
        <notes>
          <body xmlns="http://www.w3.org/1999/xhtml">
            <p>FORMULA: C3H5O6P</p>
          </body>
        </notes>
      </species>
      <species id="M_g3p_m" name="D-glyceraldehyde 3-phosphate" compartment="m">
        <notes>
          <body xmlns="http://www.w3.org/1999/xhtml">
            <p>FORMULA: C3H5O6P</p>
          </body>
        </notes>
      </species>
      <species id="M_g3pe_c" name="sn-Glycero-3-phosphoethanolamine" compartment="c">
        <notes>
          <body xmlns="http://www.w3.org/1999/xhtml">
            <p>FORMULA: C5H14NO6P</p>
          </body>
        </notes>
      </species>
      <species id="M_g6p_DASH_A_c" name="alpha-D-glucose 6 phosphate" compartment="c">
        <notes>
          <body xmlns="http://www.w3.org/1999/xhtml">
            <p>FORMULA: C6H11O9P</p>
          </body>
        </notes>
      </species>
      <species id="M_g6p_DASH_A_h" name="alpha-D-glucose 6 phosphate" compartment="h">
        <notes>
          <body xmlns="http://www.w3.org/1999/xhtml">
            <p>FORMULA: C6H11O9P</p>
          </body>
        </notes>
      </species>
      <species id="M_g6p_DASH_A_n" name="alpha-D-glucose 6 phosphate" compartment="n">
        <notes>
          <body xmlns="http://www.w3.org/1999/xhtml">
            <p>FORMULA: C6H11O9P</p>
          </body>
        </notes>
      </species>
      <species id="M_g6p_DASH_B_c" name="beta-D-glucose 6-phosphate" compartment="c">
        <notes>
          <body xmlns="http://www.w3.org/1999/xhtml">
            <p>FORMULA: C6H11O9P</p>
          </body>
        </notes>
      </species>
      <species id="M_g6p_DASH_B_h" name="beta-D-glucose 6-phosphate" compartment="h">
        <notes>
          <body xmlns="http://www.w3.org/1999/xhtml">
            <p>FORMULA: C6H11O9P</p>
          </body>
        </notes>
      </species>
      <species id="M_gal_c" name="D-Galactose" compartment="c">
        <notes>
          <body xmlns="http://www.w3.org/1999/xhtml">
            <p>FORMULA: C6H12O6</p>
          </body>
        </notes>
      </species>
      <species id="M_gal_h" name="D-Galactose" compartment="h">
        <notes>
          <body xmlns="http://www.w3.org/1999/xhtml">
            <p>FORMULA: C6H12O6</p>
          </body>
        </notes>
      </species>
      <species id="M_gal_n" name="D-Galactose" compartment="n">
        <notes>
          <body xmlns="http://www.w3.org/1999/xhtml">
            <p>FORMULA: C6H12O6</p>
          </body>
        </notes>
      </species>
      <species id="M_gal1p_c" name="alpha-D-Galactose 1-phosphate" compartment="c">
        <notes>
          <body xmlns="http://www.w3.org/1999/xhtml">
            <p>FORMULA: C6H11O9P</p>
          </body>
        </notes>
      </species>
      <species id="M_gal1p_h" name="alpha-D-Galactose 1-phosphate" compartment="h">
        <notes>
          <body xmlns="http://www.w3.org/1999/xhtml">
            <p>FORMULA: C6H11O9P</p>
          </body>
        </notes>
      </species>
      <species id="M_galctn_DASH_D_n" name="D-Galactonate" compartment="n">
        <notes>
          <body xmlns="http://www.w3.org/1999/xhtml">
            <p>FORMULA: </p>
          </body>
        </notes>
      </species>
      <species id="M_gam6p_c" name="D-Glucosamine 6-phosphate" compartment="c">
        <notes>
          <body xmlns="http://www.w3.org/1999/xhtml">
            <p>FORMULA: C6H13NO8P</p>
          </body>
        </notes>
      </species>
      <species id="M_gar_c" name="N1-(5-Phospho-D-ribosyl)glycinamide" compartment="c">
        <notes>
          <body xmlns="http://www.w3.org/1999/xhtml">
            <p>FORMULA: C7H13N2O8P</p>
          </body>
        </notes>
      </species>
      <species id="M_gar_h" name="N1-(5-Phospho-D-ribosyl)glycinamide" compartment="h">
        <notes>
          <body xmlns="http://www.w3.org/1999/xhtml">
            <p>FORMULA: C7H13N2O8P</p>
          </body>
        </notes>
      </species>
      <species id="M_gar_m" name="N1-(5-Phospho-D-ribosyl)glycinamide" compartment="m">
        <notes>
          <body xmlns="http://www.w3.org/1999/xhtml">
            <p>FORMULA: C7H13N2O8P</p>
          </body>
        </notes>
      </species>
      <species id="M_gcald_c" name="Glycolaldehyde" compartment="c">
        <notes>
          <body xmlns="http://www.w3.org/1999/xhtml">
            <p>FORMULA: C2H4O2</p>
          </body>
        </notes>
      </species>
      <species id="M_gcaro_h" name="gamma-Carotene" compartment="h">
        <notes>
          <body xmlns="http://www.w3.org/1999/xhtml">
            <p>FORMULA: </p>
          </body>

        </notes>
      </species>
      <species id="M_gcaro_u" name="gamma-Carotene" compartment="u">
        <notes>
          <body xmlns="http://www.w3.org/1999/xhtml">
            <p>FORMULA: </p>
          </body>
        </notes>
      </species>
      <species id="M_gdp_c" name="GDP" compartment="c">
        <notes>
          <body xmlns="http://www.w3.org/1999/xhtml">
            <p>FORMULA: C10H12N5O11P2</p>
          </body>
        </notes>
      </species>
      <species id="M_gdp_h" name="GDP" compartment="h">
        <notes>
          <body xmlns="http://www.w3.org/1999/xhtml">
            <p>FORMULA: C10H12N5O11P2</p>
          </body>
        </notes>
      </species>
      <species id="M_gdp_m" name="GDP" compartment="m">
        <notes>
          <body xmlns="http://www.w3.org/1999/xhtml">
            <p>FORMULA: C10H12N5O11P2</p>
          </body>
        </notes>
      </species>
      <species id="M_gdpmann_c" name="GDP-D-mannose" compartment="c">
        <notes>
          <body xmlns="http://www.w3.org/1999/xhtml">
            <p>FORMULA: C16H23N5O16P2</p>
          </body>
        </notes>
      </species>
      <species id="M_gdptp_c" name="Guanosine 3&apos;-diphosphate 5&apos;-triphosphate" compartment="c">
        <notes>
          <body xmlns="http://www.w3.org/1999/xhtml">
            <p>FORMULA: C10H12N5O20P5</p>
          </body>
        </notes>
      </species>
      <species id="M_ggchlda_u" name="geranylgeranyl-Chlorophyllide a" compartment="u">
        <notes>
          <body xmlns="http://www.w3.org/1999/xhtml">
            <p>FORMULA: </p>
          </body>
        </notes>
      </species>
      <species id="M_ggchldb_u" name="geranylgeranyl-Chlorophyllide b" compartment="u">
        <notes>
          <body xmlns="http://www.w3.org/1999/xhtml">
            <p>FORMULA: </p>
          </body>
        </notes>
      </species>
      <species id="M_ggdp_h" name="Geranylgeranyl diphosphate" compartment="h">
        <notes>
          <body xmlns="http://www.w3.org/1999/xhtml">
            <p>FORMULA: </p>
          </body>
        </notes>
      </species>
      <species id="M_ggdp_u" name="Geranylgeranyl diphosphate" compartment="u">
        <notes>
          <body xmlns="http://www.w3.org/1999/xhtml">
            <p>FORMULA: </p>
          </body>
        </notes>
      </species>
      <species id="M_ggl_h" name="Galactosylglycerol" compartment="h">
        <notes>
          <body xmlns="http://www.w3.org/1999/xhtml">
            <p>FORMULA: </p>
          </body>
        </notes>
      </species>
      <species id="M_glc_DASH_A_c" name="alpha-D-glucose" compartment="c">
        <notes>
          <body xmlns="http://www.w3.org/1999/xhtml">
            <p>FORMULA: C6H12O6</p>
          </body>
        </notes>
      </species>
      <species id="M_glc_DASH_A_h" name="alpha-D-glucose" compartment="h">
        <notes>
          <body xmlns="http://www.w3.org/1999/xhtml">
            <p>FORMULA: C6H12O6</p>
          </body>
        </notes>
      </species>
      <species id="M_glc_DASH_B_c" name="beta-D-glucose" compartment="c">
        <notes>
          <body xmlns="http://www.w3.org/1999/xhtml">
            <p>FORMULA: C6H12O6</p>
          </body>
        </notes>
      </species>
      <species id="M_glc_DASH_B_h" name="beta-D-glucose" compartment="h">
        <notes>
          <body xmlns="http://www.w3.org/1999/xhtml">
            <p>FORMULA: C6H12O6</p>
          </body>
        </notes>
      </species>
      <species id="M_glcn_h" name="D-Gluconate" compartment="h">
        <notes>
          <body xmlns="http://www.w3.org/1999/xhtml">
            <p>FORMULA: </p>
          </body>
        </notes>
      </species>
      <species id="M_glcur_c" name="D-Glucuronate" compartment="c">
        <notes>
          <body xmlns="http://www.w3.org/1999/xhtml">
            <p>FORMULA: C6H9O7</p>
          </body>
        </notes>
      </species>
      <species id="M_gln_DASH_L_c" name="L-Glutamine" compartment="c">
        <notes>
          <body xmlns="http://www.w3.org/1999/xhtml">
            <p>FORMULA: C5H10N2O3</p>
          </body>
        </notes>
      </species>
      <species id="M_gln_DASH_L_e" name="L-Glutamine" compartment="e">
        <notes>
          <body xmlns="http://www.w3.org/1999/xhtml">
            <p>FORMULA: C5H10N2O3</p>
          </body>
        </notes>
      </species>
      <species id="M_gln_DASH_L_h" name="L-Glutamine" compartment="h">
        <notes>
          <body xmlns="http://www.w3.org/1999/xhtml">
            <p>FORMULA: C5H10N2O3</p>
          </body>
        </notes>
      </species>
      <species id="M_gln_DASH_L_m" name="L-Glutamine" compartment="m">
        <notes>
          <body xmlns="http://www.w3.org/1999/xhtml">
            <p>FORMULA: C5H10N2O3</p>
          </body>
        </notes>
      </species>
      <species id="M_glntrna_c" name="L-Glutaminyl-tRNA(Gln)" compartment="c">
        <notes>
          <body xmlns="http://www.w3.org/1999/xhtml">
            <p>FORMULA: C5H9N2O2R</p>
          </body>
        </notes>
      </species>
      <species id="M_glu1sa_h" name="L-Glutamate 1-semialdehyde" compartment="h">
        <notes>
          <body xmlns="http://www.w3.org/1999/xhtml">
            <p>FORMULA: </p>
          </body>
        </notes>
      </species>
      <species id="M_glu5p_c" name="L-Glutamate 5-phosphate" compartment="c">
        <notes>
          <body xmlns="http://www.w3.org/1999/xhtml">
            <p>FORMULA: C5H8NO7P</p>
          </body>
        </notes>
      </species>
      <species id="M_glu5p_m" name="L-Glutamate 5-phosphate" compartment="m">
        <notes>
          <body xmlns="http://www.w3.org/1999/xhtml">
            <p>FORMULA: C5H8NO7P</p>
          </body>
        </notes>
      </species>
      <species id="M_glu5p_x" name="L-Glutamate 5-phosphate" compartment="x">
        <notes>
          <body xmlns="http://www.w3.org/1999/xhtml">
            <p>FORMULA: C5H8NO7P</p>
          </body>
        </notes>
      </species>
      <species id="M_glu5sa_c" name="L-Glutamate 5-semialdehyde" compartment="c">
        <notes>
          <body xmlns="http://www.w3.org/1999/xhtml">
            <p>FORMULA: C5H9NO3</p>
          </body>
        </notes>
      </species>
      <species id="M_glu5sa_m" name="L-Glutamate 5-semialdehyde" compartment="m">
        <notes>
          <body xmlns="http://www.w3.org/1999/xhtml">
            <p>FORMULA: C5H9NO3</p>
          </body>
        </notes>
      </species>
      <species id="M_glu5sa_x" name="L-Glutamate 5-semialdehyde" compartment="x">
        <notes>
          <body xmlns="http://www.w3.org/1999/xhtml">
            <p>FORMULA: C5H9NO3</p>
          </body>
        </notes>
      </species>
      <species id="M_glucys_h" name="gamma-L-Glutamyl-L-cysteine" compartment="h">
        <notes>
          <body xmlns="http://www.w3.org/1999/xhtml">
            <p>FORMULA: </p>
          </body>
        </notes>
      </species>
      <species id="M_glu_DASH_L_c" name="L-Glutamate" compartment="c">
        <notes>
          <body xmlns="http://www.w3.org/1999/xhtml">
            <p>FORMULA: C5H8NO4</p>
          </body>
        </notes>
      </species>
      <species id="M_glu_DASH_L_h" name="L-Glutamate" compartment="h">
        <notes>
          <body xmlns="http://www.w3.org/1999/xhtml">
            <p>FORMULA: C5H8NO4</p>
          </body>
        </notes>
      </species>
      <species id="M_glu_DASH_L_m" name="L-Glutamate" compartment="m">
        <notes>
          <body xmlns="http://www.w3.org/1999/xhtml">
            <p>FORMULA: C5H8NO4</p>
          </body>
        </notes>
      </species>
      <species id="M_glutrna_c" name="L-Glutamyl-tRNA(Glu)" compartment="c">
        <notes>
          <body xmlns="http://www.w3.org/1999/xhtml">
            <p>FORMULA: C5H7NO3R</p>
          </body>
        </notes>
      </species>
      <species id="M_glutrna_h" name="L-Glutamyl-tRNA(Glu)" compartment="h">
        <notes>
          <body xmlns="http://www.w3.org/1999/xhtml">
            <p>FORMULA: C5H7NO3R</p>
          </body>
        </notes>
      </species>
      <species id="M_glx_c" name="Glyoxylate" compartment="c">
        <notes>
          <body xmlns="http://www.w3.org/1999/xhtml">
            <p>FORMULA: C2HO3</p>
          </body>
        </notes>
      </species>
      <species id="M_glx_h" name="Glyoxylate" compartment="h">
        <notes>
          <body xmlns="http://www.w3.org/1999/xhtml">
            <p>FORMULA: C2HO3</p>
          </body>
        </notes>
      </species>
      <species id="M_glx_m" name="Glyoxylate" compartment="m">
        <notes>
          <body xmlns="http://www.w3.org/1999/xhtml">
            <p>FORMULA: C2HO3</p>
          </body>
        </notes>
      </species>
      <species id="M_glx_x" name="Glyoxylate" compartment="x">
        <notes>
          <body xmlns="http://www.w3.org/1999/xhtml">
            <p>FORMULA: C2HO3</p>
          </body>
        </notes>
      </species>
      <species id="M_gly_c" name="Glycine" compartment="c">
        <notes>
          <body xmlns="http://www.w3.org/1999/xhtml">
            <p>FORMULA: C2H5NO2</p>
          </body>
        </notes>
      </species>
      <species id="M_gly_h" name="Glycine" compartment="h">
        <notes>
          <body xmlns="http://www.w3.org/1999/xhtml">
            <p>FORMULA: C2H5NO2</p>
          </body>
        </notes>
      </species>
      <species id="M_gly_m" name="Glycine" compartment="m">
        <notes>
          <body xmlns="http://www.w3.org/1999/xhtml">
            <p>FORMULA: C2H5NO2</p>
          </body>
        </notes>
      </species>
      <species id="M_gly_x" name="Glycine" compartment="x">
        <notes>
          <body xmlns="http://www.w3.org/1999/xhtml">
            <p>FORMULA: C2H5NO2</p>
          </body>
        </notes>
      </species>
      <species id="M_glyald_c" name="D-Glyceraldehyde" compartment="c">
        <notes>
          <body xmlns="http://www.w3.org/1999/xhtml">
            <p>FORMULA: C3H6O3</p>
          </body>
        </notes>
      </species>
      <species id="M_glyald_h" name="D-Glyceraldehyde" compartment="h">
        <notes>
          <body xmlns="http://www.w3.org/1999/xhtml">
            <p>FORMULA: C3H6O3</p>
          </body>
        </notes>
      </species>
      <species id="M_glyc_c" name="Glycerol" compartment="c">
        <notes>
          <body xmlns="http://www.w3.org/1999/xhtml">
            <p>FORMULA: C3H8O3</p>
          </body>
        </notes>
      </species>
      <species id="M_glyc_h" name="Glycerol" compartment="h">
        <notes>
          <body xmlns="http://www.w3.org/1999/xhtml">
            <p>FORMULA: C3H8O3</p>
          </body>
        </notes>
      </species>
      <species id="M_glyc3p_c" name="Glycerol 3-phosphate" compartment="c">
        <notes>
          <body xmlns="http://www.w3.org/1999/xhtml">
            <p>FORMULA: C3H7O6P</p>
          </body>
        </notes>
      </species>
      <species id="M_glyc3p_h" name="Glycerol 3-phosphate" compartment="h">
        <notes>
          <body xmlns="http://www.w3.org/1999/xhtml">
            <p>FORMULA: C3H7O6P</p>
          </body>
        </notes>
      </species>
      <species id="M_glyclt_c" name="Glycolate" compartment="c">
        <notes>
          <body xmlns="http://www.w3.org/1999/xhtml">
            <p>FORMULA: C2H3O3</p>
          </body>
        </notes>
      </species>
      <species id="M_glyclt_e" name="Glycolate" compartment="e">
        <notes>
          <body xmlns="http://www.w3.org/1999/xhtml">
            <p>FORMULA: C2H3O3</p>
          </body>
        </notes>
      </species>
      <species id="M_glyclt_h" name="Glycolate" compartment="h">
        <notes>
          <body xmlns="http://www.w3.org/1999/xhtml">
            <p>FORMULA: C2H3O3</p>
          </body>
        </notes>
      </species>
      <species id="M_glyclt_m" name="Glycolate" compartment="m">
        <notes>
          <body xmlns="http://www.w3.org/1999/xhtml">
            <p>FORMULA: C2H3O3</p>
          </body>
        </notes>
      </species>
      <species id="M_glyclt_x" name="Glycolate" compartment="x">
        <notes>
          <body xmlns="http://www.w3.org/1999/xhtml">
            <p>FORMULA: C2H3O3</p>
          </body>
        </notes>
      </species>
      <species id="M_glyc_DASH_R_c" name="(R)-Glycerate" compartment="c">
        <notes>
          <body xmlns="http://www.w3.org/1999/xhtml">
            <p>FORMULA: C3H5O4</p>
          </body>
        </notes>
      </species>
      <species id="M_glyc_DASH_R_h" name="(R)-Glycerate" compartment="h">
        <notes>
          <body xmlns="http://www.w3.org/1999/xhtml">
            <p>FORMULA: C3H5O4</p>
          </body>
        </notes>
      </species>
      <species id="M_glyc_DASH_R_m" name="(R)-Glycerate" compartment="m">
        <notes>
          <body xmlns="http://www.w3.org/1999/xhtml">
            <p>FORMULA: C3H5O4</p>
          </body>
        </notes>
      </species>
      <species id="M_glytrna_c" name="Glycyl-tRNA(Gly)" compartment="c">
        <notes>
          <body xmlns="http://www.w3.org/1999/xhtml">
            <p>FORMULA: C2H4NOR</p>
          </body>
        </notes>
      </species>
      <species id="M_glytrna_m" name="Glycyl-tRNA(Gly)" compartment="m">
        <notes>
          <body xmlns="http://www.w3.org/1999/xhtml">
            <p>FORMULA: C2H4NOR</p>
          </body>
        </notes>
      </species>
      <species id="M_gmp_c" name="GMP" compartment="c">
        <notes>
          <body xmlns="http://www.w3.org/1999/xhtml">
            <p>FORMULA: C10H12N5O8P</p>
          </body>
        </notes>
      </species>
      <species id="M_gmp_m" name="GMP" compartment="m">
        <notes>
          <body xmlns="http://www.w3.org/1999/xhtml">
            <p>FORMULA: C10H12N5O8P</p>
          </body>
        </notes>
      </species>
      <species id="M_gmp_n" name="GMP" compartment="n">
        <notes>
          <body xmlns="http://www.w3.org/1999/xhtml">
            <p>FORMULA: C10H12N5O8P</p>
          </body>
        </notes>
      </species>
      <species id="M_grdp_c" name="Geranyl diphosphate" compartment="c">
        <notes>
          <body xmlns="http://www.w3.org/1999/xhtml">
            <p>FORMULA: C10H17O7P2</p>
          </body>
        </notes>
      </species>
      <species id="M_grdp_h" name="Geranyl diphosphate" compartment="h">
        <notes>
          <body xmlns="http://www.w3.org/1999/xhtml">
            <p>FORMULA: C10H17O7P2</p>
          </body>
        </notes>
      </species>
      <species id="M_gsn_c" name="Guanosine" compartment="c">
        <notes>
          <body xmlns="http://www.w3.org/1999/xhtml">
            <p>FORMULA: C10H12N5O5</p>
          </body>
        </notes>
      </species>
      <species id="M_gthox_c" name="Oxidized glutathione" compartment="c">
        <notes>
          <body xmlns="http://www.w3.org/1999/xhtml">
            <p>FORMULA: C20H28N6O12S2</p>
          </body>
        </notes>
      </species>
      <species id="M_gthox_h" name="Oxidized glutathione" compartment="h">
        <notes>
          <body xmlns="http://www.w3.org/1999/xhtml">
            <p>FORMULA: C20H28N6O12S2</p>
          </body>
        </notes>
      </species>
      <species id="M_gthox_m" name="Oxidized glutathione" compartment="m">
        <notes>
          <body xmlns="http://www.w3.org/1999/xhtml">
            <p>FORMULA: C20H28N6O12S2</p>
          </body>
        </notes>
      </species>
      <species id="M_gthox_u" name="Oxidized glutathione" compartment="u">
        <notes>
          <body xmlns="http://www.w3.org/1999/xhtml">
            <p>FORMULA: C20H28N6O12S2</p>
          </body>
        </notes>
      </species>
      <species id="M_gthrd_c" name="Reduced glutathione" compartment="c">
        <notes>
          <body xmlns="http://www.w3.org/1999/xhtml">
            <p>FORMULA: C10H15N3O6S</p>
          </body>
        </notes>
      </species>
      <species id="M_gthrd_h" name="Reduced glutathione" compartment="h">
        <notes>
          <body xmlns="http://www.w3.org/1999/xhtml">
            <p>FORMULA: C10H15N3O6S</p>
          </body>
        </notes>
      </species>
      <species id="M_gthrd_m" name="Reduced glutathione" compartment="m">
        <notes>
          <body xmlns="http://www.w3.org/1999/xhtml">
            <p>FORMULA: C10H15N3O6S</p>
          </body>
        </notes>
      </species>
      <species id="M_gthrd_u" name="Reduced glutathione" compartment="u">
        <notes>
          <body xmlns="http://www.w3.org/1999/xhtml">
            <p>FORMULA: C10H15N3O6S</p>
          </body>
        </notes>
      </species>
      <species id="M_gtp_c" name="GTP" compartment="c">
        <notes>
          <body xmlns="http://www.w3.org/1999/xhtml">
            <p>FORMULA: C10H12N5O14P3</p>
          </body>
        </notes>
      </species>
      <species id="M_gtp_h" name="GTP" compartment="h">
        <notes>
          <body xmlns="http://www.w3.org/1999/xhtml">
            <p>FORMULA: C10H12N5O14P3</p>
          </body>
        </notes>
      </species>
      <species id="M_gtp_m" name="GTP" compartment="m">
        <notes>
          <body xmlns="http://www.w3.org/1999/xhtml">
            <p>FORMULA: C10H12N5O14P3</p>
          </body>
        </notes>
      </species>
      <species id="M_gtp_n" name="GTP" compartment="n">
        <notes>
          <body xmlns="http://www.w3.org/1999/xhtml">
            <p>FORMULA: C10H12N5O14P3</p>
          </body>
        </notes>
      </species>
      <species id="M_gua_c" name="Guanine" compartment="c">
        <notes>
          <body xmlns="http://www.w3.org/1999/xhtml">
            <p>FORMULA: C5H4N5O</p>
          </body>
        </notes>
      </species>
      <species id="M_gua_e" name="Guanine" compartment="e">
        <notes>
          <body xmlns="http://www.w3.org/1999/xhtml">
            <p>FORMULA: C5H4N5O</p>
          </body>
        </notes>
      </species>
      <species id="M_h_c" name="H+" compartment="c">
        <notes>
          <body xmlns="http://www.w3.org/1999/xhtml">
            <p>FORMULA: H</p>
          </body>
        </notes>
      </species>
      <species id="M_h_e" name="H+" compartment="e">
        <notes>
          <body xmlns="http://www.w3.org/1999/xhtml">
            <p>FORMULA: H</p>
          </body>
        </notes>
      </species>
      <species id="M_h_f" name="H+" compartment="f">
        <notes>
          <body xmlns="http://www.w3.org/1999/xhtml">
            <p>FORMULA: H</p>
          </body>
        </notes>
      </species>
      <species id="M_h_g" name="H+" compartment="g">
        <notes>
          <body xmlns="http://www.w3.org/1999/xhtml">
            <p>FORMULA: H</p>
          </body>
        </notes>
      </species>
      <species id="M_h_h" name="H+" compartment="h">
        <notes>
          <body xmlns="http://www.w3.org/1999/xhtml">
            <p>FORMULA: H</p>
          </body>
        </notes>
      </species>
      <species id="M_h_m" name="H+" compartment="m">
        <notes>
          <body xmlns="http://www.w3.org/1999/xhtml">
            <p>FORMULA: H</p>
          </body>
        </notes>
      </species>
      <species id="M_h_n" name="H+" compartment="n">
        <notes>
          <body xmlns="http://www.w3.org/1999/xhtml">
            <p>FORMULA: H</p>
          </body>
        </notes>
      </species>
      <species id="M_h_s" name="H+" compartment="s">
        <notes>
          <body xmlns="http://www.w3.org/1999/xhtml">
            <p>FORMULA: H</p>
          </body>
        </notes>
      </species>
      <species id="M_h_u" name="H+" compartment="u">
        <notes>
          <body xmlns="http://www.w3.org/1999/xhtml">
            <p>FORMULA: H</p>
          </body>
        </notes>
      </species>
      <species id="M_h_x" name="H+" compartment="x">
        <notes>
          <body xmlns="http://www.w3.org/1999/xhtml">
            <p>FORMULA: H</p>
          </body>
        </notes>
      </species>
      <species id="M_h2_c" name="H2" compartment="c">
        <notes>
          <body xmlns="http://www.w3.org/1999/xhtml">
            <p>FORMULA: H2</p>
          </body>
        </notes>
      </species>
      <species id="M_h2_e" name="H2" compartment="e">
        <notes>
          <body xmlns="http://www.w3.org/1999/xhtml">
            <p>FORMULA: H2</p>
          </body>
        </notes>
      </species>
      <species id="M_h2_h" name="H2" compartment="h">
        <notes>
          <body xmlns="http://www.w3.org/1999/xhtml">
            <p>FORMULA: H2</p>
          </body>
        </notes>
      </species>
      <species id="M_h2_m" name="H2" compartment="m">
        <notes>
          <body xmlns="http://www.w3.org/1999/xhtml">
            <p>FORMULA: H2</p>
          </body>
        </notes>
      </species>
      <species id="M_h2mb4p_h" name="1-Hydroxy-2-methyl-2-butenyl 4-diphosphate" compartment="h">
        <notes>
          <body xmlns="http://www.w3.org/1999/xhtml">
            <p>FORMULA: </p>
          </body>
        </notes>
      </species>
      <species id="M_h2o_c" name="H2O" compartment="c">
        <notes>
          <body xmlns="http://www.w3.org/1999/xhtml">
            <p>FORMULA: H2O</p>
          </body>
        </notes>
      </species>
      <species id="M_h2o_e" name="H2O" compartment="e">
        <notes>
          <body xmlns="http://www.w3.org/1999/xhtml">
            <p>FORMULA: H2O</p>
          </body>
        </notes>
      </species>
      <species id="M_h2o_f" name="H2O" compartment="f">
        <notes>
          <body xmlns="http://www.w3.org/1999/xhtml">
            <p>FORMULA: H2O</p>
          </body>
        </notes>
      </species>
      <species id="M_h2o_h" name="H2O" compartment="h">
        <notes>
          <body xmlns="http://www.w3.org/1999/xhtml">
            <p>FORMULA: H2O</p>
          </body>
        </notes>
      </species>
      <species id="M_h2o_m" name="H2O" compartment="m">
        <notes>
          <body xmlns="http://www.w3.org/1999/xhtml">
            <p>FORMULA: H2O</p>
          </body>
        </notes>
      </species>
      <species id="M_h2o_n" name="H2O" compartment="n">
        <notes>
          <body xmlns="http://www.w3.org/1999/xhtml">
            <p>FORMULA: H2O</p>
          </body>
        </notes>
      </species>
      <species id="M_h2o_s" name="H2O" compartment="s">
        <notes>
          <body xmlns="http://www.w3.org/1999/xhtml">
            <p>FORMULA: H2O</p>
          </body>
        </notes>
      </species>
      <species id="M_h2o_u" name="H2O" compartment="u">
        <notes>
          <body xmlns="http://www.w3.org/1999/xhtml">
            <p>FORMULA: H2O</p>
          </body>
        </notes>
      </species>
      <species id="M_h2o_x" name="H2O" compartment="x">
        <notes>
          <body xmlns="http://www.w3.org/1999/xhtml">
            <p>FORMULA: H2O</p>
          </body>
        </notes>
      </species>
      <species id="M_h2o2_c" name="Hydrogen peroxide" compartment="c">
        <notes>
          <body xmlns="http://www.w3.org/1999/xhtml">
            <p>FORMULA: H2O2</p>
          </body>
        </notes>
      </species>
      <species id="M_h2o2_h" name="Hydrogen peroxide" compartment="h">
        <notes>
          <body xmlns="http://www.w3.org/1999/xhtml">
            <p>FORMULA: H2O2</p>
          </body>
        </notes>
      </species>
      <species id="M_h2o2_m" name="Hydrogen peroxide" compartment="m">
        <notes>
          <body xmlns="http://www.w3.org/1999/xhtml">
            <p>FORMULA: H2O2</p>
          </body>
        </notes>
      </species>
      <species id="M_h2o2_n" name="Hydrogen peroxide" compartment="n">
        <notes>
          <body xmlns="http://www.w3.org/1999/xhtml">
            <p>FORMULA: H2O2</p>
          </body>
        </notes>
      </species>
      <species id="M_h2o2_x" name="Hydrogen peroxide" compartment="x">
        <notes>
          <body xmlns="http://www.w3.org/1999/xhtml">
            <p>FORMULA: H2O2</p>
          </body>
        </notes>
      </species>
      <species id="M_h2s_h" name="Hydrogen sulfide" compartment="h">
        <notes>
          <body xmlns="http://www.w3.org/1999/xhtml">
            <p>FORMULA: </p>
          </body>
        </notes>
      </species>
      <species id="M_hcarn_c" name="Homocarnosine" compartment="c">
        <notes>
          <body xmlns="http://www.w3.org/1999/xhtml">
            <p>FORMULA: C10H16N4O3</p>
          </body>
        </notes>
      </species>
      <species id="M_hco3_c" name="Bicarbonate" compartment="c">
        <notes>
          <body xmlns="http://www.w3.org/1999/xhtml">
            <p>FORMULA: HCO3</p>
          </body>
        </notes>
      </species>
      <species id="M_hco3_e" name="Bicarbonate" compartment="e">
        <notes>
          <body xmlns="http://www.w3.org/1999/xhtml">
            <p>FORMULA: HCO3</p>
          </body>
        </notes>
      </species>
      <species id="M_hco3_h" name="Bicarbonate" compartment="h">
        <notes>
          <body xmlns="http://www.w3.org/1999/xhtml">
            <p>FORMULA: HCO3</p>
          </body>
        </notes>
      </species>
      <species id="M_hco3_m" name="Bicarbonate" compartment="m">
        <notes>
          <body xmlns="http://www.w3.org/1999/xhtml">
            <p>FORMULA: HCO3</p>
          </body>
        </notes>
      </species>
      <species id="M_hcys_DASH_L_c" name="L-Homocysteine" compartment="c">
        <notes>
          <body xmlns="http://www.w3.org/1999/xhtml">
            <p>FORMULA: C4H9NO2S</p>
          </body>
        </notes>
      </species>
      <species id="M_hcys_DASH_L_h" name="L-Homocysteine" compartment="h">
        <notes>
          <body xmlns="http://www.w3.org/1999/xhtml">
            <p>FORMULA: C4H9NO2S</p>
          </body>
        </notes>
      </species>
      <species id="M_hcys_DASH_L_m" name="L-Homocysteine" compartment="m">
        <notes>
          <body xmlns="http://www.w3.org/1999/xhtml">
            <p>FORMULA: C4H9NO2S</p>
          </body>
        </notes>
      </species>
      <species id="M_hdca_c" name="Hexadecanoate (n-C16:0)" compartment="c">
        <notes>
          <body xmlns="http://www.w3.org/1999/xhtml">
            <p>FORMULA: C16H31O2</p>
          </body>
        </notes>
      </species>
      <species id="M_hdca_h" name="Hexadecanoate (n-C16:0)" compartment="h">
        <notes>
          <body xmlns="http://www.w3.org/1999/xhtml">
            <p>FORMULA: C16H31O2</p>
          </body>
        </notes>
      </species>
      <species id="M_hdca_s" name="Hexadecanoate (n-C16:0)" compartment="s">
        <notes>
          <body xmlns="http://www.w3.org/1999/xhtml">
            <p>FORMULA: C16H31O2</p>
          </body>
        </notes>
      </species>
      <species id="M_hdcea_c" name="Hexadecenoate (16:1(9Z))" compartment="c">
        <notes>
          <body xmlns="http://www.w3.org/1999/xhtml">
            <p>FORMULA: C16H29O2</p>
          </body>
        </notes>
      </species>
      <species id="M_hdcea_h" name="Hexadecenoate (16:1(9Z))" compartment="h">
        <notes>
          <body xmlns="http://www.w3.org/1999/xhtml">
            <p>FORMULA: C16H29O2</p>
          </body>
        </notes>
      </species>
      <species id="M_hdd2coa_m" name="trans-Hexadec-2-enoyl-CoA" compartment="m">
        <notes>
          <body xmlns="http://www.w3.org/1999/xhtml">
            <p>FORMULA: </p>
          </body>
        </notes>
      </species>
      <species id="M_hdd2coa_x" name="trans-Hexadec-2-enoyl-CoA" compartment="x">
        <notes>
          <body xmlns="http://www.w3.org/1999/xhtml">
            <p>FORMULA: </p>
          </body>
        </notes>
      </species>
      <species id="M_hdeACP_h" name="cis-hexadec-9-enoyl-[acyl-carrier protein] ((9Z)-n-C16:1)" compartment="h">
        <notes>
          <body xmlns="http://www.w3.org/1999/xhtml">
            <p>FORMULA: </p>
          </body>
        </notes>
      </species>
      <species id="M_hemeA_m" name="Heme A" compartment="m">
        <notes>
          <body xmlns="http://www.w3.org/1999/xhtml">
            <p>FORMULA: </p>
          </body>
        </notes>
      </species>
      <species id="M_hemeO_m" name="Heme O" compartment="m">
        <notes>
          <body xmlns="http://www.w3.org/1999/xhtml">
            <p>FORMULA: </p>
          </body>
        </notes>
      </species>
      <species id="M_hexACP_h" name="Hexanoyl-ACP (n-C6:0ACP)" compartment="h">
        <notes>
          <body xmlns="http://www.w3.org/1999/xhtml">
            <p>FORMULA: </p>
          </body>
        </notes>
      </species>
      <species id="M_hgentis_c" name="Homogentisate" compartment="c">
        <notes>
          <body xmlns="http://www.w3.org/1999/xhtml">
            <p>FORMULA: C8H7O4</p>
          </body>
        </notes>
      </species>
      <species id="M_hgentis_h" name="Homogentisate" compartment="h">
        <notes>
          <body xmlns="http://www.w3.org/1999/xhtml">
            <p>FORMULA: C8H7O4</p>
          </body>
        </notes>
      </species>
      <species id="M_his_DASH_L_c" name="L-Histidine" compartment="c">
        <notes>
          <body xmlns="http://www.w3.org/1999/xhtml">
            <p>FORMULA: C6H9N3O2</p>
          </body>
        </notes>
      </species>
      <species id="M_his_DASH_L_e" name="L-Histidine" compartment="e">
        <notes>
          <body xmlns="http://www.w3.org/1999/xhtml">
            <p>FORMULA: C6H9N3O2</p>
          </body>
        </notes>
      </species>
      <species id="M_his_DASH_L_h" name="L-Histidine" compartment="h">
        <notes>
          <body xmlns="http://www.w3.org/1999/xhtml">
            <p>FORMULA: C6H9N3O2</p>
          </body>
        </notes>
      </species>
      <species id="M_hisp_c" name="L-Histidinol phosphate" compartment="c">
        <notes>
          <body xmlns="http://www.w3.org/1999/xhtml">
            <p>FORMULA: C6H11N3O4P</p>
          </body>
        </notes>
      </species>
      <species id="M_hisp_h" name="L-Histidinol phosphate" compartment="h">
        <notes>
          <body xmlns="http://www.w3.org/1999/xhtml">
            <p>FORMULA: C6H11N3O4P</p>
          </body>
        </notes>
      </species>
      <species id="M_hista_c" name="Histamine" compartment="c">
        <notes>
          <body xmlns="http://www.w3.org/1999/xhtml">
            <p>FORMULA: C5H11N3</p>
          </body>
        </notes>
      </species>
      <species id="M_histd_c" name="L-Histidinol" compartment="c">
        <notes>
          <body xmlns="http://www.w3.org/1999/xhtml">
            <p>FORMULA: C6H13N3O</p>
          </body>
        </notes>
      </species>
      <species id="M_histd_h" name="L-Histidinol" compartment="h">
        <notes>
          <body xmlns="http://www.w3.org/1999/xhtml">
            <p>FORMULA: C6H13N3O</p>
          </body>
        </notes>
      </species>
      <species id="M_histrna_c" name="L-Histidyl-tRNA(His)" compartment="c">
        <notes>
          <body xmlns="http://www.w3.org/1999/xhtml">
            <p>FORMULA: C6H8N3OR</p>
          </body>
        </notes>
      </species>
      <species id="M_hmbil_h" name="Hydroxymethylbilane" compartment="h">
        <notes>
          <body xmlns="http://www.w3.org/1999/xhtml">
            <p>FORMULA: </p>
          </body>
        </notes>
      </species>
      <species id="M_hmgcoa_c" name="Hydroxymethylglutaryl-CoA" compartment="c">
        <notes>
          <body xmlns="http://www.w3.org/1999/xhtml">
            <p>FORMULA: C27H40N7O20P3S</p>
          </body>
        </notes>
      </species>
      <species id="M_hmgcoa_m" name="Hydroxymethylglutaryl-CoA" compartment="m">
        <notes>
          <body xmlns="http://www.w3.org/1999/xhtml">
            <p>FORMULA: C27H40N7O20P3S</p>
          </body>
        </notes>
      </species>
      <species id="M_hmppp9me_h" name="13(1)-Hydroxy-magnesium-protoporphyrin IX 13-monomethyl ester" compartment="h">
        <notes>
          <body xmlns="http://www.w3.org/1999/xhtml">
            <p>FORMULA: </p>
          </body>
        </notes>
      </species>
      <species id="M_hom_DASH_L_h" name="L-Homoserine" compartment="h">
        <notes>
          <body xmlns="http://www.w3.org/1999/xhtml">
            <p>FORMULA: </p>
          </body>
        </notes>
      </species>
      <species id="M_hpglu_m" name="Tetrahydropteroyltri-L-glutamate" compartment="m">
        <notes>
          <body xmlns="http://www.w3.org/1999/xhtml">
            <p>FORMULA: </p>
          </body>
        </notes>
      </species>
      <species id="M_hpyr_c" name="Hydroxypyruvate" compartment="c">
        <notes>
          <body xmlns="http://www.w3.org/1999/xhtml">
            <p>FORMULA: C3H3O4</p>
          </body>
        </notes>
      </species>
      <species id="M_hpyr_m" name="Hydroxypyruvate" compartment="m">
        <notes>
          <body xmlns="http://www.w3.org/1999/xhtml">
            <p>FORMULA: C3H3O4</p>
          </body>
        </notes>
      </species>
      <species id="M_hso3_c" name="HSO3-" compartment="c">
        <notes>
          <body xmlns="http://www.w3.org/1999/xhtml">
            <p>FORMULA: HSO3</p>
          </body>
        </notes>
      </species>
      <species id="M_hso3_e" name="HSO3-" compartment="e">
        <notes>
          <body xmlns="http://www.w3.org/1999/xhtml">
            <p>FORMULA: HSO3</p>
          </body>
        </notes>
      </species>
      <species id="M_hso3_h" name="HSO3-" compartment="h">
        <notes>
          <body xmlns="http://www.w3.org/1999/xhtml">
            <p>FORMULA: HSO3</p>
          </body>
        </notes>
      </species>
      <species id="M_hso3_m" name="HSO3-" compartment="m">
        <notes>
          <body xmlns="http://www.w3.org/1999/xhtml">
            <p>FORMULA: HSO3</p>
          </body>
        </notes>
      </species>
      <species id="M_hx2coa_m" name="trans-Hex-2-enoyl-CoA" compartment="m">
        <notes>
          <body xmlns="http://www.w3.org/1999/xhtml">
            <p>FORMULA: </p>
          </body>
        </notes>
      </species>
      <species id="M_hx2coa_x" name="trans-Hex-2-enoyl-CoA" compartment="x">
        <notes>
          <body xmlns="http://www.w3.org/1999/xhtml">
            <p>FORMULA: </p>
          </body>
        </notes>
      </species>
      <species id="M_hxan_c" name="Hypoxanthine" compartment="c">
        <notes>
          <body xmlns="http://www.w3.org/1999/xhtml">
            <p>FORMULA: C5H4N4O</p>
          </body>
        </notes>
      </species>
      <species id="M_hxan_e" name="Hypoxanthine" compartment="e">
        <notes>
          <body xmlns="http://www.w3.org/1999/xhtml">
            <p>FORMULA: C5H4N4O</p>
          </body>
        </notes>
      </species>
      <species id="M_hxcoa_m" name="Hexanoyl-CoA (n-C6:0CoA)" compartment="m">
        <notes>
          <body xmlns="http://www.w3.org/1999/xhtml">
            <p>FORMULA: </p>
          </body>
        </notes>
      </species>
      <species id="M_hxcoa_x" name="Hexanoyl-CoA (n-C6:0CoA)" compartment="x">
        <notes>
          <body xmlns="http://www.w3.org/1999/xhtml">
            <p>FORMULA: </p>
          </body>
        </notes>
      </species>
      <species id="M_hxdcal_c" name="Hexadecanal" compartment="c">
        <notes>
          <body xmlns="http://www.w3.org/1999/xhtml">
            <p>FORMULA: C16H32O</p>
          </body>
        </notes>
      </species>
      <species id="M_hxdceal_c" name="Hexadecenal" compartment="c">
        <notes>
          <body xmlns="http://www.w3.org/1999/xhtml">
            <p>FORMULA: C16H30O</p>
          </body>
        </notes>
      </species>
      <species id="M_ibcoa_m" name="Isobutyryl-CoA" compartment="m">
        <notes>
          <body xmlns="http://www.w3.org/1999/xhtml">
            <p>FORMULA: </p>
          </body>
        </notes>
      </species>
      <species id="M_icit_c" name="Isocitrate" compartment="c">
        <notes>
          <body xmlns="http://www.w3.org/1999/xhtml">
            <p>FORMULA: C6H5O7</p>
          </body>
        </notes>
      </species>
      <species id="M_icit_h" name="Isocitrate" compartment="h">
        <notes>
          <body xmlns="http://www.w3.org/1999/xhtml">
            <p>FORMULA: C6H5O7</p>
          </body>
        </notes>
      </species>
      <species id="M_icit_m" name="Isocitrate" compartment="m">
        <notes>
          <body xmlns="http://www.w3.org/1999/xhtml">
            <p>FORMULA: C6H5O7</p>
          </body>
        </notes>
      </species>
      <species id="M_icit_x" name="Isocitrate" compartment="x">
        <notes>
          <body xmlns="http://www.w3.org/1999/xhtml">
            <p>FORMULA: C6H5O7</p>
          </body>
        </notes>
      </species>
      <species id="M_idp_c" name="IDP" compartment="c">
        <notes>
          <body xmlns="http://www.w3.org/1999/xhtml">
            <p>FORMULA: C10H11N4O11P2</p>
          </body>
        </notes>
      </species>
      <species id="M_idp_m" name="IDP" compartment="m">
        <notes>
          <body xmlns="http://www.w3.org/1999/xhtml">
            <p>FORMULA: C10H11N4O11P2</p>
          </body>
        </notes>
      </species>
      <species id="M_ile_DASH_L_c" name="L-Isoleucine" compartment="c">
        <notes>
          <body xmlns="http://www.w3.org/1999/xhtml">
            <p>FORMULA: C6H13NO2</p>
          </body>
        </notes>
      </species>
      <species id="M_ile_DASH_L_h" name="L-Isoleucine" compartment="h">
        <notes>
          <body xmlns="http://www.w3.org/1999/xhtml">
            <p>FORMULA: C6H13NO2</p>
          </body>
        </notes>
      </species>
      <species id="M_ile_DASH_L_m" name="L-Isoleucine" compartment="m">
        <notes>
          <body xmlns="http://www.w3.org/1999/xhtml">
            <p>FORMULA: C6H13NO2</p>
          </body>
        </notes>
      </species>
      <species id="M_iletrna_c" name="L-Isoleucyl-tRNA(Ile)" compartment="c">
        <notes>
          <body xmlns="http://www.w3.org/1999/xhtml">
            <p>FORMULA: C6H12NOR</p>
          </body>
        </notes>
      </species>
      <species id="M_im4ac_c" name="Imidazole-4-acetate" compartment="c">
        <notes>
          <body xmlns="http://www.w3.org/1999/xhtml">
            <p>FORMULA: C5H5N2O2</p>
          </body>
        </notes>
      </species>
      <species id="M_im4act_c" name="Imidazole-4-acetaldehyde" compartment="c">
        <notes>
          <body xmlns="http://www.w3.org/1999/xhtml">
            <p>FORMULA: C5H6N2O</p>
          </body>
        </notes>
      </species>
      <species id="M_imacp_c" name="3-(Imidazol-4-yl)-2-oxopropyl phosphate" compartment="c">
        <notes>
          <body xmlns="http://www.w3.org/1999/xhtml">
            <p>FORMULA: C6H7N2O5P</p>
          </body>
        </notes>
      </species>
      <species id="M_imacp_h" name="3-(Imidazol-4-yl)-2-oxopropyl phosphate" compartment="h">
        <notes>
          <body xmlns="http://www.w3.org/1999/xhtml">
            <p>FORMULA: C6H7N2O5P</p>
          </body>
        </notes>
      </species>
      <species id="M_imp_c" name="IMP" compartment="c">
        <notes>
          <body xmlns="http://www.w3.org/1999/xhtml">
            <p>FORMULA: C10H11N4O8P</p>
          </body>
        </notes>
      </species>
      <species id="M_imp_h" name="IMP" compartment="h">
        <notes>
          <body xmlns="http://www.w3.org/1999/xhtml">
            <p>FORMULA: C10H11N4O8P</p>
          </body>
        </notes>
      </species>
      <species id="M_imp_m" name="IMP" compartment="m">
        <notes>
          <body xmlns="http://www.w3.org/1999/xhtml">
            <p>FORMULA: C10H11N4O8P</p>
          </body>
        </notes>
      </species>
      <species id="M_indole_h" name="Indole" compartment="h">
        <notes>
          <body xmlns="http://www.w3.org/1999/xhtml">
            <p>FORMULA: </p>
          </body>
        </notes>
      </species>
      <species id="M_inost_c" name="myo-Inositol" compartment="c">
        <notes>
          <body xmlns="http://www.w3.org/1999/xhtml">
            <p>FORMULA: C6H12O6</p>
          </body>
        </notes>
      </species>
      <species id="M_inost_h" name="myo-Inositol" compartment="h">
        <notes>
          <body xmlns="http://www.w3.org/1999/xhtml">
            <p>FORMULA: C6H12O6</p>
          </body>
        </notes>
      </species>
      <species id="M_ins_c" name="Inosine" compartment="c">
        <notes>
          <body xmlns="http://www.w3.org/1999/xhtml">
            <p>FORMULA: C10H12N4O5</p>
          </body>
        </notes>
      </species>
      <species id="M_ipdp_c" name="Isopentenyl diphosphate" compartment="c">
        <notes>
          <body xmlns="http://www.w3.org/1999/xhtml">
            <p>FORMULA: C5H9O7P2</p>
          </body>
        </notes>
      </species>
      <species id="M_ipdp_h" name="Isopentenyl diphosphate" compartment="h">
        <notes>
          <body xmlns="http://www.w3.org/1999/xhtml">
            <p>FORMULA: C5H9O7P2</p>
          </body>
        </notes>
      </species>
      <species id="M_itp_c" name="ITP" compartment="c">
        <notes>
          <body xmlns="http://www.w3.org/1999/xhtml">
            <p>FORMULA: C10H11N4O14P3</p>
          </body>
        </notes>
      </species>
      <species id="M_itp_m" name="ITP" compartment="m">
        <notes>
          <body xmlns="http://www.w3.org/1999/xhtml">
            <p>FORMULA: C10H11N4O14P3</p>
          </body>
        </notes>
      </species>
      <species id="M_ivcoa_m" name="Isovaleryl-CoA" compartment="m">
        <notes>
          <body xmlns="http://www.w3.org/1999/xhtml">
            <p>FORMULA: </p>
          </body>
        </notes>
      </species>
      <species id="M_lac_DASH_D_c" name="D-Lactate" compartment="c">
        <notes>
          <body xmlns="http://www.w3.org/1999/xhtml">
            <p>FORMULA: C3H5O3</p>
          </body>
        </notes>
      </species>
      <species id="M_lac_DASH_D_e" name="D-Lactate" compartment="e">
        <notes>
          <body xmlns="http://www.w3.org/1999/xhtml">
            <p>FORMULA: C3H5O3</p>
          </body>
        </notes>
      </species>
      <species id="M_lac_DASH_D_m" name="D-Lactate" compartment="m">
        <notes>
          <body xmlns="http://www.w3.org/1999/xhtml">
            <p>FORMULA: C3H5O3</p>
          </body>
        </notes>
      </species>
      <species id="M_lac_DASH_L_h" name="L-Lactate" compartment="h">
        <notes>
          <body xmlns="http://www.w3.org/1999/xhtml">
            <p>FORMULA: </p>
          </body>
        </notes>
      </species>
      <species id="M_lac_DASH_L_m" name="L-Lactate" compartment="m">
        <notes>
          <body xmlns="http://www.w3.org/1999/xhtml">
            <p>FORMULA: </p>
          </body>
        </notes>
      </species>
      <species id="M_lac_DASH_L_x" name="L-Lactate" compartment="x">
        <notes>
          <body xmlns="http://www.w3.org/1999/xhtml">
            <p>FORMULA: </p>
          </body>
        </notes>
      </species>
      <species id="M_lald_DASH_D_c" name="(R)-Lactaldehyde" compartment="c">
        <notes>
          <body xmlns="http://www.w3.org/1999/xhtml">
            <p>FORMULA: C3H6O2</p>
          </body>
        </notes>
      </species>
      <species id="M_lanost_c" name="Lanosterol" compartment="c">
        <notes>
          <body xmlns="http://www.w3.org/1999/xhtml">
            <p>FORMULA: C30H50O</p>
          </body>
        </notes>
      </species>
      <species id="M_lcts_h" name="Lactose" compartment="h">
        <notes>
          <body xmlns="http://www.w3.org/1999/xhtml">
            <p>FORMULA: </p>
          </body>
        </notes>
      </species>
      <species id="M_Lcyst_h" name="L-Cysteate" compartment="h">
        <notes>
          <body xmlns="http://www.w3.org/1999/xhtml">
            <p>FORMULA: </p>
          </body>
        </notes>
      </species>
      <species id="M_Lcyst_m" name="L-Cysteate" compartment="m">
        <notes>
          <body xmlns="http://www.w3.org/1999/xhtml">
            <p>FORMULA: </p>
          </body>
        </notes>
      </species>
      <species id="M_Lcystin_h" name="L-Cystine" compartment="h">
        <notes>
          <body xmlns="http://www.w3.org/1999/xhtml">
            <p>FORMULA: </p>
          </body>
        </notes>
      </species>
      <species id="M_leu_DASH_L_c" name="L-Leucine" compartment="c">
        <notes>
          <body xmlns="http://www.w3.org/1999/xhtml">
            <p>FORMULA: C6H13NO2</p>
          </body>
        </notes>
      </species>
      <species id="M_leu_DASH_L_e" name="L-Leucine" compartment="e">
        <notes>
          <body xmlns="http://www.w3.org/1999/xhtml">
            <p>FORMULA: C6H13NO2</p>
          </body>
        </notes>
      </species>
      <species id="M_leu_DASH_L_h" name="L-Leucine" compartment="h">
        <notes>
          <body xmlns="http://www.w3.org/1999/xhtml">
            <p>FORMULA: C6H13NO2</p>
          </body>
        </notes>
      </species>
      <species id="M_leu_DASH_L_m" name="L-Leucine" compartment="m">
        <notes>
          <body xmlns="http://www.w3.org/1999/xhtml">
            <p>FORMULA: C6H13NO2</p>
          </body>
        </notes>
      </species>
      <species id="M_leutrna_c" name="L-Leucyl-tRNA(Leu)" compartment="c">
        <notes>
          <body xmlns="http://www.w3.org/1999/xhtml">
            <p>FORMULA: C6H12NOR</p>
          </body>
        </notes>
      </species>
      <species id="M_Lfmkynr_c" name="L-Formylkynurenine" compartment="c">
        <notes>
          <body xmlns="http://www.w3.org/1999/xhtml">
            <p>FORMULA: C11H12N2O4</p>
          </body>
        </notes>
      </species>
      <species id="M_lgt_DASH_S_c" name="(R)-S-Lactoylglutathione" compartment="c">
        <notes>
          <body xmlns="http://www.w3.org/1999/xhtml">
            <p>FORMULA: C13H19N3O8S</p>
          </body>
        </notes>
      </species>
      <species id="M_lgt_DASH_S_m" name="(R)-S-Lactoylglutathione" compartment="m">
        <notes>
          <body xmlns="http://www.w3.org/1999/xhtml">
            <p>FORMULA: C13H19N3O8S</p>
          </body>
        </notes>
      </species>
      <species id="M_lido_c" name="Lidocaine" compartment="c">
        <notes>
          <body xmlns="http://www.w3.org/1999/xhtml">
            <p>FORMULA: C14H23N2O</p>
          </body>
        </notes>
      </species>
      <species id="M_lido_e" name="Lidocaine" compartment="e">
        <notes>
          <body xmlns="http://www.w3.org/1999/xhtml">
            <p>FORMULA: C14H23N2O</p>
          </body>
        </notes>
      </species>
      <species id="M_Lkynr_c" name="L-Kynurenine" compartment="c">
        <notes>
          <body xmlns="http://www.w3.org/1999/xhtml">
            <p>FORMULA: C10H12N2O3</p>
          </body>
        </notes>
      </species>
      <species id="M_lnlc_c" name="linoleic acid (all cis C18:2) n-6" compartment="c">
        <notes>
          <body xmlns="http://www.w3.org/1999/xhtml">
            <p>FORMULA: C18H31O2</p>
          </body>
        </notes>
      </species>
      <species id="M_lnlc_h" name="linoleic acid (all cis C18:2) n-6" compartment="h">
        <notes>
          <body xmlns="http://www.w3.org/1999/xhtml">
            <p>FORMULA: C18H31O2</p>
          </body>
        </notes>
      </species>
      <species id="M_lnlccoa_c" name="linoleic coenzyme A" compartment="c">
        <notes>
          <body xmlns="http://www.w3.org/1999/xhtml">
            <p>FORMULA: C39H62N7O17P3S</p>
          </body>
        </notes>
      </species>
      <species id="M_lnlnca_c" name="alpha-Linolenic acid, C18:3, n-3" compartment="c">
        <notes>
          <body xmlns="http://www.w3.org/1999/xhtml">
            <p>FORMULA: C18H29O2</p>
          </body>
        </notes>
      </species>
      <species id="M_lnlncacoa_c" name="alpha-Linolenoyl-CoA" compartment="c">
        <notes>
          <body xmlns="http://www.w3.org/1999/xhtml">
            <p>FORMULA: C39H60N7O17P3S</p>
          </body>
        </notes>
      </species>
      <species id="M_lnlncg_c" name="gamma-linolenic acid" compartment="c">
        <notes>
          <body xmlns="http://www.w3.org/1999/xhtml">
            <p>FORMULA: C18H29O2</p>
          </body>
        </notes>
      </species>
      <species id="M_lnlncgcoa_c" name="gamma-linolenoyl-CoA" compartment="c">
        <notes>
          <body xmlns="http://www.w3.org/1999/xhtml">
            <p>FORMULA: C39H60N7O17P3S</p>
          </body>
        </notes>
      </species>
      <species id="M_loroxan_u" name="Loroxanthin" compartment="u">
        <notes>
          <body xmlns="http://www.w3.org/1999/xhtml">
            <p>FORMULA: </p>
          </body>
        </notes>
      </species>
      <species id="M_lpam_h" name="Lipoamide" compartment="h">
        <notes>
          <body xmlns="http://www.w3.org/1999/xhtml">
            <p>FORMULA: </p>
          </body>
        </notes>
      </species>
      <species id="M_lpam_m" name="Lipoamide" compartment="m">
        <notes>
          <body xmlns="http://www.w3.org/1999/xhtml">
            <p>FORMULA: </p>
          </body>
        </notes>
      </species>
      <species id="M_lpro_m" name="Lipoylprotein" compartment="m">
        <notes>
          <body xmlns="http://www.w3.org/1999/xhtml">
            <p>FORMULA: </p>
          </body>
        </notes>
      </species>
      <species id="M_lthstrl_c" name="Lathosterol" compartment="c">
        <notes>
          <body xmlns="http://www.w3.org/1999/xhtml">
            <p>FORMULA: C27H46O</p>
          </body>
        </notes>
      </species>
      <species id="M_lumirhodopsin_s" name="Lumirhodopsin" compartment="s">
        <notes>
          <body xmlns="http://www.w3.org/1999/xhtml">
            <p>FORMULA: </p>
          </body>
        </notes>
      </species>
      <species id="M_lut_u" name="Lutein" compartment="u">
        <notes>
          <body xmlns="http://www.w3.org/1999/xhtml">
            <p>FORMULA: </p>
          </body>
        </notes>
      </species>
      <species id="M_lyc_h" name="Lycopene" compartment="h">
        <notes>
          <body xmlns="http://www.w3.org/1999/xhtml">
            <p>FORMULA: </p>
          </body>
        </notes>
      </species>
      <species id="M_lys_DASH_L_c" name="L-Lysine" compartment="c">
        <notes>
          <body xmlns="http://www.w3.org/1999/xhtml">
            <p>FORMULA: C6H15N2O2</p>
          </body>
        </notes>
      </species>
      <species id="M_lys_DASH_L_m" name="L-Lysine" compartment="m">
        <notes>
          <body xmlns="http://www.w3.org/1999/xhtml">
            <p>FORMULA: C6H15N2O2</p>
          </body>
        </notes>
      </species>
      <species id="M_lystrna_m" name="L-Lysine-tRNA (Lys)" compartment="m">
        <notes>
          <body xmlns="http://www.w3.org/1999/xhtml">
            <p>FORMULA: </p>
          </body>
        </notes>
      </species>
      <species id="M_mag160_c" name="1-monoacylglycerol (16:0)" compartment="c">
        <notes>
          <body xmlns="http://www.w3.org/1999/xhtml">
            <p>FORMULA: C19H38O4</p>
          </body>
        </notes>
      </species>
      <species id="M_mag180_c" name="1-monoacylglycerol (18:0)" compartment="c">
        <notes>
          <body xmlns="http://www.w3.org/1999/xhtml">
            <p>FORMULA: C21H42O4</p>
          </body>
        </notes>
      </species>
      <species id="M_mag18111Z_c" name="1-monoacylglycerol (18:1(11Z))" compartment="c">
        <notes>
          <body xmlns="http://www.w3.org/1999/xhtml">
            <p>FORMULA: C21H40O4</p>
          </body>
        </notes>
      </species>
      <species id="M_mag1819Z_c" name="1-monoacylglycerol (18:1(9Z))" compartment="c">
        <notes>
          <body xmlns="http://www.w3.org/1999/xhtml">
            <p>FORMULA: C21H40O4</p>
          </body>
        </notes>
      </species>
      <species id="M_malACP_h" name="Malonyl-[acyl-carrier protein]" compartment="h">
        <notes>
          <body xmlns="http://www.w3.org/1999/xhtml">
            <p>FORMULA: </p>
          </body>
        </notes>
      </species>
      <species id="M_malcoa_c" name="Malonyl-CoA" compartment="c">
        <notes>
          <body xmlns="http://www.w3.org/1999/xhtml">
            <p>FORMULA: C24H34N7O19P3S</p>
          </body>
        </notes>
      </species>
      <species id="M_malcoa_h" name="Malonyl-CoA" compartment="h">
        <notes>
          <body xmlns="http://www.w3.org/1999/xhtml">
            <p>FORMULA: C24H34N7O19P3S</p>
          </body>
        </notes>
      </species>
      <species id="M_mal_DASH_L_c" name="L-Malate" compartment="c">
        <notes>
          <body xmlns="http://www.w3.org/1999/xhtml">
            <p>FORMULA: C4H4O5</p>
          </body>
        </notes>
      </species>
      <species id="M_mal_DASH_L_f" name="L-Malate" compartment="f">
        <notes>
          <body xmlns="http://www.w3.org/1999/xhtml">
            <p>FORMULA: C4H4O5</p>
          </body>
        </notes>
      </species>
      <species id="M_mal_DASH_L_h" name="L-Malate" compartment="h">
        <notes>
          <body xmlns="http://www.w3.org/1999/xhtml">
            <p>FORMULA: C4H4O5</p>
          </body>
        </notes>
      </species>
      <species id="M_mal_DASH_L_m" name="L-Malate" compartment="m">
        <notes>
          <body xmlns="http://www.w3.org/1999/xhtml">
            <p>FORMULA: C4H4O5</p>
          </body>
        </notes>
      </species>
      <species id="M_mal_DASH_L_x" name="L-Malate" compartment="x">
        <notes>
          <body xmlns="http://www.w3.org/1999/xhtml">
            <p>FORMULA: C4H4O5</p>
          </body>
        </notes>
      </species>
      <species id="M_man_c" name="D-Mannose" compartment="c">
        <notes>
          <body xmlns="http://www.w3.org/1999/xhtml">
            <p>FORMULA: C6H12O6</p>
          </body>
        </notes>
      </species>
      <species id="M_man_h" name="D-Mannose" compartment="h">
        <notes>
          <body xmlns="http://www.w3.org/1999/xhtml">
            <p>FORMULA: C6H12O6</p>
          </body>
        </notes>
      </species>
      <species id="M_man1p_c" name="D-mannose 1-phosphate" compartment="c">
        <notes>
          <body xmlns="http://www.w3.org/1999/xhtml">
            <p>FORMULA: C6H11O9P</p>
          </body>
        </notes>
      </species>
      <species id="M_man6p_c" name="D-Mannose 6-phosphate" compartment="c">
        <notes>
          <body xmlns="http://www.w3.org/1999/xhtml">
            <p>FORMULA: C6H11O9P</p>
          </body>
        </notes>
      </species>
      <species id="M_man6p_h" name="D-Mannose 6-phosphate" compartment="h">
        <notes>
          <body xmlns="http://www.w3.org/1999/xhtml">
            <p>FORMULA: C6H11O9P</p>
          </body>
        </notes>
      </species>
      <species id="M_meglyxyl_c" name="Monoethylglycinexylidide" compartment="c">
        <notes>
          <body xmlns="http://www.w3.org/1999/xhtml">
            <p>FORMULA: C12H19N2O</p>
          </body>
        </notes>
      </species>
      <species id="M_meglyxyl_e" name="Monoethylglycinexylidide" compartment="e">
        <notes>
          <body xmlns="http://www.w3.org/1999/xhtml">
            <p>FORMULA: C12H19N2O</p>
          </body>
        </notes>
      </species>
      <species id="M_melib_h" name="Melibiose" compartment="h">
        <notes>
          <body xmlns="http://www.w3.org/1999/xhtml">
            <p>FORMULA: </p>
          </body>
        </notes>
      </species>
      <species id="M_melt_h" name="melibiitol" compartment="h">
        <notes>
          <body xmlns="http://www.w3.org/1999/xhtml">
            <p>FORMULA: </p>
          </body>
        </notes>
      </species>
      <species id="M_menecyart_c" name="24-Methylenecycloartanol" compartment="c">
        <notes>
          <body xmlns="http://www.w3.org/1999/xhtml">
            <p>FORMULA: C31H52O</p>
          </body>
        </notes>
      </species>
      <species id="M_mercppyr_h" name="Mercaptopyruvate" compartment="h">
        <notes>
          <body xmlns="http://www.w3.org/1999/xhtml">
            <p>FORMULA: </p>
          </body>
        </notes>
      </species>
      <species id="M_mercppyr_m" name="Mercaptopyruvate" compartment="m">
        <notes>
          <body xmlns="http://www.w3.org/1999/xhtml">
            <p>FORMULA: </p>
          </body>
        </notes>
      </species>
      <species id="M_mergtrol_c" name="4alpha-Methyl-5alpha-ergosta-8,14,24(28)-trien-3beta-ol" compartment="c">
        <notes>
          <body xmlns="http://www.w3.org/1999/xhtml">
            <p>FORMULA: C29H46O</p>
          </body>
        </notes>
      </species>
      <species id="M_metarhodopsin_s" name="Metarhodopsin" compartment="s">
        <notes>
          <body xmlns="http://www.w3.org/1999/xhtml">
            <p>FORMULA: </p>
          </body>
        </notes>
      </species>
      <species id="M_methf_c" name="5,10-Methenyltetrahydrofolate" compartment="c">
        <notes>
          <body xmlns="http://www.w3.org/1999/xhtml">
            <p>FORMULA: C20H21N7O6</p>
          </body>
        </notes>
      </species>
      <species id="M_methf_h" name="5,10-Methenyltetrahydrofolate" compartment="h">
        <notes>
          <body xmlns="http://www.w3.org/1999/xhtml">
            <p>FORMULA: C20H21N7O6</p>
          </body>
        </notes>
      </species>
      <species id="M_methf_m" name="5,10-Methenyltetrahydrofolate" compartment="m">
        <notes>
          <body xmlns="http://www.w3.org/1999/xhtml">
            <p>FORMULA: C20H21N7O6</p>
          </body>
        </notes>
      </species>
      <species id="M_methf_x" name="5,10-Methenyltetrahydrofolate" compartment="x">
        <notes>
          <body xmlns="http://www.w3.org/1999/xhtml">
            <p>FORMULA: C20H21N7O6</p>
          </body>
        </notes>
      </species>
      <species id="M_met_DASH_L_c" name="L-Methionine" compartment="c">
        <notes>
          <body xmlns="http://www.w3.org/1999/xhtml">
            <p>FORMULA: C5H11NO2S</p>
          </body>
        </notes>
      </species>
      <species id="M_met_DASH_L_m" name="L-Methionine" compartment="m">
        <notes>
          <body xmlns="http://www.w3.org/1999/xhtml">
            <p>FORMULA: C5H11NO2S</p>
          </body>
        </notes>
      </species>
      <species id="M_mettrna_c" name="L-Methionyl-tRNA (Met)" compartment="c">
        <notes>
          <body xmlns="http://www.w3.org/1999/xhtml">
            <p>FORMULA: C5H10NOSR</p>
          </body>
        </notes>
      </species>
      <species id="M_mfecostrl_c" name="4alpha-Methylfecosterol" compartment="c">
        <notes>
          <body xmlns="http://www.w3.org/1999/xhtml">
            <p>FORMULA: C29H48O</p>
          </body>
        </notes>
      </species>
      <species id="M_mfor_h" name="methyl formate" compartment="h">
        <notes>
          <body xmlns="http://www.w3.org/1999/xhtml">
            <p>FORMULA: </p>
          </body>
        </notes>
      </species>
      <species id="M_mg2_c" name="Magnesium" compartment="c">
        <notes>
          <body xmlns="http://www.w3.org/1999/xhtml">
            <p>FORMULA: Mg</p>
          </body>
        </notes>
      </species>
      <species id="M_mg2_e" name="Magnesium" compartment="e">
        <notes>
          <body xmlns="http://www.w3.org/1999/xhtml">
            <p>FORMULA: Mg</p>
          </body>
        </notes>
      </species>
      <species id="M_mg2_h" name="Magnesium" compartment="h">
        <notes>
          <body xmlns="http://www.w3.org/1999/xhtml">
            <p>FORMULA: Mg</p>
          </body>
        </notes>
      </species>
      <species id="M_mg2_u" name="Magnesium" compartment="u">
        <notes>
          <body xmlns="http://www.w3.org/1999/xhtml">
            <p>FORMULA: Mg</p>
          </body>
        </notes>
      </species>
      <species id="M_mgdg1819Z160_h" name="Monogalactosyldiacylglycerol (1-(9Z)-octadecenoyl,2-hexadecanoyl, 18:1(9Z)/16:0)" compartment="h">
        <notes>
          <body xmlns="http://www.w3.org/1999/xhtml">
            <p>FORMULA: </p>
          </body>
        </notes>
      </species>
      <species id="M_mgdg1819Z1617Z_h" name="Monogalactosyldiacylglycerol (1-(9Z)-octadecenoyl,2-(7Z)-hexadecenoyl, 18:1(9Z)/16:1(7Z))" compartment="h">
        <notes>
          <body xmlns="http://www.w3.org/1999/xhtml">
            <p>FORMULA: </p>
          </body>
        </notes>
      </species>
      <species id="M_mgdg1819Z1619Z_h" name="Monogalactosyldiacylglycerol (1-(9Z)-octadecenoyl,2-(9Z)-hexadecenoyl, 18:1(9Z)/16:1(9Z))" compartment="h">
        <notes>
          <body xmlns="http://www.w3.org/1999/xhtml">
            <p>FORMULA: </p>
          </body>
        </notes>
      </species>
      <species id="M_mgdg1819Z1627Z10Z_h" name="Monogalactosyldiacylglycerol (1-(9Z)-octadecenoyl,2-(7Z,10Z)-hexadecadienoyl, 18:1(9Z)/16:2(7Z,10Z))" compartment="h">
        <notes>
          <body xmlns="http://www.w3.org/1999/xhtml">
            <p>FORMULA: </p>
          </body>
        </notes>
      </species>
      <species id="M_mgdg1819Z1637Z10Z13Z_h" name="Monogalactosyldiacylglycerol (1-(9Z)-octadecenoyl,2-(7Z,10Z,13Z)-hexadecatrienoyl, 18:1(9Z)/16:3(7Z,10Z,13Z))" compartment="h">
        <notes>
          <body xmlns="http://www.w3.org/1999/xhtml">
            <p>FORMULA: </p>
          </body>
        </notes>
      </species>
      <species id="M_mgdg1819Z1644Z7Z10Z13Z_h" name="Monogalactosyldiacylglycerol (1-(9Z)-octadecenoyl,2-(4Z,7Z,10Z,13Z)-hexadecatetraenoyl, 18:1(9Z)/16:4(4Z,7Z,10Z,13Z))" compartment="h">
        <notes>
          <body xmlns="http://www.w3.org/1999/xhtml">
            <p>FORMULA: </p>
          </body>
        </notes>
      </species>
      <species id="M_mgdg1829Z12Z160_h" name="Monogalactosyldiacylglycerol (1-(9Z,12Z)-octadecadienoyl,2-hexadecanoyl, 18:2(9Z,12Z)/16:0)" compartment="h">
        <notes>
          <body xmlns="http://www.w3.org/1999/xhtml">
            <p>FORMULA: </p>
          </body>
        </notes>
      </species>
      <species id="M_mgdg1829Z12Z1617Z_h" name="Monogalactosyldiacylglycerol (1-(9Z,12Z)-octadecadienoyl,2-(7Z)-hexadecenoyl, 18:2(9Z,12Z)/16:1(7Z))" compartment="h">
        <notes>
          <body xmlns="http://www.w3.org/1999/xhtml">
            <p>FORMULA: </p>
          </body>
        </notes>
      </species>
      <species id="M_mgdg1829Z12Z1619Z_h" name="Monogalactosyldiacylglycerol (1-(9Z,12Z)-octadecadienoyl,2-(9Z)-hexadecenoyl, 18:2(9Z,12Z)/16:1(9Z))" compartment="h">
        <notes>
          <body xmlns="http://www.w3.org/1999/xhtml">
            <p>FORMULA: </p>
          </body>
        </notes>
      </species>
      <species id="M_mgdg1829Z12Z1627Z10Z_h" name="Monogalactosyldiacylglycerol (1-(9Z,12Z)-octadecadienoyl,2-(7Z,10Z)-hexadecadienoyl, 18:2(9Z,12Z)/16:2(7Z,10Z))" compartment="h">
        <notes>
          <body xmlns="http://www.w3.org/1999/xhtml">
            <p>FORMULA: </p>
          </body>
        </notes>
      </species>
      <species id="M_mgdg1829Z12Z1634Z7Z10Z_h" name="Monogalactosyldiacylglycerol (1-(9Z,12Z)-octadecadienoyl,2-(4Z,7Z,10Z)-hexadecatrienoyl, 18:2(9Z,12Z)/16:3(4Z,7Z,10Z))" compartment="h">
        <notes>
          <body xmlns="http://www.w3.org/1999/xhtml">
            <p>FORMULA: </p>
          </body>
        </notes>
      </species>
      <species id="M_mgdg1829Z12Z1637Z10Z13Z_h" name="Monogalactosyldiacylglycerol (1-(9Z,12Z)-octadecadienoyl,2-(7Z,10Z,13Z)-hexadecatrienoyl, 18:2(9Z,12Z)/16:3(7Z,10Z,13Z))" compartment="h">
        <notes>
          <body xmlns="http://www.w3.org/1999/xhtml">
            <p>FORMULA: </p>
          </body>
        </notes>
      </species>
      <species id="M_mgdg1829Z12Z1644Z7Z10Z13Z_h" name="Monogalactosyldiacylglycerol (1-(9Z,12Z)-octadecadienoyl,2-(4Z,7Z,10Z,13Z)-hexadecatetraenoyl, 18:2(9Z,12Z)/16:4(4Z,7Z,10Z,13Z))" compartment="h">
        <notes>
          <body xmlns="http://www.w3.org/1999/xhtml">
            <p>FORMULA: </p>
          </body>
        </notes>
      </species>
      <species id="M_mgdg1839Z12Z15Z160_h" name="Monogalactosyldiacylglycerol (1-(9Z,12Z,15Z)-octadecatrienoyl,2-hexadecanoyl, 18:3(9Z,12Z,15Z)/16:0)" compartment="h">
        <notes>
          <body xmlns="http://www.w3.org/1999/xhtml">
            <p>FORMULA: </p>
          </body>
        </notes>
      </species>
      <species id="M_mgdg1839Z12Z15Z1627Z10Z_h" name="Monogalactosyldiacylglycerol (1-(9Z,12Z,15Z)-octadecatrienoyl,2-(7Z,10Z)-hexadecadienoyl, 18:3(9Z,12Z,15Z)/16:2(7Z,10Z))" compartment="h">
        <notes>
          <body xmlns="http://www.w3.org/1999/xhtml">
            <p>FORMULA: </p>
          </body>
        </notes>
      </species>
      <species id="M_mgdg1839Z12Z15Z1634Z7Z10Z_h" name="Monogalactosyldiacylglycerol (1-(9Z,12Z,15Z)-octadecatrienoyl,2-(4Z,7Z,10Z)-hexadecatrienoyl, 18:3(9Z,12Z,15Z)/16:3(4Z,7Z,10Z))" compartment="h">
        <notes>
          <body xmlns="http://www.w3.org/1999/xhtml">
            <p>FORMULA: </p>
          </body>
        </notes>
      </species>
      <species id="M_mgdg1839Z12Z15Z1637Z10Z13Z_h" name="Monogalactosyldiacylglycerol (1-(9Z,12Z,15Z)-octadecatrienoyl,2-(7Z,10Z,13Z)-hexadecatrienoyl, 18:3(9Z,12Z,15Z)/16:3(7Z,10Z,13Z))" compartment="h">
        <notes>
          <body xmlns="http://www.w3.org/1999/xhtml">
            <p>FORMULA: </p>
          </body>
        </notes>
      </species>
      <species id="M_mgdg1839Z12Z15Z1644Z7Z10Z13Z_h" name="Monogalactosyldiacylglycerol (1-(9Z,12Z,15Z)-octadecatrienoyl,2-(4Z,7Z,10Z,13Z)-hexadecatetraenoyl, 18:3(9Z,12Z,15Z)/16:4(4Z,7Z,10Z,13Z))" compartment="h">
        <notes>
          <body xmlns="http://www.w3.org/1999/xhtml">
            <p>FORMULA: </p>
          </body>
        </notes>
      </species>
      <species id="M_mhpglu_m" name="5-Methyltetrahydropteroyltri-L-glutamate" compartment="m">
        <notes>
          <body xmlns="http://www.w3.org/1999/xhtml">
            <p>FORMULA: </p>
          </body>
        </notes>
      </species>
      <species id="M_mi12356p_c" name="Inositol 1,2,3,5,6-pentakisphosphate" compartment="c">
        <notes>
          <body xmlns="http://www.w3.org/1999/xhtml">
            <p>FORMULA: C6H9O21P5</p>
          </body>
        </notes>
      </species>
      <species id="M_mi13456p_c" name="1D-myo-Inositol 1,3,4,5,6-pentakisphosphate" compartment="c">
        <notes>
          <body xmlns="http://www.w3.org/1999/xhtml">
            <p>FORMULA: C6H9O21P5</p>
          </body>
        </notes>
      </species>
      <species id="M_mi13456p_n" name="1D-myo-Inositol 1,3,4,5,6-pentakisphosphate" compartment="n">
        <notes>
          <body xmlns="http://www.w3.org/1999/xhtml">
            <p>FORMULA: C6H9O21P5</p>
          </body>
        </notes>
      </species>
      <species id="M_mi1345p_c" name="1D-myo-Inositol 1,3,4,5-tetrakisphosphate" compartment="c">
        <notes>
          <body xmlns="http://www.w3.org/1999/xhtml">
            <p>FORMULA: C6H8O18P4</p>
          </body>
        </notes>
      </species>
      <species id="M_mi1345p_n" name="1D-myo-Inositol 1,3,4,5-tetrakisphosphate" compartment="n">
        <notes>
          <body xmlns="http://www.w3.org/1999/xhtml">
            <p>FORMULA: C6H8O18P4</p>
          </body>
        </notes>
      </species>
      <species id="M_mi1346p_c" name="1D-myo-Inositol 1,3,4,6-tetrakisphosphate" compartment="c">
        <notes>
          <body xmlns="http://www.w3.org/1999/xhtml">
            <p>FORMULA: C6H8O18P4</p>
          </body>
        </notes>
      </species>
      <species id="M_mi134p_c" name="1D-myo-Inositol 1,3,4-trisphosphate" compartment="c">
        <notes>
          <body xmlns="http://www.w3.org/1999/xhtml">
            <p>FORMULA: C6H9O15P3</p>
          </body>
        </notes>
      </species>
      <species id="M_mi134p_n" name="1D-myo-Inositol 1,3,4-trisphosphate" compartment="n">
        <notes>
          <body xmlns="http://www.w3.org/1999/xhtml">
            <p>FORMULA: C6H9O15P3</p>
          </body>
        </notes>
      </species>
      <species id="M_mi1456p_c" name="1D-myo-Inositol 1,4,5,6-tetrakisphosphate" compartment="c">
        <notes>
          <body xmlns="http://www.w3.org/1999/xhtml">
            <p>FORMULA: C6H8O18P4</p>
          </body>
        </notes>
      </species>
      <species id="M_mi1456p_n" name="1D-myo-Inositol 1,4,5,6-tetrakisphosphate" compartment="n">
        <notes>
          <body xmlns="http://www.w3.org/1999/xhtml">
            <p>FORMULA: C6H8O18P4</p>
          </body>
        </notes>
      </species>
      <species id="M_mi145p_c" name="1D-myo-Inositol 1,4,5-trisphosphate" compartment="c">
        <notes>
          <body xmlns="http://www.w3.org/1999/xhtml">
            <p>FORMULA: C6H9O15P3</p>
          </body>
        </notes>
      </species>
      <species id="M_mi145p_n" name="1D-myo-Inositol 1,4,5-trisphosphate" compartment="n">
        <notes>
          <body xmlns="http://www.w3.org/1999/xhtml">
            <p>FORMULA: C6H9O15P3</p>
          </body>
        </notes>
      </species>
      <species id="M_mi14p_c" name="1D-myo-Inositol 1,4-bisphosphate" compartment="c">
        <notes>
          <body xmlns="http://www.w3.org/1999/xhtml">
            <p>FORMULA: C6H10O12P2</p>
          </body>
        </notes>
      </species>
      <species id="M_mi14p_n" name="1D-myo-Inositol 1,4-bisphosphate" compartment="n">
        <notes>
          <body xmlns="http://www.w3.org/1999/xhtml">
            <p>FORMULA: C6H10O12P2</p>
          </body>
        </notes>
      </species>
      <species id="M_mi1p_DASH_D_c" name="1D-myo-Inositol 1-phosphate" compartment="c">
        <notes>
          <body xmlns="http://www.w3.org/1999/xhtml">
            <p>FORMULA: C6H11O9P</p>
          </body>
        </notes>
      </species>
      <species id="M_mi3456p_c" name="1D-myo-Inositol 3,4,5,6-tetrakisphosphate" compartment="c">
        <notes>
          <body xmlns="http://www.w3.org/1999/xhtml">
            <p>FORMULA: C6H8O18P4</p>
          </body>
        </notes>
      </species>
      <species id="M_mi34p_c" name="1D-myo-Inositol 3,4-bisphosphate" compartment="c">
        <notes>
          <body xmlns="http://www.w3.org/1999/xhtml">
            <p>FORMULA: C6H10O12P2</p>
          </body>
        </notes>
      </species>
      <species id="M_mi34p_n" name="1D-myo-Inositol 3,4-bisphosphate" compartment="n">
        <notes>
          <body xmlns="http://www.w3.org/1999/xhtml">
            <p>FORMULA: C6H10O12P2</p>
          </body>
        </notes>
      </species>
      <species id="M_mi3p_DASH_D_c" name="1D-myo-Inositol 3-phosphate" compartment="c">
        <notes>
          <body xmlns="http://www.w3.org/1999/xhtml">
            <p>FORMULA: C6H11O9P</p>
          </body>
        </notes>
      </species>
      <species id="M_mi3p_DASH_D_n" name="1D-myo-Inositol 3-phosphate" compartment="n">
        <notes>
          <body xmlns="http://www.w3.org/1999/xhtml">
            <p>FORMULA: C6H11O9P</p>
          </body>
        </notes>
      </species>
      <species id="M_mi4p_DASH_D_c" name="1D-myo-Inositol 4-phosphate" compartment="c">
        <notes>
          <body xmlns="http://www.w3.org/1999/xhtml">
            <p>FORMULA: C6H11O9P</p>
          </body>
        </notes>
      </species>
      <species id="M_minohp_c" name="myo-Inositol hexakisphosphate" compartment="c">
        <notes>
          <body xmlns="http://www.w3.org/1999/xhtml">
            <p>FORMULA: C6H10O24P6</p>
          </body>
        </notes>
      </species>
      <species id="M_mlthf_c" name="5,10-Methylenetetrahydrofolate" compartment="c">
        <notes>
          <body xmlns="http://www.w3.org/1999/xhtml">
            <p>FORMULA: C20H21N7O6</p>
          </body>
        </notes>
      </species>
      <species id="M_mlthf_m" name="5,10-Methylenetetrahydrofolate" compartment="m">
        <notes>
          <body xmlns="http://www.w3.org/1999/xhtml">
            <p>FORMULA: C20H21N7O6</p>
          </body>
        </notes>
      </species>
      <species id="M_mm_m" name="Methylmalonate" compartment="m">
        <notes>
          <body xmlns="http://www.w3.org/1999/xhtml">
            <p>FORMULA: </p>
          </body>
        </notes>
      </species>
      <species id="M_mma_c" name="Methylamine" compartment="c">
        <notes>
          <body xmlns="http://www.w3.org/1999/xhtml">
            <p>FORMULA: CH6N</p>
          </body>
        </notes>
      </species>
      <species id="M_mmsa_m" name="(S)-Methylmalonate semialdehyde" compartment="m">
        <notes>
          <body xmlns="http://www.w3.org/1999/xhtml">
            <p>FORMULA: </p>
          </body>
        </notes>
      </species>
      <species id="M_mnt_h" name="manninotriose" compartment="h">
        <notes>
          <body xmlns="http://www.w3.org/1999/xhtml">
            <p>FORMULA: </p>
          </body>
        </notes>
      </species>
      <species id="M_mppp9_h" name="Magnesium protoporphyrin IX" compartment="h">
        <notes>
          <body xmlns="http://www.w3.org/1999/xhtml">
            <p>FORMULA: </p>
          </body>
        </notes>
      </species>
      <species id="M_mppp9me_h" name="Magnesium protoporphyrin IX monomethyl ester" compartment="h">
        <notes>
          <body xmlns="http://www.w3.org/1999/xhtml">
            <p>FORMULA: </p>
          </body>
        </notes>
      </species>
      <species id="M_mpq_h" name="2-Methyl-6-phytylquinol" compartment="h">
        <notes>
          <body xmlns="http://www.w3.org/1999/xhtml">
            <p>FORMULA: </p>
          </body>
        </notes>
      </species>
      <species id="M_msa_m" name="Malonate semialdehyde" compartment="m">
        <notes>
          <body xmlns="http://www.w3.org/1999/xhtml">
            <p>FORMULA: </p>
          </body>
        </notes>
      </species>
      <species id="M_mthgxl_c" name="Methylglyoxal" compartment="c">
        <notes>
          <body xmlns="http://www.w3.org/1999/xhtml">
            <p>FORMULA: C3H4O2</p>
          </body>
        </notes>
      </species>
      <species id="M_mthgxl_x" name="Methylglyoxal" compartment="x">
        <notes>
          <body xmlns="http://www.w3.org/1999/xhtml">
            <p>FORMULA: C3H4O2</p>
          </body>
        </notes>
      </species>
      <species id="M_myrsACP_h" name="Myristoyl-ACP (n-C14:0ACP)" compartment="h">
        <notes>
          <body xmlns="http://www.w3.org/1999/xhtml">
            <p>FORMULA: </p>
          </body>
        </notes>
      </species>
      <species id="M_na1_c" name="Sodium" compartment="c">
        <notes>
          <body xmlns="http://www.w3.org/1999/xhtml">
            <p>FORMULA: Na</p>
          </body>
        </notes>
      </species>
      <species id="M_na1_e" name="Sodium" compartment="e">
        <notes>
          <body xmlns="http://www.w3.org/1999/xhtml">
            <p>FORMULA: Na</p>
          </body>
        </notes>
      </species>
      <species id="M_na1_h" name="Sodium" compartment="h">
        <notes>
          <body xmlns="http://www.w3.org/1999/xhtml">
            <p>FORMULA: Na</p>
          </body>
        </notes>
      </species>
      <species id="M_na1_m" name="Sodium" compartment="m">
        <notes>
          <body xmlns="http://www.w3.org/1999/xhtml">
            <p>FORMULA: Na</p>
          </body>
        </notes>
      </species>
      <species id="M_na1_x" name="Sodium" compartment="x">
        <notes>
          <body xmlns="http://www.w3.org/1999/xhtml">
            <p>FORMULA: Na</p>
          </body>
        </notes>
      </species>
      <species id="M_nac_c" name="Nicotinate" compartment="c">
        <notes>
          <body xmlns="http://www.w3.org/1999/xhtml">
            <p>FORMULA: C6H4NO2</p>
          </body>
        </notes>
      </species>
      <species id="M_nad_c" name="Nicotinamide adenine dinucleotide" compartment="c">
        <notes>
          <body xmlns="http://www.w3.org/1999/xhtml">
            <p>FORMULA: C21H26N7O14P2</p>
          </body>
        </notes>
      </species>
      <species id="M_nad_f" name="Nicotinamide adenine dinucleotide" compartment="f">
        <notes>
          <body xmlns="http://www.w3.org/1999/xhtml">
            <p>FORMULA: C21H26N7O14P2</p>
          </body>
        </notes>
      </species>
      <species id="M_nad_h" name="Nicotinamide adenine dinucleotide" compartment="h">
        <notes>
          <body xmlns="http://www.w3.org/1999/xhtml">
            <p>FORMULA: C21H26N7O14P2</p>
          </body>
        </notes>
      </species>
      <species id="M_nad_m" name="Nicotinamide adenine dinucleotide" compartment="m">
        <notes>
          <body xmlns="http://www.w3.org/1999/xhtml">
            <p>FORMULA: C21H26N7O14P2</p>
          </body>
        </notes>
      </species>
      <species id="M_nad_n" name="Nicotinamide adenine dinucleotide" compartment="n">
        <notes>
          <body xmlns="http://www.w3.org/1999/xhtml">
            <p>FORMULA: C21H26N7O14P2</p>
          </body>
        </notes>
      </species>
      <species id="M_nad_s" name="Nicotinamide adenine dinucleotide" compartment="s">
        <notes>
          <body xmlns="http://www.w3.org/1999/xhtml">
            <p>FORMULA: C21H26N7O14P2</p>
          </body>
        </notes>
      </species>
      <species id="M_nad_x" name="Nicotinamide adenine dinucleotide" compartment="x">
        <notes>
          <body xmlns="http://www.w3.org/1999/xhtml">
            <p>FORMULA: C21H26N7O14P2</p>
          </body>
        </notes>
      </species>
      <species id="M_nadh_c" name="Nicotinamide adenine dinucleotide - reduced" compartment="c">
        <notes>
          <body xmlns="http://www.w3.org/1999/xhtml">
            <p>FORMULA: C21H27N7O14P2</p>
          </body>
        </notes>
      </species>
      <species id="M_nadh_f" name="Nicotinamide adenine dinucleotide - reduced" compartment="f">
        <notes>
          <body xmlns="http://www.w3.org/1999/xhtml">
            <p>FORMULA: C21H27N7O14P2</p>
          </body>
        </notes>
      </species>
      <species id="M_nadh_h" name="Nicotinamide adenine dinucleotide - reduced" compartment="h">
        <notes>
          <body xmlns="http://www.w3.org/1999/xhtml">
            <p>FORMULA: C21H27N7O14P2</p>
          </body>
        </notes>
      </species>
      <species id="M_nadh_m" name="Nicotinamide adenine dinucleotide - reduced" compartment="m">
        <notes>
          <body xmlns="http://www.w3.org/1999/xhtml">
            <p>FORMULA: C21H27N7O14P2</p>
          </body>
        </notes>
      </species>
      <species id="M_nadh_s" name="Nicotinamide adenine dinucleotide - reduced" compartment="s">
        <notes>
          <body xmlns="http://www.w3.org/1999/xhtml">
            <p>FORMULA: C21H27N7O14P2</p>
          </body>
        </notes>
      </species>
      <species id="M_nadh_x" name="Nicotinamide adenine dinucleotide - reduced" compartment="x">
        <notes>
          <body xmlns="http://www.w3.org/1999/xhtml">
            <p>FORMULA: C21H27N7O14P2</p>
          </body>
        </notes>
      </species>
      <species id="M_nadp_c" name="Nicotinamide adenine dinucleotide phosphate" compartment="c">
        <notes>
          <body xmlns="http://www.w3.org/1999/xhtml">
            <p>FORMULA: C21H25N7O17P3</p>
          </body>
        </notes>
      </species>
      <species id="M_nadp_f" name="Nicotinamide adenine dinucleotide phosphate" compartment="f">
        <notes>
          <body xmlns="http://www.w3.org/1999/xhtml">
            <p>FORMULA: C21H25N7O17P3</p>
          </body>
        </notes>
      </species>
      <species id="M_nadp_h" name="Nicotinamide adenine dinucleotide phosphate" compartment="h">
        <notes>
          <body xmlns="http://www.w3.org/1999/xhtml">
            <p>FORMULA: C21H25N7O17P3</p>
          </body>
        </notes>
      </species>
      <species id="M_nadp_m" name="Nicotinamide adenine dinucleotide phosphate" compartment="m">
        <notes>
          <body xmlns="http://www.w3.org/1999/xhtml">
            <p>FORMULA: C21H25N7O17P3</p>
          </body>
        </notes>
      </species>
      <species id="M_nadp_n" name="Nicotinamide adenine dinucleotide phosphate" compartment="n">
        <notes>
          <body xmlns="http://www.w3.org/1999/xhtml">
            <p>FORMULA: C21H25N7O17P3</p>
          </body>
        </notes>
      </species>
      <species id="M_nadp_s" name="Nicotinamide adenine dinucleotide phosphate" compartment="s">
        <notes>
          <body xmlns="http://www.w3.org/1999/xhtml">
            <p>FORMULA: C21H25N7O17P3</p>
          </body>
        </notes>
      </species>
      <species id="M_nadp_u" name="Nicotinamide adenine dinucleotide phosphate" compartment="u">
        <notes>
          <body xmlns="http://www.w3.org/1999/xhtml">
            <p>FORMULA: C21H25N7O17P3</p>
          </body>
        </notes>
      </species>
      <species id="M_nadp_x" name="Nicotinamide adenine dinucleotide phosphate" compartment="x">
        <notes>
          <body xmlns="http://www.w3.org/1999/xhtml">
            <p>FORMULA: C21H25N7O17P3</p>
          </body>
        </notes>
      </species>
      <species id="M_nadph_c" name="Nicotinamide adenine dinucleotide phosphate - reduced" compartment="c">
        <notes>
          <body xmlns="http://www.w3.org/1999/xhtml">
            <p>FORMULA: C21H26N7O17P3</p>
          </body>
        </notes>
      </species>
      <species id="M_nadph_f" name="Nicotinamide adenine dinucleotide phosphate - reduced" compartment="f">
        <notes>
          <body xmlns="http://www.w3.org/1999/xhtml">
            <p>FORMULA: C21H26N7O17P3</p>
          </body>
        </notes>
      </species>
      <species id="M_nadph_h" name="Nicotinamide adenine dinucleotide phosphate - reduced" compartment="h">
        <notes>
          <body xmlns="http://www.w3.org/1999/xhtml">
            <p>FORMULA: C21H26N7O17P3</p>
          </body>
        </notes>
      </species>
      <species id="M_nadph_m" name="Nicotinamide adenine dinucleotide phosphate - reduced" compartment="m">
        <notes>
          <body xmlns="http://www.w3.org/1999/xhtml">
            <p>FORMULA: C21H26N7O17P3</p>
          </body>
        </notes>
      </species>
      <species id="M_nadph_n" name="Nicotinamide adenine dinucleotide phosphate - reduced" compartment="n">
        <notes>
          <body xmlns="http://www.w3.org/1999/xhtml">
            <p>FORMULA: C21H26N7O17P3</p>
          </body>
        </notes>
      </species>
      <species id="M_nadph_s" name="Nicotinamide adenine dinucleotide phosphate - reduced" compartment="s">
        <notes>
          <body xmlns="http://www.w3.org/1999/xhtml">
            <p>FORMULA: C21H26N7O17P3</p>
          </body>
        </notes>
      </species>
      <species id="M_nadph_u" name="Nicotinamide adenine dinucleotide phosphate - reduced" compartment="u">
        <notes>
          <body xmlns="http://www.w3.org/1999/xhtml">
            <p>FORMULA: C21H26N7O17P3</p>
          </body>
        </notes>
      </species>
      <species id="M_nadph_x" name="Nicotinamide adenine dinucleotide phosphate - reduced" compartment="x">
        <notes>
          <body xmlns="http://www.w3.org/1999/xhtml">
            <p>FORMULA: C21H26N7O17P3</p>
          </body>
        </notes>
      </species>
      <species id="M_ncam_c" name="Nicotinamide" compartment="c">
        <notes>
          <body xmlns="http://www.w3.org/1999/xhtml">
            <p>FORMULA: C6H6N2O</p>
          </body>
        </notes>
      </species>
      <species id="M_neoxan_u" name="Neoxanthin" compartment="u">
        <notes>
          <body xmlns="http://www.w3.org/1999/xhtml">
            <p>FORMULA: </p>
          </body>
        </notes>
      </species>
      <species id="M_nh4_c" name="Ammonium" compartment="c">
        <notes>
          <body xmlns="http://www.w3.org/1999/xhtml">
            <p>FORMULA: NH4</p>
          </body>
        </notes>
      </species>
      <species id="M_nh4_e" name="Ammonium" compartment="e">
        <notes>
          <body xmlns="http://www.w3.org/1999/xhtml">
            <p>FORMULA: NH4</p>
          </body>
        </notes>
      </species>
      <species id="M_nh4_h" name="Ammonium" compartment="h">
        <notes>
          <body xmlns="http://www.w3.org/1999/xhtml">
            <p>FORMULA: NH4</p>
          </body>
        </notes>
      </species>
      <species id="M_nh4_m" name="Ammonium" compartment="m">
        <notes>
          <body xmlns="http://www.w3.org/1999/xhtml">
            <p>FORMULA: NH4</p>
          </body>
        </notes>
      </species>
      <species id="M_nh4_n" name="Ammonium" compartment="n">
        <notes>
          <body xmlns="http://www.w3.org/1999/xhtml">
            <p>FORMULA: NH4</p>
          </body>
        </notes>
      </species>
      <species id="M_nh4_x" name="Ammonium" compartment="x">
        <notes>
          <body xmlns="http://www.w3.org/1999/xhtml">
            <p>FORMULA: NH4</p>
          </body>
        </notes>
      </species>
      <species id="M_nicrns_c" name="Nicotinate D-ribonucleoside" compartment="c">
        <notes>
          <body xmlns="http://www.w3.org/1999/xhtml">
            <p>FORMULA: C11H13NO6</p>
          </body>
        </notes>
      </species>
      <species id="M_nicrnt_c" name="Nicotinate D-ribonucleotide" compartment="c">
        <notes>
          <body xmlns="http://www.w3.org/1999/xhtml">
            <p>FORMULA: C11H12NO9P</p>
          </body>
        </notes>
      </species>
      <species id="M_nicrnt_n" name="Nicotinate D-ribonucleotide" compartment="n">
        <notes>
          <body xmlns="http://www.w3.org/1999/xhtml">
            <p>FORMULA: C11H12NO9P</p>
          </body>
        </notes>
      </species>
      <species id="M_nmn_c" name="NMN" compartment="c">
        <notes>
          <body xmlns="http://www.w3.org/1999/xhtml">
            <p>FORMULA: C11H13N2O8P</p>
          </body>
        </notes>
      </species>
      <species id="M_nmn_n" name="NMN" compartment="n">
        <notes>
          <body xmlns="http://www.w3.org/1999/xhtml">
            <p>FORMULA: C11H13N2O8P</p>
          </body>
        </notes>
      </species>
      <species id="M_no_c" name="Nitric oxide" compartment="c">
        <notes>
          <body xmlns="http://www.w3.org/1999/xhtml">
            <p>FORMULA: NO</p>
          </body>
        </notes>
      </species>
      <species id="M_no_h" name="Nitric oxide" compartment="h">
        <notes>
          <body xmlns="http://www.w3.org/1999/xhtml">
            <p>FORMULA: NO</p>
          </body>
        </notes>
      </species>
      <species id="M_no2_c" name="Nitrite" compartment="c">
        <notes>
          <body xmlns="http://www.w3.org/1999/xhtml">
            <p>FORMULA: NO2</p>
          </body>
        </notes>
      </species>
      <species id="M_no2_e" name="Nitrite" compartment="e">
        <notes>
          <body xmlns="http://www.w3.org/1999/xhtml">
            <p>FORMULA: NO2</p>
          </body>
        </notes>
      </species>
      <species id="M_no2_h" name="Nitrite" compartment="h">
        <notes>
          <body xmlns="http://www.w3.org/1999/xhtml">
            <p>FORMULA: NO2</p>
          </body>
        </notes>
      </species>
      <species id="M_no3_c" name="Nitrate" compartment="c">
        <notes>
          <body xmlns="http://www.w3.org/1999/xhtml">
            <p>FORMULA: NO3</p>
          </body>
        </notes>
      </species>
      <species id="M_no3_e" name="Nitrate" compartment="e">
        <notes>
          <body xmlns="http://www.w3.org/1999/xhtml">
            <p>FORMULA: NO3</p>
          </body>
        </notes>
      </species>
      <species id="M_norsp_h" name="Neurosporene" compartment="h">
        <notes>
          <body xmlns="http://www.w3.org/1999/xhtml">
            <p>FORMULA: </p>
          </body>
        </notes>
      </species>
      <species id="M_NPmehis_c" name="N(pai)-Methyl-L-histidine" compartment="c">
        <notes>
          <body xmlns="http://www.w3.org/1999/xhtml">
            <p>FORMULA: C7H11N3O2</p>
          </body>
        </notes>
      </species>
      <species id="M_nwharg_c" name="N-(omega)-Hydroxyarginine" compartment="c">
        <notes>
          <body xmlns="http://www.w3.org/1999/xhtml">
            <p>FORMULA: C6H15N4O3</p>
          </body>
        </notes>
      </species>
      <species id="M_o2_c" name="O2" compartment="c">
        <notes>
          <body xmlns="http://www.w3.org/1999/xhtml">
            <p>FORMULA: O2</p>
          </body>
        </notes>
      </species>
      <species id="M_o2_e" name="O2" compartment="e">
        <notes>
          <body xmlns="http://www.w3.org/1999/xhtml">
            <p>FORMULA: O2</p>
          </body>
        </notes>
      </species>
      <species id="M_o2_h" name="O2" compartment="h">
        <notes>
          <body xmlns="http://www.w3.org/1999/xhtml">
            <p>FORMULA: O2</p>
          </body>
        </notes>
      </species>
      <species id="M_o2_m" name="O2" compartment="m">
        <notes>
          <body xmlns="http://www.w3.org/1999/xhtml">
            <p>FORMULA: O2</p>
          </body>
        </notes>
      </species>
      <species id="M_o2_n" name="O2" compartment="n">
        <notes>
          <body xmlns="http://www.w3.org/1999/xhtml">
            <p>FORMULA: O2</p>
          </body>
        </notes>
      </species>
      <species id="M_o2_u" name="O2" compartment="u">
        <notes>
          <body xmlns="http://www.w3.org/1999/xhtml">
            <p>FORMULA: O2</p>
          </body>
        </notes>
      </species>
      <species id="M_o2_x" name="O2" compartment="x">
        <notes>
          <body xmlns="http://www.w3.org/1999/xhtml">
            <p>FORMULA: O2</p>
          </body>
        </notes>
      </species>
      <species id="M_o2D_u" name="O2 (Dummy metabolite to resolve Type IV path)" compartment="u">
        <notes>
          <body xmlns="http://www.w3.org/1999/xhtml">
            <p>FORMULA: </p>
          </body>
        </notes>
      </species>
      <species id="M_oaa_c" name="Oxaloacetate" compartment="c">
        <notes>
          <body xmlns="http://www.w3.org/1999/xhtml">
            <p>FORMULA: C4H2O5</p>
          </body>
        </notes>
      </species>
      <species id="M_oaa_f" name="Oxaloacetate" compartment="f">
        <notes>
          <body xmlns="http://www.w3.org/1999/xhtml">
            <p>FORMULA: C4H2O5</p>
          </body>
        </notes>
      </species>
      <species id="M_oaa_h" name="Oxaloacetate" compartment="h">
        <notes>
          <body xmlns="http://www.w3.org/1999/xhtml">
            <p>FORMULA: C4H2O5</p>
          </body>
        </notes>
      </species>
      <species id="M_oaa_m" name="Oxaloacetate" compartment="m">
        <notes>
          <body xmlns="http://www.w3.org/1999/xhtml">
            <p>FORMULA: C4H2O5</p>
          </body>
        </notes>
      </species>
      <species id="M_oaa_x" name="Oxaloacetate" compartment="x">
        <notes>
          <body xmlns="http://www.w3.org/1999/xhtml">
            <p>FORMULA: C4H2O5</p>
          </body>
        </notes>
      </species>
      <species id="M_obfool_c" name="Obtusifoliol" compartment="c">
        <notes>
          <body xmlns="http://www.w3.org/1999/xhtml">
            <p>FORMULA: C30H50O</p>
          </body>
        </notes>
      </species>
      <species id="M_oc2coa_m" name="trans-Oct-2-enoyl-CoA" compartment="m">
        <notes>
          <body xmlns="http://www.w3.org/1999/xhtml">
            <p>FORMULA: </p>
          </body>
        </notes>
      </species>
      <species id="M_oc2coa_x" name="trans-Oct-2-enoyl-CoA" compartment="x">
        <notes>
          <body xmlns="http://www.w3.org/1999/xhtml">
            <p>FORMULA: </p>
          </body>
        </notes>
      </species>
      <species id="M_ocACP_h" name="Octanoyl-ACP (n-C8:0ACP)" compartment="h">
        <notes>
          <body xmlns="http://www.w3.org/1999/xhtml">
            <p>FORMULA: </p>
          </body>
        </notes>
      </species>
      <species id="M_occoa_m" name="Octanoyl-CoA (n-C8:0CoA)" compartment="m">
        <notes>
          <body xmlns="http://www.w3.org/1999/xhtml">
            <p>FORMULA: </p>
          </body>
        </notes>
      </species>
      <species id="M_occoa_x" name="Octanoyl-CoA (n-C8:0CoA)" compartment="x">
        <notes>
          <body xmlns="http://www.w3.org/1999/xhtml">
            <p>FORMULA: </p>
          </body>
        </notes>
      </species>
      <species id="M_ocdca_c" name="octadecanoate (n-C18:0)" compartment="c">
        <notes>
          <body xmlns="http://www.w3.org/1999/xhtml">
            <p>FORMULA: C18H35O2</p>
          </body>
        </notes>
      </species>
      <species id="M_ocdca_h" name="octadecanoate (n-C18:0)" compartment="h">
        <notes>
          <body xmlns="http://www.w3.org/1999/xhtml">
            <p>FORMULA: C18H35O2</p>
          </body>
        </notes>
      </species>
      <species id="M_ocdcaACP_h" name="Octadecanoyl-ACP (n-C18:0ACP)" compartment="h">
        <notes>
          <body xmlns="http://www.w3.org/1999/xhtml">
            <p>FORMULA: </p>
          </body>
        </notes>
      </species>
      <species id="M_ocdccoa_c" name="octadecanoyl-coa" compartment="c">
        <notes>
          <body xmlns="http://www.w3.org/1999/xhtml">
            <p>FORMULA: C39H66N7O17P3S</p>
          </body>
        </notes>
      </species>
      <species id="M_ocdce9a_c" name="octadecenoate (18:1(9Z))" compartment="c">
        <notes>
          <body xmlns="http://www.w3.org/1999/xhtml">
            <p>FORMULA: C18H33O2</p>
          </body>
        </notes>
      </species>
      <species id="M_ocdce9a_h" name="octadecenoate (18:1(9Z))" compartment="h">
        <notes>
          <body xmlns="http://www.w3.org/1999/xhtml">
            <p>FORMULA: C18H33O2</p>
          </body>
        </notes>
      </species>
      <species id="M_ocdce9coa_c" name="(9Z)-octadecenoyl-coa" compartment="c">
        <notes>
          <body xmlns="http://www.w3.org/1999/xhtml">
            <p>FORMULA: C39H64N7O17P3S</p>
          </body>
        </notes>
      </species>
      <species id="M_ocdcea_c" name="octadecenoate (18:1(11Z))" compartment="c">
        <notes>
          <body xmlns="http://www.w3.org/1999/xhtml">
            <p>FORMULA: C18H33O2</p>
          </body>
        </notes>
      </species>
      <species id="M_ocdcea_h" name="octadecenoate (18:1(11Z))" compartment="h">
        <notes>
          <body xmlns="http://www.w3.org/1999/xhtml">
            <p>FORMULA: C18H33O2</p>
          </body>
        </notes>
      </species>
      <species id="M_ocdcecoa_c" name="(11Z)-octadecenoyl-coa" compartment="c">
        <notes>
          <body xmlns="http://www.w3.org/1999/xhtml">
            <p>FORMULA: C39H64N7O17P3S</p>
          </body>
        </notes>
      </species>
      <species id="M_octa_h" name="octanoate (n-C8:0)" compartment="h">
        <notes>
          <body xmlns="http://www.w3.org/1999/xhtml">
            <p>FORMULA: </p>
          </body>
        </notes>
      </species>
      <species id="M_octe9ACP_h" name="cis-octadec-9-enoyl-[acyl-carrier protein] ((9Z)-n-C18:1)" compartment="h">
        <notes>
          <body xmlns="http://www.w3.org/1999/xhtml">
            <p>FORMULA: </p>
          </body>
        </notes>
      </species>
      <species id="M_octeACP_h" name="cis-octadec-11-enoyl-[acyl-carrier protein] ((11Z)-n-C18:1)" compartment="h">
        <notes>
          <body xmlns="http://www.w3.org/1999/xhtml">
            <p>FORMULA: </p>
          </body>
        </notes>
      </species>
      <species id="M_od2coa_c" name="(2E)-Octadecenoyl-CoA" compartment="c">
        <notes>
          <body xmlns="http://www.w3.org/1999/xhtml">
            <p>FORMULA: C39H64N7O17P3S</p>
          </body>
        </notes>
      </species>
      <species id="M_omppp9me_h" name="13(1)-Oxo-magnesium-protoporphyrin IX 13-monomethyl ester" compartment="h">
        <notes>
          <body xmlns="http://www.w3.org/1999/xhtml">
            <p>FORMULA: </p>
          </body>
        </notes>
      </species>
      <species id="M_orn_c" name="L-Ornithine" compartment="c">
        <notes>
          <body xmlns="http://www.w3.org/1999/xhtml">
            <p>FORMULA: C5H13N2O2</p>
          </body>
        </notes>
      </species>
      <species id="M_orn_e" name="L-Ornithine" compartment="e">
        <notes>
          <body xmlns="http://www.w3.org/1999/xhtml">
            <p>FORMULA: C5H13N2O2</p>
          </body>
        </notes>
      </species>
      <species id="M_orn_h" name="L-Ornithine" compartment="h">
        <notes>
          <body xmlns="http://www.w3.org/1999/xhtml">
            <p>FORMULA: C5H13N2O2</p>
          </body>
        </notes>
      </species>
      <species id="M_orn_m" name="L-Ornithine" compartment="m">
        <notes>
          <body xmlns="http://www.w3.org/1999/xhtml">
            <p>FORMULA: C5H13N2O2</p>
          </body>
        </notes>
      </species>
      <species id="M_orot_c" name="Orotate" compartment="c">
        <notes>
          <body xmlns="http://www.w3.org/1999/xhtml">
            <p>FORMULA: C5H3N2O4</p>
          </body>
        </notes>
      </species>
      <species id="M_orot_m" name="Orotate" compartment="m">
        <notes>
          <body xmlns="http://www.w3.org/1999/xhtml">
            <p>FORMULA: C5H3N2O4</p>
          </body>
        </notes>
      </species>
      <species id="M_orot5p_c" name="Orotidine 5&apos;-phosphate" compartment="c">
        <notes>
          <body xmlns="http://www.w3.org/1999/xhtml">
            <p>FORMULA: C10H10N2O11P</p>
          </body>
        </notes>
      </species>
      <species id="M_oxa_m" name="Oxalate" compartment="m">
        <notes>
          <body xmlns="http://www.w3.org/1999/xhtml">
            <p>FORMULA: </p>
          </body>
        </notes>
      </species>
      <species id="M_pa_c" name="pinolenic acid (18:3(5Z,9Z,12Z))" compartment="c">
        <notes>
          <body xmlns="http://www.w3.org/1999/xhtml">
            <p>FORMULA: C18H29O2</p>
          </body>
        </notes>
      </species>
      <species id="M_pa160_h" name="1,2-dihexadecanoyl-sn-glycerol 3-phosphate" compartment="h">
        <notes>
          <body xmlns="http://www.w3.org/1999/xhtml">
            <p>FORMULA: </p>
          </body>
        </notes>
      </species>
      <species id="M_pa16018111Z_c" name="1-hexadecanoyl,2-(11Z)-octadecenoyl-sn-glycerol 3-phosphate" compartment="c">
        <notes>
          <body xmlns="http://www.w3.org/1999/xhtml">
            <p>FORMULA: C37H69O8P</p>
          </body>
        </notes>
      </species>
      <species id="M_pa1601819Z_c" name="1-hexadecanoyl,2-(9Z)-octadecenoyl-sn-glycerol 3-phosphate" compartment="c">
        <notes>
          <body xmlns="http://www.w3.org/1999/xhtml">
            <p>FORMULA: C37H69O8P</p>
          </body>
        </notes>
      </species>
      <species id="M_pa1601819Z_h" name="1-hexadecanoyl,2-(9Z)-octadecenoyl-sn-glycerol 3-phosphate" compartment="h">
        <notes>
          <body xmlns="http://www.w3.org/1999/xhtml">
            <p>FORMULA: C37H69O8P</p>
          </body>
        </notes>
      </species>
      <species id="M_pa1801819Z_c" name="1-octadecanoyl,2-(9Z)-octadecenoyl-sn-glycerol 3-phosphate" compartment="c">
        <notes>
          <body xmlns="http://www.w3.org/1999/xhtml">
            <p>FORMULA: C39H73O8P</p>
          </body>
        </notes>
      </species>
      <species id="M_pa1801819Z_h" name="1-octadecanoyl,2-(9Z)-octadecenoyl-sn-glycerol 3-phosphate" compartment="h">
        <notes>
          <body xmlns="http://www.w3.org/1999/xhtml">
            <p>FORMULA: C39H73O8P</p>
          </body>
        </notes>
      </species>
      <species id="M_pa1801829Z12Z_c" name="1-octadecanoyl,2-(9Z,12Z)-octadecadienoyl-sn-glycerol 3-phosphate" compartment="c">
        <notes>
          <body xmlns="http://www.w3.org/1999/xhtml">
            <p>FORMULA: C39H71O8P</p>
          </body>
        </notes>
      </species>
      <species id="M_pa1801835Z9Z12Z_c" name="1-octadecanoyl,2-(5Z,9Z,12Z)-octadecatrienoyl-sn-glycerol 3-phosphate" compartment="c">
        <notes>
          <body xmlns="http://www.w3.org/1999/xhtml">
            <p>FORMULA: C39H69O8P</p>
          </body>
        </notes>
      </species>
      <species id="M_pa1801845Z9Z12Z15Z_c" name="1-octadecanoyl,2-(5Z,9Z,12Z,15Z)-octadecatetraenoyl-sn-glycerol 3-phosphate" compartment="c">
        <notes>
          <body xmlns="http://www.w3.org/1999/xhtml">
            <p>FORMULA: C39H67O8P</p>
          </body>
        </notes>
      </species>
      <species id="M_pa18111Z160_c" name="1-(11Z)-octadecenoyl,2-hexadecanoyl-sn-glycerol 3-phosphate" compartment="c">
        <notes>
          <body xmlns="http://www.w3.org/1999/xhtml">
            <p>FORMULA: C37H69O8P</p>
          </body>
        </notes>
      </species>
      <species id="M_pa18111Z160_h" name="1-(11Z)-octadecenoyl,2-hexadecanoyl-sn-glycerol 3-phosphate" compartment="h">
        <notes>
          <body xmlns="http://www.w3.org/1999/xhtml">
            <p>FORMULA: C37H69O8P</p>
          </body>
        </notes>
      </species>
      <species id="M_pa18111Z18111Z_c" name="1-(11Z)-octadecenoyl,2-(11Z)-octadecenoyl-sn-glycerol 3-phosphate" compartment="c">
        <notes>
          <body xmlns="http://www.w3.org/1999/xhtml">
            <p>FORMULA: C39H71O8P</p>
          </body>
        </notes>
      </species>
      <species id="M_pa18111Z1819Z_c" name="1-(11Z)-octadecenoyl,2-(9Z)-octadecenoyl-sn-glycerol 3-phosphate" compartment="c">
        <notes>
          <body xmlns="http://www.w3.org/1999/xhtml">
            <p>FORMULA: C39H71O8P</p>
          </body>
        </notes>
      </species>
      <species id="M_pa18111Z1819Z_h" name="1-(11Z)-octadecenoyl,2-(9Z)-octadecenoyl-sn-glycerol 3-phosphate" compartment="h">
        <notes>
          <body xmlns="http://www.w3.org/1999/xhtml">
            <p>FORMULA: C39H71O8P</p>
          </body>
        </notes>
      </species>
      <species id="M_pa18111Z1829Z12Z_c" name="1-(11Z)-octadecenoyl,2-(9Z,12Z)-octadecadienoyl-sn-glycerol 3-phosphate" compartment="c">
        <notes>
          <body xmlns="http://www.w3.org/1999/xhtml">
            <p>FORMULA: C39H69O8P</p>
          </body>
        </notes>
      </species>
      <species id="M_pa18111Z1835Z9Z12Z_c" name="1-(11Z)-octadecenoyl,2-(5Z,9Z,12Z)-octadecatrienoyl-sn-glycerol 3-phosphate" compartment="c">
        <notes>
          <body xmlns="http://www.w3.org/1999/xhtml">
            <p>FORMULA: C39H67O8P</p>
          </body>
        </notes>
      </species>
      <species id="M_pa18111Z1845Z9Z12Z15Z_c" name="1-(11Z)-octadecenoyl,2-(5Z,9Z,12Z,15Z)-octadecatetraenoyl-sn-glycerol 3-phosphate" compartment="c">
        <notes>
          <body xmlns="http://www.w3.org/1999/xhtml">
            <p>FORMULA: C39H65O8P</p>
          </body>
        </notes>
      </species>
      <species id="M_pa1819Z160_c" name="1-(9Z)-octadecenoyl,2-hexadecanoyl-sn-glycerol 3-phosphate" compartment="c">
        <notes>
          <body xmlns="http://www.w3.org/1999/xhtml">
            <p>FORMULA: C37H69O8P</p>
          </body>
        </notes>
      </species>
      <species id="M_pa1819Z160_h" name="1-(9Z)-octadecenoyl,2-hexadecanoyl-sn-glycerol 3-phosphate" compartment="h">
        <notes>
          <body xmlns="http://www.w3.org/1999/xhtml">
            <p>FORMULA: C37H69O8P</p>
          </body>
        </notes>
      </species>
      <species id="M_pa1819Z1619Z_h" name="1-(9Z)-octadecenoyl,2-(9Z)-hexadecenoyl-sn-glycerol 3-phosphate" compartment="h">
        <notes>
          <body xmlns="http://www.w3.org/1999/xhtml">
            <p>FORMULA: </p>
          </body>
        </notes>
      </species>
      <species id="M_pa1819Z18111Z_c" name="1-(9Z)-octadecenoyl,2-(11Z)-octadecenoyl-sn-glycerol 3-phosphate" compartment="c">
        <notes>
          <body xmlns="http://www.w3.org/1999/xhtml">
            <p>FORMULA: C39H71O8P</p>
          </body>
        </notes>
      </species>
      <species id="M_pa1819Z18111Z_h" name="1-(9Z)-octadecenoyl,2-(11Z)-octadecenoyl-sn-glycerol 3-phosphate" compartment="h">
        <notes>
          <body xmlns="http://www.w3.org/1999/xhtml">
            <p>FORMULA: C39H71O8P</p>
          </body>
        </notes>
      </species>
      <species id="M_pa1819Z1819Z_c" name="1,2-di-(9Z)-octadecenoyl-sn-glycerol 3-phosphate" compartment="c">
        <notes>
          <body xmlns="http://www.w3.org/1999/xhtml">
            <p>FORMULA: C39H71O8P</p>
          </body>
        </notes>
      </species>
      <species id="M_pa1819Z1819Z_h" name="1,2-di-(9Z)-octadecenoyl-sn-glycerol 3-phosphate" compartment="h">
        <notes>
          <body xmlns="http://www.w3.org/1999/xhtml">
            <p>FORMULA: C39H71O8P</p>
          </body>
        </notes>
      </species>
      <species id="M_pa1819Z1829Z12Z_c" name="1-(9Z)-octadecenoyl,2-(9Z,12Z)-octadecadienoyl-sn-glycerol 3-phosphate" compartment="c">
        <notes>
          <body xmlns="http://www.w3.org/1999/xhtml">
            <p>FORMULA: C39H69O8P</p>
          </body>
        </notes>
      </species>
      <species id="M_pa1819Z1835Z9Z12Z_c" name="1-(9Z)-octadecenoyl,2-(5Z,9Z,12Z)-octadecatrienoyl-sn-glycerol 3-phosphate" compartment="c">
        <notes>
          <body xmlns="http://www.w3.org/1999/xhtml">
            <p>FORMULA: C39H67O8P</p>
          </body>
        </notes>
      </species>
      <species id="M_pa1819Z1845Z9Z12Z15Z_c" name="1-(9Z)-octadecenoyl,2-(5Z,9Z,12Z,15Z)-octadecatetraenoyl-sn-glycerol 3-phosphate" compartment="c">
        <notes>
          <body xmlns="http://www.w3.org/1999/xhtml">
            <p>FORMULA: C39H65O8P</p>
          </body>
        </notes>
      </species>
      <species id="M_pa1829Z12Z1835Z9Z12Z_c" name="1-(9Z,12Z)-octadecadienoyl,2-(5Z,9Z,12Z)-octadecatrienoyl-sn-glycerol 3-phosphate" compartment="c">
        <notes>
          <body xmlns="http://www.w3.org/1999/xhtml">
            <p>FORMULA: C39H65O8P</p>
          </body>
        </notes>
      </species>
      <species id="M_pacoa_c" name="pinolenyl-coa" compartment="c">
        <notes>
          <body xmlns="http://www.w3.org/1999/xhtml">
            <p>FORMULA: C39H60N7O17P3S</p>
          </body>
        </notes>
      </species>
      <species id="M_pail18111Z160_c" name="1-Phosphatidyl-D-myo-inositol (1-(11Z)-octadecenoyl,2-hexadecanoyl, 18:1(11Z)/16:0)" compartment="c">
        <notes>
          <body xmlns="http://www.w3.org/1999/xhtml">
            <p>FORMULA: C43H81O13P</p>
          </body>
        </notes>
      </species>
      <species id="M_pail18111Z160_e" name="1-Phosphatidyl-D-myo-inositol (1-(11Z)-octadecenoyl,2-hexadecanoyl, 18:1(11Z)/16:0)" compartment="e">
        <notes>
          <body xmlns="http://www.w3.org/1999/xhtml">
            <p>FORMULA: C43H81O13P</p>
          </body>
        </notes>
      </species>
      <species id="M_pail1819Z160_c" name="1-Phosphatidyl-D-myo-inositol (1-(9Z)-octadecenoyl,2-hexadecanoyl, 18:1(9Z)/16:0)" compartment="c">
        <notes>
          <body xmlns="http://www.w3.org/1999/xhtml">
            <p>FORMULA: C43H81O13P</p>
          </body>
        </notes>
      </species>
      <species id="M_pail1819Z160_e" name="1-Phosphatidyl-D-myo-inositol (1-(9Z)-octadecenoyl,2-hexadecanoyl, 18:1(9Z)/16:0)" compartment="e">
        <notes>
          <body xmlns="http://www.w3.org/1999/xhtml">
            <p>FORMULA: C43H81O13P</p>
          </body>
        </notes>
      </species>
      <species id="M_palmACP_h" name="Palmitoyl-ACP (n-C16:0ACP)" compartment="h">
        <notes>
          <body xmlns="http://www.w3.org/1999/xhtml">
            <p>FORMULA: </p>
          </body>
        </notes>
      </species>
      <species id="M_pan4p_c" name="Pantetheine 4&apos;-phosphate" compartment="c">
        <notes>
          <body xmlns="http://www.w3.org/1999/xhtml">
            <p>FORMULA: C11H20N2O7PS</p>
          </body>
        </notes>
      </species>
      <species id="M_pant_DASH_R_c" name="(R)-Pantoate" compartment="c">
        <notes>
          <body xmlns="http://www.w3.org/1999/xhtml">
            <p>FORMULA: C6H11O4</p>
          </body>
        </notes>
      </species>
      <species id="M_pant_DASH_R_m" name="(R)-Pantoate" compartment="m">
        <notes>
          <body xmlns="http://www.w3.org/1999/xhtml">
            <p>FORMULA: C6H11O4</p>
          </body>
        </notes>
      </species>
      <species id="M_pant_DASH_R_n" name="(R)-Pantoate" compartment="n">
        <notes>
          <body xmlns="http://www.w3.org/1999/xhtml">
            <p>FORMULA: C6H11O4</p>
          </body>
        </notes>
      </species>
      <species id="M_pap_c" name="Adenosine 3&apos;,5&apos;-bisphosphate" compartment="c">
        <notes>
          <body xmlns="http://www.w3.org/1999/xhtml">
            <p>FORMULA: C10H11N5O10P2</p>
          </body>
        </notes>
      </species>
      <species id="M_pap_h" name="Adenosine 3&apos;,5&apos;-bisphosphate" compartment="h">
        <notes>
          <body xmlns="http://www.w3.org/1999/xhtml">
            <p>FORMULA: C10H11N5O10P2</p>
          </body>
        </notes>
      </species>
      <species id="M_paps_c" name="3&apos;-Phosphoadenylyl sulfate" compartment="c">
        <notes>
          <body xmlns="http://www.w3.org/1999/xhtml">
            <p>FORMULA: C10H11N5O13P2S</p>
          </body>
        </notes>
      </species>
      <species id="M_paps_h" name="3&apos;-Phosphoadenylyl sulfate" compartment="h">
        <notes>
          <body xmlns="http://www.w3.org/1999/xhtml">
            <p>FORMULA: C10H11N5O13P2S</p>
          </body>
        </notes>
      </species>
      <species id="M_paps_m" name="3&apos;-Phosphoadenylyl sulfate" compartment="m">
        <notes>
          <body xmlns="http://www.w3.org/1999/xhtml">
            <p>FORMULA: C10H11N5O13P2S</p>
          </body>
        </notes>
      </species>
      <species id="M_pccu1p_u" name="Plastocyanin(Cu+)" compartment="u">
        <notes>
          <body xmlns="http://www.w3.org/1999/xhtml">
            <p>FORMULA: </p>
          </body>
        </notes>
      </species>
      <species id="M_pccu2p_u" name="Plastocyanin(Cu2+)" compartment="u">
        <notes>
          <body xmlns="http://www.w3.org/1999/xhtml">
            <p>FORMULA: </p>
          </body>
        </notes>
      </species>
      <species id="M_pcdme_h" name="2-Phospho-4-(cytidine 5&apos;-diphospho)-2-C-methyl-D-erythritol" compartment="h">
        <notes>
          <body xmlns="http://www.w3.org/1999/xhtml">
            <p>FORMULA: </p>
          </body>
        </notes>
      </species>
      <species id="M_pchlda_h" name="Protochlorophyllide a" compartment="h">
        <notes>
          <body xmlns="http://www.w3.org/1999/xhtml">
            <p>FORMULA: </p>
          </body>
        </notes>
      </species>
      <species id="M_pdp_h" name="Phytyl diphosphate" compartment="h">
        <notes>
          <body xmlns="http://www.w3.org/1999/xhtml">
            <p>FORMULA: </p>
          </body>
        </notes>
      </species>
      <species id="M_pdp_u" name="Phytyl diphosphate" compartment="u">
        <notes>
          <body xmlns="http://www.w3.org/1999/xhtml">
            <p>FORMULA: </p>
          </body>
        </notes>
      </species>
      <species id="M_pdx5p_c" name="Pyridoxine phosphate" compartment="c">
        <notes>
          <body xmlns="http://www.w3.org/1999/xhtml">
            <p>FORMULA: C8H10NO6P</p>
          </body>
        </notes>
      </species>
      <species id="M_pe1801819Z_c" name="phosphatidylethanolamine (18:0/18:1(9Z))" compartment="c">
        <notes>
          <body xmlns="http://www.w3.org/1999/xhtml">
            <p>FORMULA: C41H80NO8P</p>
          </body>
        </notes>
      </species>
      <species id="M_pe1801819Z_e" name="phosphatidylethanolamine (18:0/18:1(9Z))" compartment="e">
        <notes>
          <body xmlns="http://www.w3.org/1999/xhtml">
            <p>FORMULA: C41H80NO8P</p>
          </body>
        </notes>
      </species>
      <species id="M_pe1801829Z12Z_c" name="phosphatidylethanolamine (18:0/18:2(9Z,12Z))" compartment="c">
        <notes>
          <body xmlns="http://www.w3.org/1999/xhtml">
            <p>FORMULA: C41H78NO8P</p>
          </body>
        </notes>
      </species>
      <species id="M_pe1801829Z12Z_e" name="phosphatidylethanolamine (18:0/18:2(9Z,12Z))" compartment="e">
        <notes>
          <body xmlns="http://www.w3.org/1999/xhtml">
            <p>FORMULA: C41H78NO8P</p>
          </body>
        </notes>
      </species>
      <species id="M_pe1801835Z9Z12Z_c" name="phosphatidylethanolamine (18:0/18:3(5Z,9Z,12Z))" compartment="c">
        <notes>
          <body xmlns="http://www.w3.org/1999/xhtml">
            <p>FORMULA: C41H76NO8P</p>
          </body>
        </notes>
      </species>
      <species id="M_pe1801835Z9Z12Z_e" name="phosphatidylethanolamine (18:0/18:3(5Z,9Z,12Z))" compartment="e">
        <notes>
          <body xmlns="http://www.w3.org/1999/xhtml">
            <p>FORMULA: C41H76NO8P</p>
          </body>
        </notes>
      </species>
      <species id="M_pe1801845Z9Z12Z15Z_c" name="phosphatidylethanolamine (18:0/18:4(5Z,9Z,12Z,15Z))" compartment="c">
        <notes>
          <body xmlns="http://www.w3.org/1999/xhtml">
            <p>FORMULA: C41H74NO8P</p>
          </body>
        </notes>
      </species>
      <species id="M_pe1801845Z9Z12Z15Z_e" name="phosphatidylethanolamine (18:0/18:4(5Z,9Z,12Z,15Z))" compartment="e">
        <notes>
          <body xmlns="http://www.w3.org/1999/xhtml">
            <p>FORMULA: C41H74NO8P</p>
          </body>
        </notes>
      </species>
      <species id="M_pe18111Z1819Z_c" name="phosphatidylethanolamine (18:1(11Z)/18:1(9Z))" compartment="c">
        <notes>
          <body xmlns="http://www.w3.org/1999/xhtml">
            <p>FORMULA: C41H78NO8P</p>
          </body>
        </notes>
      </species>
      <species id="M_pe18111Z1819Z_e" name="phosphatidylethanolamine (18:1(11Z)/18:1(9Z))" compartment="e">
        <notes>
          <body xmlns="http://www.w3.org/1999/xhtml">
            <p>FORMULA: C41H78NO8P</p>
          </body>
        </notes>
      </species>
      <species id="M_pe18111Z1829Z12Z_c" name="phosphatidylethanolamine (18:1(11Z)/18:2(9Z,12Z))" compartment="c">
        <notes>
          <body xmlns="http://www.w3.org/1999/xhtml">
            <p>FORMULA: C41H76NO8P</p>
          </body>
        </notes>
      </species>
      <species id="M_pe18111Z1829Z12Z_e" name="phosphatidylethanolamine (18:1(11Z)/18:2(9Z,12Z))" compartment="e">
        <notes>
          <body xmlns="http://www.w3.org/1999/xhtml">
            <p>FORMULA: C41H76NO8P</p>
          </body>
        </notes>
      </species>
      <species id="M_pe18111Z1835Z9Z12Z_c" name="phosphatidylethanolamine (18:1(11Z)/18:3(5Z,9Z,12Z))" compartment="c">
        <notes>
          <body xmlns="http://www.w3.org/1999/xhtml">
            <p>FORMULA: C41H74NO8P</p>
          </body>
        </notes>
      </species>
      <species id="M_pe18111Z1835Z9Z12Z_e" name="phosphatidylethanolamine (18:1(11Z)/18:3(5Z,9Z,12Z))" compartment="e">
        <notes>
          <body xmlns="http://www.w3.org/1999/xhtml">
            <p>FORMULA: C41H74NO8P</p>
          </body>
        </notes>
      </species>
      <species id="M_pe18111Z1845Z9Z12Z15Z_c" name="phosphatidylethanolamine (18:1(11Z)/18:4(5Z,9Z,12Z,15Z))" compartment="c">
        <notes>
          <body xmlns="http://www.w3.org/1999/xhtml">
            <p>FORMULA: C41H72NO8P</p>
          </body>
        </notes>
      </species>
      <species id="M_pe18111Z1845Z9Z12Z15Z_e" name="phosphatidylethanolamine (18:1(11Z)/18:4(5Z,9Z,12Z,15Z))" compartment="e">
        <notes>
          <body xmlns="http://www.w3.org/1999/xhtml">
            <p>FORMULA: C41H72NO8P</p>
          </body>
        </notes>
      </species>
      <species id="M_pe1819Z1819Z_c" name="phosphatidylethanolamine (18:1(9Z)/18:1(9Z))" compartment="c">
        <notes>
          <body xmlns="http://www.w3.org/1999/xhtml">
            <p>FORMULA: C41H78NO8P</p>
          </body>
        </notes>
      </species>
      <species id="M_pe1819Z1819Z_e" name="phosphatidylethanolamine (18:1(9Z)/18:1(9Z))" compartment="e">
        <notes>
          <body xmlns="http://www.w3.org/1999/xhtml">
            <p>FORMULA: C41H78NO8P</p>
          </body>
        </notes>
      </species>
      <species id="M_pe1819Z1829Z12Z_c" name="phosphatidylethanolamine (18:1(9Z)/18:2(9Z,12Z))" compartment="c">
        <notes>
          <body xmlns="http://www.w3.org/1999/xhtml">
            <p>FORMULA: C41H76NO8P</p>
          </body>
        </notes>
      </species>
      <species id="M_pe1819Z1829Z12Z_e" name="phosphatidylethanolamine (18:1(9Z)/18:2(9Z,12Z))" compartment="e">
        <notes>
          <body xmlns="http://www.w3.org/1999/xhtml">
            <p>FORMULA: C41H76NO8P</p>
          </body>
        </notes>
      </species>
      <species id="M_pe1819Z1835Z9Z12Z_c" name="phosphatidylethanolamine (18:1(9Z)/18:3(5Z,9Z,12Z))" compartment="c">
        <notes>
          <body xmlns="http://www.w3.org/1999/xhtml">
            <p>FORMULA: C41H74NO8P</p>
          </body>
        </notes>
      </species>
      <species id="M_pe1819Z1835Z9Z12Z_e" name="phosphatidylethanolamine (18:1(9Z)/18:3(5Z,9Z,12Z))" compartment="e">
        <notes>
          <body xmlns="http://www.w3.org/1999/xhtml">
            <p>FORMULA: C41H74NO8P</p>
          </body>
        </notes>
      </species>
      <species id="M_pe1819Z1845Z9Z12Z15Z_c" name="phosphatidylethanolamine (18:1(9Z)/18:4(5Z,9Z,12Z,15Z))" compartment="c">
        <notes>
          <body xmlns="http://www.w3.org/1999/xhtml">
            <p>FORMULA: C41H72NO8P</p>
          </body>
        </notes>
      </species>
      <species id="M_pe1819Z1845Z9Z12Z15Z_e" name="phosphatidylethanolamine (18:1(9Z)/18:4(5Z,9Z,12Z,15Z))" compartment="e">
        <notes>
          <body xmlns="http://www.w3.org/1999/xhtml">
            <p>FORMULA: C41H72NO8P</p>
          </body>
        </notes>
      </species>
      <species id="M_pe1829Z12Z1835Z9Z12Z_c" name="phosphatidylethanolamine (18:2(9Z,12Z)/18:3(5Z,9Z,12Z))" compartment="c">
        <notes>
          <body xmlns="http://www.w3.org/1999/xhtml">
            <p>FORMULA: C41H72NO8P</p>
          </body>
        </notes>
      </species>
      <species id="M_pe1829Z12Z1835Z9Z12Z_e" name="phosphatidylethanolamine (18:2(9Z,12Z)/18:3(5Z,9Z,12Z))" compartment="e">
        <notes>
          <body xmlns="http://www.w3.org/1999/xhtml">
            <p>FORMULA: C41H72NO8P</p>
          </body>
        </notes>
      </species>
      <species id="M_pep_c" name="Phosphoenolpyruvate" compartment="c">
        <notes>
          <body xmlns="http://www.w3.org/1999/xhtml">
            <p>FORMULA: C3H2O6P</p>
          </body>
        </notes>
      </species>
      <species id="M_pep_f" name="Phosphoenolpyruvate" compartment="f">
        <notes>
          <body xmlns="http://www.w3.org/1999/xhtml">
            <p>FORMULA: C3H2O6P</p>
          </body>
        </notes>
      </species>
      <species id="M_pep_h" name="Phosphoenolpyruvate" compartment="h">
        <notes>
          <body xmlns="http://www.w3.org/1999/xhtml">
            <p>FORMULA: C3H2O6P</p>
          </body>
        </notes>
      </species>
      <species id="M_pep_m" name="Phosphoenolpyruvate" compartment="m">
        <notes>
          <body xmlns="http://www.w3.org/1999/xhtml">
            <p>FORMULA: C3H2O6P</p>
          </body>
        </notes>
      </species>
      <species id="M_pg18111Z160_c" name="Phosphatidylglycerol (1-(11Z)-octadecenoyl,2-hexadecanoyl, 18:1(11Z)/16:0)" compartment="c">
        <notes>
          <body xmlns="http://www.w3.org/1999/xhtml">
            <p>FORMULA: C40H77O10P</p>
          </body>
        </notes>
      </species>
      <species id="M_pg18111Z160_e" name="Phosphatidylglycerol (1-(11Z)-octadecenoyl,2-hexadecanoyl, 18:1(11Z)/16:0)" compartment="e">
        <notes>
          <body xmlns="http://www.w3.org/1999/xhtml">
            <p>FORMULA: C40H77O10P</p>
          </body>
        </notes>
      </species>
      <species id="M_pg18111Z160_h" name="Phosphatidylglycerol (1-(11Z)-octadecenoyl,2-hexadecanoyl, 18:1(11Z)/16:0)" compartment="h">
        <notes>
          <body xmlns="http://www.w3.org/1999/xhtml">
            <p>FORMULA: C40H77O10P</p>
          </body>
        </notes>
      </species>
      <species id="M_pg18111Z1613E_h" name="Phosphatidylglycerol (1-(11Z)-octadecenoyl,2-(3E)-hexadecenoyl, 18:1(11Z)/16:1(3E))" compartment="h">
        <notes>
          <body xmlns="http://www.w3.org/1999/xhtml">
            <p>FORMULA: </p>
          </body>
        </notes>
      </species>
      <species id="M_pg1819Z160_c" name="Phosphatidylglycerol (1-(9Z)-octadecenoyl,2-hexadecanoyl, 18:1(9Z)/16:0)" compartment="c">
        <notes>
          <body xmlns="http://www.w3.org/1999/xhtml">
            <p>FORMULA: C40H77O10P</p>
          </body>
        </notes>
      </species>
      <species id="M_pg1819Z160_e" name="Phosphatidylglycerol (1-(9Z)-octadecenoyl,2-hexadecanoyl, 18:1(9Z)/16:0)" compartment="e">
        <notes>
          <body xmlns="http://www.w3.org/1999/xhtml">
            <p>FORMULA: C40H77O10P</p>
          </body>
        </notes>
      </species>
      <species id="M_pg1819Z160_h" name="Phosphatidylglycerol (1-(9Z)-octadecenoyl,2-hexadecanoyl, 18:1(9Z)/16:0)" compartment="h">
        <notes>
          <body xmlns="http://www.w3.org/1999/xhtml">
            <p>FORMULA: C40H77O10P</p>
          </body>
        </notes>
      </species>
      <species id="M_pg1819Z1613E_h" name="Phosphatidylglycerol (1-(9Z)-octadecenoyl,2-(3E)-hexadecenoyl, 18:1(9Z)/16:1(3E))" compartment="h">
        <notes>
          <body xmlns="http://www.w3.org/1999/xhtml">
            <p>FORMULA: </p>
          </body>
        </notes>
      </species>
      <species id="M_pg1829Z12Z160_h" name="Phosphatidylglycerol (1-(9Z,12Z)-octadecadienoyl,2-hexadecanoyl, 18:2(9Z,12Z)/16:0)" compartment="h">
        <notes>
          <body xmlns="http://www.w3.org/1999/xhtml">
            <p>FORMULA: </p>
          </body>
        </notes>
      </species>
      <species id="M_pg1829Z12Z1613E_h" name="Phosphatidylglycerol (1-(9Z,12Z)-octadecadienoyl,2-(3E)-hexadecenoyl, 18:2(9Z,12Z)/16:1(3E))" compartment="h">
        <notes>
          <body xmlns="http://www.w3.org/1999/xhtml">
            <p>FORMULA: </p>
          </body>
        </notes>
      </species>
      <species id="M_pg1839Z12Z15Z160_h" name="Phosphatidylglycerol (1-(9Z,12Z,15Z)-octadecatrienoyl,2-hexadecanoyl, 18:3(9Z,12Z,15Z)/16:0)" compartment="h">
        <notes>
          <body xmlns="http://www.w3.org/1999/xhtml">
            <p>FORMULA: </p>
          </body>
        </notes>
      </species>
      <species id="M_pg1839Z12Z15Z1613E_h" name="Phosphatidylglycerol (1-(9Z,12Z,15Z)-octadecatrienoyl,2-(3E)-hexadecenoyl, 18:3(9Z,12Z,15Z)/16:1(3E))" compartment="h">
        <notes>
          <body xmlns="http://www.w3.org/1999/xhtml">
            <p>FORMULA: </p>
          </body>
        </notes>
      </species>
      <species id="M_pgp18111Z160_c" name="Phosphatidylglycerophosphate (1-(11Z)-octadecenoyl,2-hexadecanoyl, 18:1(11Z)/16:0)" compartment="c">
        <notes>
          <body xmlns="http://www.w3.org/1999/xhtml">
            <p>FORMULA: C40H78O13P2</p>
          </body>
        </notes>
      </species>
      <species id="M_pgp18111Z160_e" name="Phosphatidylglycerophosphate (1-(11Z)-octadecenoyl,2-hexadecanoyl, 18:1(11Z)/16:0)" compartment="e">
        <notes>
          <body xmlns="http://www.w3.org/1999/xhtml">
            <p>FORMULA: C40H78O13P2</p>
          </body>
        </notes>
      </species>
      <species id="M_pgp18111Z160_h" name="Phosphatidylglycerophosphate (1-(11Z)-octadecenoyl,2-hexadecanoyl, 18:1(11Z)/16:0)" compartment="h">
        <notes>
          <body xmlns="http://www.w3.org/1999/xhtml">
            <p>FORMULA: C40H78O13P2</p>
          </body>
        </notes>
      </species>
      <species id="M_pgp1819Z160_c" name="Phosphatidylglycerophosphate (1-(9Z)-octadecenoyl,2-hexadecanoyl, 18:1(9Z)/16:0)" compartment="c">
        <notes>
          <body xmlns="http://www.w3.org/1999/xhtml">
            <p>FORMULA: C40H78O13P2</p>
          </body>
        </notes>
      </species>
      <species id="M_pgp1819Z160_e" name="Phosphatidylglycerophosphate (1-(9Z)-octadecenoyl,2-hexadecanoyl, 18:1(9Z)/16:0)" compartment="e">
        <notes>
          <body xmlns="http://www.w3.org/1999/xhtml">
            <p>FORMULA: C40H78O13P2</p>
          </body>
        </notes>
      </species>
      <species id="M_pgp1819Z160_h" name="Phosphatidylglycerophosphate (1-(9Z)-octadecenoyl,2-hexadecanoyl, 18:1(9Z)/16:0)" compartment="h">
        <notes>
          <body xmlns="http://www.w3.org/1999/xhtml">
            <p>FORMULA: C40H78O13P2</p>
          </body>
        </notes>
      </species>
      <species id="M_phe_DASH_L_c" name="L-Phenylalanine" compartment="c">
        <notes>
          <body xmlns="http://www.w3.org/1999/xhtml">
            <p>FORMULA: C9H11NO2</p>
          </body>
        </notes>
      </species>
      <species id="M_phe_DASH_L_h" name="L-Phenylalanine" compartment="h">
        <notes>
          <body xmlns="http://www.w3.org/1999/xhtml">
            <p>FORMULA: C9H11NO2</p>
          </body>
        </notes>
      </species>
      <species id="M_phe_DASH_L_m" name="L-Phenylalanine" compartment="m">
        <notes>
          <body xmlns="http://www.w3.org/1999/xhtml">
            <p>FORMULA: C9H11NO2</p>
          </body>
        </notes>
      </species>
      <species id="M_pheme_c" name="Protoheme" compartment="c">
        <notes>
          <body xmlns="http://www.w3.org/1999/xhtml">
            <p>FORMULA: C34H32FeN4O4</p>
          </body>
        </notes>
      </species>
      <species id="M_pheme_h" name="Protoheme" compartment="h">
        <notes>
          <body xmlns="http://www.w3.org/1999/xhtml">
            <p>FORMULA: C34H32FeN4O4</p>
          </body>
        </notes>
      </species>
      <species id="M_pheme_m" name="Protoheme" compartment="m">
        <notes>
          <body xmlns="http://www.w3.org/1999/xhtml">
            <p>FORMULA: C34H32FeN4O4</p>
          </body>
        </notes>
      </species>
      <species id="M_phen_c" name="Phenol" compartment="c">
        <notes>
          <body xmlns="http://www.w3.org/1999/xhtml">
            <p>FORMULA: C6H6O</p>
          </body>
        </notes>
      </species>
      <species id="M_phetrna_m" name="L-Phenylalanyl-tRNA(Phe)" compartment="m">
        <notes>
          <body xmlns="http://www.w3.org/1999/xhtml">
            <p>FORMULA: </p>
          </body>
        </notes>
      </species>
      <species id="M_phom_c" name="O-Phospho-L-homoserine" compartment="c">
        <notes>
          <body xmlns="http://www.w3.org/1999/xhtml">
            <p>FORMULA: C4H8NO6P</p>
          </body>
        </notes>
      </species>
      <species id="M_phom_h" name="O-Phospho-L-homoserine" compartment="h">
        <notes>
          <body xmlns="http://www.w3.org/1999/xhtml">
            <p>FORMULA: C4H8NO6P</p>
          </body>
        </notes>
      </species>
      <species id="M_photon298_c" name="photon (281 to 306 nm, UVB)" compartment="c">
        <notes>
          <body xmlns="http://www.w3.org/1999/xhtml">
            <p>FORMULA: </p>
          </body>
        </notes>
      </species>
      <species id="M_photon437_u" name="photon (406 to 454 nm, indigo/blue)" compartment="u">
        <notes>
          <body xmlns="http://www.w3.org/1999/xhtml">
            <p>FORMULA: </p>
          </body>
        </notes>
      </species>
      <species id="M_photon438_u" name="photon (378 to 482 nm, violet/blue)" compartment="u">
        <notes>
          <body xmlns="http://www.w3.org/1999/xhtml">
            <p>FORMULA: </p>
          </body>
        </notes>
      </species>
      <species id="M_photon450_h" name="photon (417 to 472 nm, indigo/blue)" compartment="h">
        <notes>
          <body xmlns="http://www.w3.org/1999/xhtml">
            <p>FORMULA: </p>
          </body>
        </notes>
      </species>
      <species id="M_photon490_s" name="photon (451 to 526 nm, blue/green)" compartment="s">
        <notes>
          <body xmlns="http://www.w3.org/1999/xhtml">
            <p>FORMULA: </p>
          </body>
        </notes>
      </species>
      <species id="M_photon646_h" name="photon (608 to 666 nm, orange/red)" compartment="h">
        <notes>
          <body xmlns="http://www.w3.org/1999/xhtml">
            <p>FORMULA: </p>
          </body>
        </notes>
      </species>
      <species id="M_photon673_u" name="photon (659 to 684 nm, red)" compartment="u">
        <notes>
          <body xmlns="http://www.w3.org/1999/xhtml">
            <p>FORMULA: </p>
          </body>
        </notes>
      </species>
      <species id="M_photon680_u" name="photon (662 to 691 nm, red)" compartment="u">
        <notes>
          <body xmlns="http://www.w3.org/1999/xhtml">
            <p>FORMULA: </p>
          </body>
        </notes>
      </species>
      <species id="M_photonVis_e" name="photon (380 to 750 nm, visible spectrum)" compartment="e">
        <notes>
          <body xmlns="http://www.w3.org/1999/xhtml">
            <p>FORMULA: </p>
          </body>
        </notes>
      </species>
      <species id="M_phphbda_h" name="Pheophorbide a" compartment="h">
        <notes>
          <body xmlns="http://www.w3.org/1999/xhtml">
            <p>FORMULA: </p>
          </body>
        </notes>
      </species>
      <species id="M_phphtna_u" name="Pheophytin a" compartment="u">
        <notes>
          <body xmlns="http://www.w3.org/1999/xhtml">
            <p>FORMULA: </p>
          </body>
        </notes>
      </species>
      <species id="M_phpyr_c" name="Phenylpyruvate" compartment="c">
        <notes>
          <body xmlns="http://www.w3.org/1999/xhtml">
            <p>FORMULA: C9H7O3</p>
          </body>
        </notes>
      </species>
      <species id="M_phpyr_h" name="Phenylpyruvate" compartment="h">
        <notes>
          <body xmlns="http://www.w3.org/1999/xhtml">
            <p>FORMULA: C9H7O3</p>
          </body>
        </notes>
      </species>
      <species id="M_phpyr_m" name="Phenylpyruvate" compartment="m">
        <notes>
          <body xmlns="http://www.w3.org/1999/xhtml">
            <p>FORMULA: C9H7O3</p>
          </body>
        </notes>
      </species>
      <species id="M_phytfl_h" name="Phytofluene" compartment="h">
        <notes>
          <body xmlns="http://www.w3.org/1999/xhtml">
            <p>FORMULA: </p>
          </body>
        </notes>
      </species>
      <species id="M_phyto_h" name="Phytoene" compartment="h">
        <notes>
          <body xmlns="http://www.w3.org/1999/xhtml">
            <p>FORMULA: </p>
          </body>
        </notes>
      </species>
      <species id="M_phytol_h" name="Phytol" compartment="h">
        <notes>
          <body xmlns="http://www.w3.org/1999/xhtml">
            <p>FORMULA: </p>
          </body>
        </notes>
      </species>
      <species id="M_pi_c" name="Phosphate" compartment="c">
        <notes>
          <body xmlns="http://www.w3.org/1999/xhtml">
            <p>FORMULA: HPO4</p>
          </body>
        </notes>
      </species>
      <species id="M_pi_e" name="Phosphate" compartment="e">
        <notes>
          <body xmlns="http://www.w3.org/1999/xhtml">
            <p>FORMULA: HPO4</p>
          </body>
        </notes>
      </species>
      <species id="M_pi_f" name="Phosphate" compartment="f">
        <notes>
          <body xmlns="http://www.w3.org/1999/xhtml">
            <p>FORMULA: HPO4</p>
          </body>
        </notes>
      </species>
      <species id="M_pi_h" name="Phosphate" compartment="h">
        <notes>
          <body xmlns="http://www.w3.org/1999/xhtml">
            <p>FORMULA: HPO4</p>
          </body>
        </notes>
      </species>
      <species id="M_pi_m" name="Phosphate" compartment="m">
        <notes>
          <body xmlns="http://www.w3.org/1999/xhtml">
            <p>FORMULA: HPO4</p>
          </body>
        </notes>
      </species>
      <species id="M_pi_n" name="Phosphate" compartment="n">
        <notes>
          <body xmlns="http://www.w3.org/1999/xhtml">
            <p>FORMULA: HPO4</p>
          </body>
        </notes>
      </species>
      <species id="M_pi_x" name="Phosphate" compartment="x">
        <notes>
          <body xmlns="http://www.w3.org/1999/xhtml">
            <p>FORMULA: HPO4</p>
          </body>
        </notes>
      </species>
      <species id="M_pmtcoa_c" name="Palmitoyl-CoA (n-C16:0CoA)" compartment="c">
        <notes>
          <body xmlns="http://www.w3.org/1999/xhtml">
            <p>FORMULA: C37H62N7O17P3S</p>
          </body>
        </notes>
      </species>
      <species id="M_pmtcoa_h" name="Palmitoyl-CoA (n-C16:0CoA)" compartment="h">
        <notes>
          <body xmlns="http://www.w3.org/1999/xhtml">
            <p>FORMULA: C37H62N7O17P3S</p>
          </body>
        </notes>
      </species>
      <species id="M_pmtcoa_m" name="Palmitoyl-CoA (n-C16:0CoA)" compartment="m">
        <notes>
          <body xmlns="http://www.w3.org/1999/xhtml">
            <p>FORMULA: C37H62N7O17P3S</p>
          </body>
        </notes>
      </species>
      <species id="M_pmtcoa_s" name="Palmitoyl-CoA (n-C16:0CoA)" compartment="s">
        <notes>
          <body xmlns="http://www.w3.org/1999/xhtml">
            <p>FORMULA: C37H62N7O17P3S</p>
          </body>
        </notes>
      </species>
      <species id="M_pmtcoa_x" name="Palmitoyl-CoA (n-C16:0CoA)" compartment="x">
        <notes>
          <body xmlns="http://www.w3.org/1999/xhtml">
            <p>FORMULA: C37H62N7O17P3S</p>
          </body>
        </notes>
      </species>
      <species id="M_pnto_DASH_R_c" name="(R)-Pantothenate" compartment="c">
        <notes>
          <body xmlns="http://www.w3.org/1999/xhtml">
            <p>FORMULA: C9H15NO5</p>
          </body>
        </notes>
      </species>
      <species id="M_pnto_DASH_R_m" name="(R)-Pantothenate" compartment="m">
        <notes>
          <body xmlns="http://www.w3.org/1999/xhtml">
            <p>FORMULA: C9H15NO5</p>
          </body>
        </notes>
      </species>
      <species id="M_ppa_c" name="Propionate (n-C3:0)" compartment="c">
        <notes>
          <body xmlns="http://www.w3.org/1999/xhtml">
            <p>FORMULA: C3H5O2</p>
          </body>
        </notes>
      </species>
      <species id="M_ppa_h" name="Propionate (n-C3:0)" compartment="h">
        <notes>
          <body xmlns="http://www.w3.org/1999/xhtml">
            <p>FORMULA: C3H5O2</p>
          </body>
        </notes>
      </species>
      <species id="M_ppa_m" name="Propionate (n-C3:0)" compartment="m">
        <notes>
          <body xmlns="http://www.w3.org/1999/xhtml">
            <p>FORMULA: C3H5O2</p>
          </body>
        </notes>
      </species>
      <species id="M_ppad_m" name="Propionyladenylate" compartment="m">
        <notes>
          <body xmlns="http://www.w3.org/1999/xhtml">
            <p>FORMULA: </p>
          </body>
        </notes>
      </species>
      <species id="M_ppap_h" name="Propanoyl phosphate" compartment="h">
        <notes>
          <body xmlns="http://www.w3.org/1999/xhtml">
            <p>FORMULA: </p>
          </body>
        </notes>
      </species>
      <species id="M_ppap_m" name="Propanoyl phosphate" compartment="m">
        <notes>
          <body xmlns="http://www.w3.org/1999/xhtml">
            <p>FORMULA: </p>
          </body>
        </notes>
      </species>
      <species id="M_ppbng_h" name="Porphobilinogen" compartment="h">
        <notes>
          <body xmlns="http://www.w3.org/1999/xhtml">
            <p>FORMULA: </p>
          </body>
        </notes>
      </species>
      <species id="M_ppcoa_c" name="Propanoyl-CoA" compartment="c">
        <notes>
          <body xmlns="http://www.w3.org/1999/xhtml">
            <p>FORMULA: C24H36N7O17P3S</p>
          </body>
        </notes>
      </species>
      <species id="M_ppcoa_h" name="Propanoyl-CoA" compartment="h">
        <notes>
          <body xmlns="http://www.w3.org/1999/xhtml">
            <p>FORMULA: C24H36N7O17P3S</p>
          </body>
        </notes>
      </species>
      <species id="M_ppcoa_m" name="Propanoyl-CoA" compartment="m">
        <notes>
          <body xmlns="http://www.w3.org/1999/xhtml">
            <p>FORMULA: C24H36N7O17P3S</p>
          </body>
        </notes>
      </species>
      <species id="M_ppcoa_n" name="Propanoyl-CoA" compartment="n">
        <notes>
          <body xmlns="http://www.w3.org/1999/xhtml">
            <p>FORMULA: C24H36N7O17P3S</p>
          </body>
        </notes>
      </species>
      <species id="M_ppgpp_c" name="Guanosine 3&apos;,5&apos;-bis(diphosphate)" compartment="c">
        <notes>
          <body xmlns="http://www.w3.org/1999/xhtml">
            <p>FORMULA: C10H11N5O17P4</p>
          </body>
        </notes>
      </species>
      <species id="M_pphn_c" name="Prephenate" compartment="c">
        <notes>
          <body xmlns="http://www.w3.org/1999/xhtml">
            <p>FORMULA: C10H8O6</p>
          </body>
        </notes>
      </species>
      <species id="M_pphn_h" name="Prephenate" compartment="h">
        <notes>
          <body xmlns="http://www.w3.org/1999/xhtml">
            <p>FORMULA: C10H8O6</p>
          </body>
        </notes>
      </species>
      <species id="M_ppi_c" name="Diphosphate" compartment="c">
        <notes>
          <body xmlns="http://www.w3.org/1999/xhtml">
            <p>FORMULA: P2HO7</p>
          </body>
        </notes>
      </species>
      <species id="M_ppi_h" name="Diphosphate" compartment="h">
        <notes>
          <body xmlns="http://www.w3.org/1999/xhtml">
            <p>FORMULA: P2HO7</p>
          </body>
        </notes>
      </species>
      <species id="M_ppi_m" name="Diphosphate" compartment="m">
        <notes>
          <body xmlns="http://www.w3.org/1999/xhtml">
            <p>FORMULA: P2HO7</p>
          </body>
        </notes>
      </species>
      <species id="M_ppi_n" name="Diphosphate" compartment="n">
        <notes>
          <body xmlns="http://www.w3.org/1999/xhtml">
            <p>FORMULA: P2HO7</p>
          </body>
        </notes>
      </species>
      <species id="M_ppi_u" name="Diphosphate" compartment="u">
        <notes>
          <body xmlns="http://www.w3.org/1999/xhtml">
            <p>FORMULA: P2HO7</p>
          </body>
        </notes>
      </species>
      <species id="M_ppp9_h" name="Protoporphyrin IX" compartment="h">
        <notes>
          <body xmlns="http://www.w3.org/1999/xhtml">
            <p>FORMULA: </p>
          </body>
        </notes>
      </species>
      <species id="M_pppg9_h" name="Protoporphyrinogen IX" compartment="h">
        <notes>
          <body xmlns="http://www.w3.org/1999/xhtml">
            <p>FORMULA: </p>
          </body>
        </notes>
      </species>
      <species id="M_pq_h" name="oxidized plastoquinone" compartment="h">
        <notes>
          <body xmlns="http://www.w3.org/1999/xhtml">
            <p>FORMULA: </p>
          </body>
        </notes>
      </species>
      <species id="M_pq_u" name="oxidized plastoquinone" compartment="u">
        <notes>
          <body xmlns="http://www.w3.org/1999/xhtml">
            <p>FORMULA: </p>
          </body>
        </notes>
      </species>
      <species id="M_pqh2_h" name="reduced plastoquinone" compartment="h">
        <notes>
          <body xmlns="http://www.w3.org/1999/xhtml">
            <p>FORMULA: </p>
          </body>
        </notes>
      </species>
      <species id="M_pqh2_u" name="reduced plastoquinone" compartment="u">
        <notes>
          <body xmlns="http://www.w3.org/1999/xhtml">
            <p>FORMULA: </p>
          </body>
        </notes>
      </species>
      <species id="M_pqqox_x" name="PQQ (Pyrroloquinoline-quinone) oxidized form" compartment="x">
        <notes>
          <body xmlns="http://www.w3.org/1999/xhtml">
            <p>FORMULA: </p>
          </body>
        </notes>
      </species>
      <species id="M_pqqrd_x" name="PQQ (pyrroloquinoline-quinone) reduced form" compartment="x">
        <notes>
          <body xmlns="http://www.w3.org/1999/xhtml">
            <p>FORMULA: </p>
          </body>
        </notes>
      </species>
      <species id="M_pram_c" name="5-Phospho-beta-D-ribosylamine" compartment="c">
        <notes>
          <body xmlns="http://www.w3.org/1999/xhtml">
            <p>FORMULA: C5H11NO7P</p>
          </body>
        </notes>
      </species>
      <species id="M_pram_h" name="5-Phospho-beta-D-ribosylamine" compartment="h">
        <notes>
          <body xmlns="http://www.w3.org/1999/xhtml">
            <p>FORMULA: C5H11NO7P</p>
          </body>
        </notes>
      </species>
      <species id="M_pran_h" name="N-(5-Phospho-D-ribosyl)anthranilate" compartment="h">
        <notes>
          <body xmlns="http://www.w3.org/1999/xhtml">
            <p>FORMULA: </p>
          </body>
        </notes>
      </species>
      <species id="M_prbamp_c" name="1-(5-Phosphoribosyl)-AMP" compartment="c">
        <notes>
          <body xmlns="http://www.w3.org/1999/xhtml">
            <p>FORMULA: C15H19N5O14P2</p>
          </body>
        </notes>
      </species>
      <species id="M_prbamp_h" name="1-(5-Phosphoribosyl)-AMP" compartment="h">
        <notes>
          <body xmlns="http://www.w3.org/1999/xhtml">
            <p>FORMULA: C15H19N5O14P2</p>
          </body>
        </notes>
      </species>
      <species id="M_prbatp_c" name="1-(5-Phosphoribosyl)-ATP" compartment="c">
        <notes>
          <body xmlns="http://www.w3.org/1999/xhtml">
            <p>FORMULA: C15H19N5O20P4</p>
          </body>
        </notes>
      </species>
      <species id="M_prbatp_h" name="1-(5-Phosphoribosyl)-ATP" compartment="h">
        <notes>
          <body xmlns="http://www.w3.org/1999/xhtml">
            <p>FORMULA: C15H19N5O20P4</p>
          </body>
        </notes>
      </species>
      <species id="M_prfp_c" name="1-(5-Phosphoribosyl)-5-[(5-phosphoribosylamino)methylideneamino]imidazole-4-carboxamide" compartment="c">
        <notes>
          <body xmlns="http://www.w3.org/1999/xhtml">
            <p>FORMULA: C15H21N5O15P2</p>
          </body>
        </notes>
      </species>
      <species id="M_prfp_h" name="1-(5-Phosphoribosyl)-5-[(5-phosphoribosylamino)methylideneamino]imidazole-4-carboxamide" compartment="h">
        <notes>
          <body xmlns="http://www.w3.org/1999/xhtml">
            <p>FORMULA: C15H21N5O15P2</p>
          </body>
        </notes>
      </species>
      <species id="M_prlp_c" name="5-[(5-phospho-1-deoxyribulos-1-ylamino)methylideneamino]-1-(5-phosphoribosyl)imidazole-4-carboxamide" compartment="c">
        <notes>
          <body xmlns="http://www.w3.org/1999/xhtml">
            <p>FORMULA: C15H21N5O15P2</p>
          </body>
        </notes>
      </species>
      <species id="M_prlp_h" name="5-[(5-phospho-1-deoxyribulos-1-ylamino)methylideneamino]-1-(5-phosphoribosyl)imidazole-4-carboxamide" compartment="h">
        <notes>
          <body xmlns="http://www.w3.org/1999/xhtml">
            <p>FORMULA: C15H21N5O15P2</p>
          </body>
        </notes>
      </species>
      <species id="M_pro_DASH_L_c" name="L-Proline" compartment="c">
        <notes>
          <body xmlns="http://www.w3.org/1999/xhtml">
            <p>FORMULA: C5H9NO2</p>
          </body>
        </notes>
      </species>
      <species id="M_pro_DASH_L_m" name="L-Proline" compartment="m">
        <notes>
          <body xmlns="http://www.w3.org/1999/xhtml">
            <p>FORMULA: C5H9NO2</p>
          </body>
        </notes>
      </species>
      <species id="M_protds_h" name="Protein disulfide" compartment="h">
        <notes>
          <body xmlns="http://www.w3.org/1999/xhtml">
            <p>FORMULA: </p>
          </body>
        </notes>
      </species>
      <species id="M_protdt_h" name="Protein dithiol" compartment="h">
        <notes>
          <body xmlns="http://www.w3.org/1999/xhtml">
            <p>FORMULA: </p>
          </body>
        </notes>
      </species>
      <species id="M_protrna_c" name="L-Prolyl-tRNA(Pro)" compartment="c">
        <notes>
          <body xmlns="http://www.w3.org/1999/xhtml">
            <p>FORMULA: C5H8NOR</p>
          </body>
        </notes>
      </species>
      <species id="M_prpncoa_c" name="Propenoyl-CoA" compartment="c">
        <notes>
          <body xmlns="http://www.w3.org/1999/xhtml">
            <p>FORMULA: C24H34N7O17P3S</p>
          </body>
        </notes>
      </species>
      <species id="M_prpncoa_m" name="Propenoyl-CoA" compartment="m">
        <notes>
          <body xmlns="http://www.w3.org/1999/xhtml">
            <p>FORMULA: C24H34N7O17P3S</p>
          </body>
        </notes>
      </species>
      <species id="M_prpncoa_n" name="Propenoyl-CoA" compartment="n">
        <notes>
          <body xmlns="http://www.w3.org/1999/xhtml">
            <p>FORMULA: C24H34N7O17P3S</p>
          </body>
        </notes>
      </species>
      <species id="M_prpp_c" name="5-Phospho-alpha-D-ribose 1-diphosphate" compartment="c">
        <notes>
          <body xmlns="http://www.w3.org/1999/xhtml">
            <p>FORMULA: C5H8O14P3</p>
          </body>
        </notes>
      </species>
      <species id="M_prpp_h" name="5-Phospho-alpha-D-ribose 1-diphosphate" compartment="h">
        <notes>
          <body xmlns="http://www.w3.org/1999/xhtml">
            <p>FORMULA: C5H8O14P3</p>
          </body>
        </notes>
      </species>
      <species id="M_pser_DASH_L_h" name="O-Phospho-L-serine" compartment="h">
        <notes>
          <body xmlns="http://www.w3.org/1999/xhtml">
            <p>FORMULA: </p>
          </body>
        </notes>
      </species>
      <species id="M_psphings_c" name="Phytosphingosine" compartment="c">
        <notes>
          <body xmlns="http://www.w3.org/1999/xhtml">
            <p>FORMULA: C18H40NO3</p>
          </body>
        </notes>
      </species>
      <species id="M_psqldp_c" name="Presqualene diphosphate" compartment="c">
        <notes>
          <body xmlns="http://www.w3.org/1999/xhtml">
            <p>FORMULA: C30H49O7P2</p>
          </body>
        </notes>
      </species>
      <species id="M_ptrc_c" name="Putrescine" compartment="c">
        <notes>
          <body xmlns="http://www.w3.org/1999/xhtml">
            <p>FORMULA: C4H14N2</p>
          </body>
        </notes>
      </species>
      <species id="M_ptrc_h" name="Putrescine" compartment="h">
        <notes>
          <body xmlns="http://www.w3.org/1999/xhtml">
            <p>FORMULA: C4H14N2</p>
          </body>
        </notes>
      </species>
      <species id="M_ptrc_m" name="Putrescine" compartment="m">
        <notes>
          <body xmlns="http://www.w3.org/1999/xhtml">
            <p>FORMULA: C4H14N2</p>
          </body>
        </notes>
      </species>
      <species id="M_ptth_c" name="Pantetheine" compartment="c">
        <notes>
          <body xmlns="http://www.w3.org/1999/xhtml">
            <p>FORMULA: C11H21N2O4S</p>
          </body>
        </notes>
      </species>
      <species id="M_pyam5p_c" name="Pyridoxamine phosphate" compartment="c">
        <notes>
          <body xmlns="http://www.w3.org/1999/xhtml">
            <p>FORMULA: C8H12N2O5P</p>
          </body>
        </notes>
      </species>
      <species id="M_pydam_c" name="Pyridoxamine" compartment="c">
        <notes>
          <body xmlns="http://www.w3.org/1999/xhtml">
            <p>FORMULA: C8H13N2O2</p>
          </body>
        </notes>
      </species>
      <species id="M_pydx_c" name="Pyridoxal" compartment="c">
        <notes>
          <body xmlns="http://www.w3.org/1999/xhtml">
            <p>FORMULA: C8H9NO3</p>
          </body>
        </notes>
      </species>
      <species id="M_pydx5p_c" name="Pyridoxal phosphate" compartment="c">
        <notes>
          <body xmlns="http://www.w3.org/1999/xhtml">
            <p>FORMULA: C8H8NO6P</p>
          </body>
        </notes>
      </species>
      <species id="M_pydxn_c" name="Pyridoxine" compartment="c">
        <notes>
          <body xmlns="http://www.w3.org/1999/xhtml">
            <p>FORMULA: C8H11NO3</p>
          </body>
        </notes>
      </species>
      <species id="M_pyphphbda_h" name="Pyropheophorbide a" compartment="h">
        <notes>
          <body xmlns="http://www.w3.org/1999/xhtml">
            <p>FORMULA: </p>
          </body>
        </notes>
      </species>
      <species id="M_pyr_c" name="Pyruvate" compartment="c">
        <notes>
          <body xmlns="http://www.w3.org/1999/xhtml">
            <p>FORMULA: C3H3O3</p>
          </body>
        </notes>
      </species>
      <species id="M_pyr_f" name="Pyruvate" compartment="f">
        <notes>
          <body xmlns="http://www.w3.org/1999/xhtml">
            <p>FORMULA: C3H3O3</p>
          </body>
        </notes>
      </species>
      <species id="M_pyr_h" name="Pyruvate" compartment="h">
        <notes>
          <body xmlns="http://www.w3.org/1999/xhtml">
            <p>FORMULA: C3H3O3</p>
          </body>
        </notes>
      </species>
      <species id="M_pyr_m" name="Pyruvate" compartment="m">
        <notes>
          <body xmlns="http://www.w3.org/1999/xhtml">
            <p>FORMULA: C3H3O3</p>
          </body>
        </notes>
      </species>
      <species id="M_pyr_x" name="Pyruvate" compartment="x">
        <notes>
          <body xmlns="http://www.w3.org/1999/xhtml">
            <p>FORMULA: C3H3O3</p>
          </body>
        </notes>
      </species>
      <species id="M_q8_m" name="Ubiquinone" compartment="m">
        <notes>
          <body xmlns="http://www.w3.org/1999/xhtml">
            <p>FORMULA: </p>
          </body>
        </notes>
      </species>
      <species id="M_q8h2_m" name="Ubiquinol" compartment="m">
        <notes>
          <body xmlns="http://www.w3.org/1999/xhtml">
            <p>FORMULA: </p>
          </body>
        </notes>
      </species>
      <species id="M_r1p_c" name="alpha-D-Ribose 1-phosphate" compartment="c">
        <notes>
          <body xmlns="http://www.w3.org/1999/xhtml">
            <p>FORMULA: C5H9O8P</p>
          </body>
        </notes>
      </species>
      <species id="M_r1p_h" name="alpha-D-Ribose 1-phosphate" compartment="h">
        <notes>
          <body xmlns="http://www.w3.org/1999/xhtml">
            <p>FORMULA: C5H9O8P</p>
          </body>
        </notes>
      </species>
      <species id="M_r5p_c" name="alpha-D-Ribose 5-phosphate" compartment="c">
        <notes>
          <body xmlns="http://www.w3.org/1999/xhtml">
            <p>FORMULA: C5H9O8P</p>
          </body>
        </notes>
      </species>
      <species id="M_r5p_h" name="alpha-D-Ribose 5-phosphate" compartment="h">
        <notes>
          <body xmlns="http://www.w3.org/1999/xhtml">
            <p>FORMULA: C5H9O8P</p>
          </body>
        </notes>
      </species>
      <species id="M_raffin_c" name="Raffinose" compartment="c">
        <notes>
          <body xmlns="http://www.w3.org/1999/xhtml">
            <p>FORMULA: C18H32O16</p>
          </body>
        </notes>
      </species>
      <species id="M_raffin_h" name="Raffinose" compartment="h">
        <notes>
          <body xmlns="http://www.w3.org/1999/xhtml">
            <p>FORMULA: C18H32O16</p>
          </body>
        </notes>
      </species>
      <species id="M_rb15bp_h" name="D-Ribulose 1,5-bisphosphate" compartment="h">
        <notes>
          <body xmlns="http://www.w3.org/1999/xhtml">
            <p>FORMULA: </p>
          </body>
        </notes>
      </species>
      <species id="M_rdmbzi_c" name="N1-(alpha-D-ribosyl)-5,6-dimethylbenzimidazole" compartment="c">
        <notes>
          <body xmlns="http://www.w3.org/1999/xhtml">
            <p>FORMULA: C14H18N2O4</p>
          </body>
        </notes>
      </species>
      <species id="M_retac_s" name="all-trans-Retinyl acetate" compartment="s">
        <notes>
          <body xmlns="http://www.w3.org/1999/xhtml">
            <p>FORMULA: </p>
          </body>
        </notes>
      </species>
      <species id="M_retinal_h" name="all-trans-Retinal" compartment="h">
        <notes>
          <body xmlns="http://www.w3.org/1999/xhtml">
            <p>FORMULA: </p>
          </body>
        </notes>
      </species>
      <species id="M_retinal_s" name="all-trans-Retinal" compartment="s">
        <notes>
          <body xmlns="http://www.w3.org/1999/xhtml">
            <p>FORMULA: </p>
          </body>
        </notes>
      </species>
      <species id="M_retinal_DASH_11_DASH_cis_s" name="11-cis-Retinal" compartment="s">
        <notes>
          <body xmlns="http://www.w3.org/1999/xhtml">
            <p>FORMULA: </p>
          </body>
        </notes>
      </species>
      <species id="M_retinol_s" name="all-trans-Retinol" compartment="s">
        <notes>
          <body xmlns="http://www.w3.org/1999/xhtml">
            <p>FORMULA: </p>
          </body>
        </notes>
      </species>
      <species id="M_retinol_DASH_cis_DASH_11_s" name="11-cis-Retinol" compartment="s">
        <notes>
          <body xmlns="http://www.w3.org/1999/xhtml">
            <p>FORMULA: </p>
          </body>
        </notes>
      </species>
      <species id="M_retpalm_s" name="all-trans-Retinyl palmitate" compartment="s">
        <notes>
          <body xmlns="http://www.w3.org/1999/xhtml">
            <p>FORMULA: </p>
          </body>
        </notes>
      </species>
      <species id="M_retpalm_DASH_11_DASH_cis_s" name="11-cis-Retinyl palmitate" compartment="s">
        <notes>
          <body xmlns="http://www.w3.org/1999/xhtml">
            <p>FORMULA: </p>
          </body>
        </notes>
      </species>
      <species id="M_rhodopsin_s" name="Rhodopsin" compartment="s">
        <notes>
          <body xmlns="http://www.w3.org/1999/xhtml">
            <p>FORMULA: </p>
          </body>
        </notes>
      </species>
      <species id="M_rib_DASH_D_c" name="D-Ribose" compartment="c">
        <notes>
          <body xmlns="http://www.w3.org/1999/xhtml">
            <p>FORMULA: C5H10O5</p>
          </body>
        </notes>
      </species>
      <species id="M_rib_DASH_D_e" name="D-Ribose" compartment="e">
        <notes>
          <body xmlns="http://www.w3.org/1999/xhtml">
            <p>FORMULA: C5H10O5</p>
          </body>
        </notes>
      </species>
      <species id="M_ribflv_c" name="Riboflavin" compartment="c">
        <notes>
          <body xmlns="http://www.w3.org/1999/xhtml">
            <p>FORMULA: C17H19N4O6</p>
          </body>
        </notes>
      </species>
      <species id="M_ribflv_h" name="Riboflavin" compartment="h">
        <notes>
          <body xmlns="http://www.w3.org/1999/xhtml">
            <p>FORMULA: C17H19N4O6</p>
          </body>
        </notes>
      </species>
      <species id="M_rnam_c" name="N-Ribosylnicotinamide" compartment="c">
        <notes>
          <body xmlns="http://www.w3.org/1999/xhtml">
            <p>FORMULA: C11H14N2O5</p>
          </body>
        </notes>
      </species>
      <species id="M_ru5p_DASH_D_c" name="D-Ribulose 5-phosphate" compartment="c">
        <notes>
          <body xmlns="http://www.w3.org/1999/xhtml">
            <p>FORMULA: C5H9O8P</p>
          </body>
        </notes>
      </species>
      <species id="M_ru5p_DASH_D_h" name="D-Ribulose 5-phosphate" compartment="h">
        <notes>
          <body xmlns="http://www.w3.org/1999/xhtml">
            <p>FORMULA: C5H9O8P</p>
          </body>
        </notes>
      </species>
      <species id="M_s_e" name="Sulfur" compartment="e">
        <notes>
          <body xmlns="http://www.w3.org/1999/xhtml">
            <p>FORMULA: </p>
          </body>
        </notes>
      </species>
      <species id="M_s17bp_h" name="Sedoheptulose 1,7-bisphosphate" compartment="h">
        <notes>
          <body xmlns="http://www.w3.org/1999/xhtml">
            <p>FORMULA: </p>
          </body>
        </notes>
      </species>
      <species id="M_s7p_h" name="Sedoheptulose 7-phosphate" compartment="h">
        <notes>
          <body xmlns="http://www.w3.org/1999/xhtml">
            <p>FORMULA: </p>
          </body>
        </notes>
      </species>
      <species id="M_sbt_DASH_D_h" name="D-Sorbitol" compartment="h">
        <notes>
          <body xmlns="http://www.w3.org/1999/xhtml">
            <p>FORMULA: </p>
          </body>
        </notes>
      </species>
      <species id="M_scl_h" name="Sirohydrochlorin" compartment="h">
        <notes>
          <body xmlns="http://www.w3.org/1999/xhtml">
            <p>FORMULA: </p>
          </body>
        </notes>
      </species>
      <species id="M_scys_DASH_L_c" name="S-Sulfo-L-cysteine" compartment="c">
        <notes>
          <body xmlns="http://www.w3.org/1999/xhtml">
            <p>FORMULA: C3H6NO5S2</p>
          </body>
        </notes>
      </species>
      <species id="M_scys_DASH_L_h" name="S-Sulfo-L-cysteine" compartment="h">
        <notes>
          <body xmlns="http://www.w3.org/1999/xhtml">
            <p>FORMULA: C3H6NO5S2</p>
          </body>
        </notes>
      </species>
      <species id="M_scys_DASH_L_m" name="S-Sulfo-L-cysteine" compartment="m">
        <notes>
          <body xmlns="http://www.w3.org/1999/xhtml">
            <p>FORMULA: C3H6NO5S2</p>
          </body>
        </notes>
      </species>
      <species id="M_sdhlam_m" name="S-Succinyldihydrolipoamide" compartment="m">
        <notes>
          <body xmlns="http://www.w3.org/1999/xhtml">
            <p>FORMULA: </p>
          </body>
        </notes>
      </species>
      <species id="M_seahcys_c" name="Se-Adenosylselenohomocysteine" compartment="c">
        <notes>
          <body xmlns="http://www.w3.org/1999/xhtml">
            <p>FORMULA: C14H20N6O5Se</p>
          </body>
        </notes>
      </species>
      <species id="M_sectrna_m" name="L-Selenocysteinyl-tRNA(Sec)" compartment="m">
        <notes>
          <body xmlns="http://www.w3.org/1999/xhtml">
            <p>FORMULA: </p>
          </body>
        </notes>
      </species>
      <species id="M_selcys_c" name="Selenocysteine" compartment="c">
        <notes>
          <body xmlns="http://www.w3.org/1999/xhtml">
            <p>FORMULA: C3H6NO2Se</p>
          </body>
        </notes>
      </species>
      <species id="M_selcys_h" name="Selenocysteine" compartment="h">
        <notes>
          <body xmlns="http://www.w3.org/1999/xhtml">
            <p>FORMULA: C3H6NO2Se</p>
          </body>
        </notes>
      </species>
      <species id="M_selcys_m" name="Selenocysteine" compartment="m">
        <notes>
          <body xmlns="http://www.w3.org/1999/xhtml">
            <p>FORMULA: C3H6NO2Se</p>
          </body>
        </notes>
      </species>
      <species id="M_selcyst_c" name="Selenocystathionine" compartment="c">
        <notes>
          <body xmlns="http://www.w3.org/1999/xhtml">
            <p>FORMULA: C7H14N2O4Se</p>
          </body>
        </notes>
      </species>
      <species id="M_selcyst_h" name="Selenocystathionine" compartment="h">
        <notes>
          <body xmlns="http://www.w3.org/1999/xhtml">
            <p>FORMULA: C7H14N2O4Se</p>
          </body>
        </notes>
      </species>
      <species id="M_selhcys_c" name="Selenohomocysteine" compartment="c">
        <notes>
          <body xmlns="http://www.w3.org/1999/xhtml">
            <p>FORMULA: C4H8NO2Se</p>
          </body>
        </notes>
      </species>
      <species id="M_selhcys_h" name="Selenohomocysteine" compartment="h">
        <notes>
          <body xmlns="http://www.w3.org/1999/xhtml">
            <p>FORMULA: C4H8NO2Se</p>
          </body>
        </notes>
      </species>
      <species id="M_seln_c" name="Selenide" compartment="c">
        <notes>
          <body xmlns="http://www.w3.org/1999/xhtml">
            <p>FORMULA: H2Se</p>
          </body>
        </notes>
      </species>
      <species id="M_seln_h" name="Selenide" compartment="h">
        <notes>
          <body xmlns="http://www.w3.org/1999/xhtml">
            <p>FORMULA: H2Se</p>
          </body>
        </notes>
      </species>
      <species id="M_seln_m" name="Selenide" compartment="m">
        <notes>
          <body xmlns="http://www.w3.org/1999/xhtml">
            <p>FORMULA: H2Se</p>
          </body>
        </notes>
      </species>
      <species id="M_selnp_m" name="Selenophosphate" compartment="m">
        <notes>
          <body xmlns="http://www.w3.org/1999/xhtml">
            <p>FORMULA: </p>
          </body>
        </notes>
      </species>
      <species id="M_selt_c" name="Selenite" compartment="c">
        <notes>
          <body xmlns="http://www.w3.org/1999/xhtml">
            <p>FORMULA: H2SeO3</p>
          </body>
        </notes>
      </species>
      <species id="M_selt_e" name="Selenite" compartment="e">
        <notes>
          <body xmlns="http://www.w3.org/1999/xhtml">
            <p>FORMULA: H2SeO3</p>
          </body>
        </notes>
      </species>
      <species id="M_selt_m" name="Selenite" compartment="m">
        <notes>
          <body xmlns="http://www.w3.org/1999/xhtml">
            <p>FORMULA: H2SeO3</p>
          </body>
        </notes>
      </species>
      <species id="M_ser_DASH_L_c" name="L-Serine" compartment="c">
        <notes>
          <body xmlns="http://www.w3.org/1999/xhtml">
            <p>FORMULA: C3H7NO3</p>
          </body>
        </notes>
      </species>
      <species id="M_ser_DASH_L_h" name="L-Serine" compartment="h">
        <notes>
          <body xmlns="http://www.w3.org/1999/xhtml">
            <p>FORMULA: C3H7NO3</p>
          </body>
        </notes>
      </species>
      <species id="M_ser_DASH_L_m" name="L-Serine" compartment="m">
        <notes>
          <body xmlns="http://www.w3.org/1999/xhtml">
            <p>FORMULA: C3H7NO3</p>
          </body>
        </notes>
      </species>
      <species id="M_sertrna_c" name="L-Seryl-tRNA(Ser)" compartment="c">
        <notes>
          <body xmlns="http://www.w3.org/1999/xhtml">
            <p>FORMULA: C3H6NO2R</p>
          </body>
        </notes>
      </species>
      <species id="M_sertrna_DASH_LPAREN_DASH_sec_DASH_RPAREN_m" name="L-Seryl-tRNA(Sec)" compartment="m">
        <notes>
          <body xmlns="http://www.w3.org/1999/xhtml">
            <p>FORMULA: </p>
          </body>
        </notes>
      </species>
      <species id="M_sheme_h" name="Siroheme" compartment="h">
        <notes>
          <body xmlns="http://www.w3.org/1999/xhtml">
            <p>FORMULA: </p>
          </body>
        </notes>
      </species>
      <species id="M_skm_h" name="Shikimate" compartment="h">
        <notes>
          <body xmlns="http://www.w3.org/1999/xhtml">
            <p>FORMULA: </p>
          </body>
        </notes>
      </species>
      <species id="M_skm5p_h" name="Shikimate 5-phosphate" compartment="h">
        <notes>
          <body xmlns="http://www.w3.org/1999/xhtml">
            <p>FORMULA: </p>
          </body>
        </notes>
      </species>
      <species id="M_so4_c" name="Sulfate" compartment="c">
        <notes>
          <body xmlns="http://www.w3.org/1999/xhtml">
            <p>FORMULA: SO4</p>
          </body>
        </notes>
      </species>
      <species id="M_so4_e" name="Sulfate" compartment="e">
        <notes>
          <body xmlns="http://www.w3.org/1999/xhtml">
            <p>FORMULA: SO4</p>
          </body>
        </notes>
      </species>
      <species id="M_so4_m" name="Sulfate" compartment="m">
        <notes>
          <body xmlns="http://www.w3.org/1999/xhtml">
            <p>FORMULA: SO4</p>
          </body>
        </notes>
      </species>
      <species id="M_so4_n" name="Sulfate" compartment="n">
        <notes>
          <body xmlns="http://www.w3.org/1999/xhtml">
            <p>FORMULA: SO4</p>
          </body>
        </notes>
      </species>
      <species id="M_sph1p_c" name="Sphinganine 1-phosphate" compartment="c">
        <notes>
          <body xmlns="http://www.w3.org/1999/xhtml">
            <p>FORMULA: C18H39NO5P</p>
          </body>
        </notes>
      </species>
      <species id="M_sphgn_c" name="Sphinganine" compartment="c">
        <notes>
          <body xmlns="http://www.w3.org/1999/xhtml">
            <p>FORMULA: C18H40NO2</p>
          </body>
        </notes>
      </species>
      <species id="M_sphings_c" name="Sphingosine" compartment="c">
        <notes>
          <body xmlns="http://www.w3.org/1999/xhtml">
            <p>FORMULA: C18H38NO2</p>
          </body>
        </notes>
      </species>
      <species id="M_sphs1p_c" name="Sphingosine 1-phosphate" compartment="c">
        <notes>
          <body xmlns="http://www.w3.org/1999/xhtml">
            <p>FORMULA: C18H37NO5P</p>
          </body>
        </notes>
      </species>
      <species id="M_spmd_c" name="Spermidine" compartment="c">
        <notes>
          <body xmlns="http://www.w3.org/1999/xhtml">
            <p>FORMULA: C7H22N3</p>
          </body>
        </notes>
      </species>
      <species id="M_spmd_h" name="Spermidine" compartment="h">
        <notes>
          <body xmlns="http://www.w3.org/1999/xhtml">
            <p>FORMULA: C7H22N3</p>
          </body>
        </notes>
      </species>
      <species id="M_spmd_m" name="Spermidine" compartment="m">
        <notes>
          <body xmlns="http://www.w3.org/1999/xhtml">
            <p>FORMULA: C7H22N3</p>
          </body>
        </notes>
      </species>
      <species id="M_sprm_h" name="Spermine" compartment="h">
        <notes>
          <body xmlns="http://www.w3.org/1999/xhtml">
            <p>FORMULA: </p>
          </body>
        </notes>
      </species>
      <species id="M_sqdg160_h" name="Sulfoquinovosyldiacylglycerol (dihexadecanoyl, n-C16:0)" compartment="h">
        <notes>
          <body xmlns="http://www.w3.org/1999/xhtml">
            <p>FORMULA: </p>
          </body>
        </notes>
      </species>
      <species id="M_sqdg18111Z160_c" name="Sulfoquinovosyldiacylglycerol (1-(11Z)-octadecenoyl,2-hexadecanoyl, 18:1(11Z)/16:0)" compartment="c">
        <notes>
          <body xmlns="http://www.w3.org/1999/xhtml">
            <p>FORMULA: C43H79O12S</p>
          </body>
        </notes>
      </species>
      <species id="M_sqdg18111Z160_h" name="Sulfoquinovosyldiacylglycerol (1-(11Z)-octadecenoyl,2-hexadecanoyl, 18:1(11Z)/16:0)" compartment="h">
        <notes>
          <body xmlns="http://www.w3.org/1999/xhtml">
            <p>FORMULA: C43H79O12S</p>
          </body>
        </notes>
      </species>
      <species id="M_sqdg1819Z160_c" name="Sulfoquinovosyldiacylglycerol (1-(9Z)-octadecenoyl,2-hexadecanoyl, 18:1(9Z)/16:0)" compartment="c">
        <notes>
          <body xmlns="http://www.w3.org/1999/xhtml">
            <p>FORMULA: C43H79O12S</p>
          </body>
        </notes>
      </species>
      <species id="M_sqdg1819Z160_h" name="Sulfoquinovosyldiacylglycerol (1-(9Z)-octadecenoyl,2-hexadecanoyl, 18:1(9Z)/16:0)" compartment="h">
        <notes>
          <body xmlns="http://www.w3.org/1999/xhtml">
            <p>FORMULA: C43H79O12S</p>
          </body>
        </notes>
      </species>
      <species id="M_sqdg1829Z12Z160_h" name="Sulfoquinovosyldiacylglycerol (1-(9Z,12Z)-octadecadienoyl,2-hexadecanoyl, 18:2(9Z,12Z)/16:0)" compartment="h">
        <notes>
          <body xmlns="http://www.w3.org/1999/xhtml">
            <p>FORMULA: </p>
          </body>
        </notes>
      </species>
      <species id="M_sqdg1839Z12Z15Z160_h" name="Sulfoquinovosyldiacylglycerol (1-(9Z,12Z,15Z)-octadecatrienoyl,2-hexadecanoyl, 18:3(9Z,12Z,15Z)/16:0)" compartment="h">
        <notes>
          <body xmlns="http://www.w3.org/1999/xhtml">
            <p>FORMULA: </p>
          </body>
        </notes>
      </species>
      <species id="M_sql_c" name="Squalene" compartment="c">
        <notes>
          <body xmlns="http://www.w3.org/1999/xhtml">
            <p>FORMULA: C30H50</p>
          </body>
        </notes>
      </species>
      <species id="M_Ssq23epx_c" name="(S)-Squalene-2,3-epoxide" compartment="c">
        <notes>
          <body xmlns="http://www.w3.org/1999/xhtml">
            <p>FORMULA: C30H50O</p>
          </body>
        </notes>
      </species>
      <species id="M_starch300_h" name="starch n=300 repeat units (80 repeat units amylose, 220 repeat units amylopectin, corresponds to maize starch)" compartment="h">
        <notes>
          <body xmlns="http://www.w3.org/1999/xhtml">
            <p>FORMULA: </p>
          </body>
        </notes>
      </species>
      <species id="M_stc_h" name="stachyose" compartment="h">
        <notes>
          <body xmlns="http://www.w3.org/1999/xhtml">
            <p>FORMULA: </p>
          </body>
        </notes>
      </species>
      <species id="M_stcoa_c" name="Stearoyl-CoA (n-C18:0CoA)" compartment="c">
        <notes>
          <body xmlns="http://www.w3.org/1999/xhtml">
            <p>FORMULA: C39H66N7O17P3S</p>
          </body>
        </notes>
      </species>
      <species id="M_suc6p_c" name="sucrose-6-phosphate" compartment="c">
        <notes>
          <body xmlns="http://www.w3.org/1999/xhtml">
            <p>FORMULA: C12H21O14P</p>
          </body>
        </notes>
      </species>
      <species id="M_sucald_c" name="Succinic aldehyde" compartment="c">
        <notes>
          <body xmlns="http://www.w3.org/1999/xhtml">
            <p>FORMULA: C4H6O2</p>
          </body>
        </notes>
      </species>
      <species id="M_succ_c" name="Succinate" compartment="c">
        <notes>
          <body xmlns="http://www.w3.org/1999/xhtml">
            <p>FORMULA: C4H4O4</p>
          </body>
        </notes>
      </species>
      <species id="M_succ_e" name="Succinate" compartment="e">
        <notes>
          <body xmlns="http://www.w3.org/1999/xhtml">
            <p>FORMULA: C4H4O4</p>
          </body>
        </notes>
      </species>
      <species id="M_succ_h" name="Succinate" compartment="h">
        <notes>
          <body xmlns="http://www.w3.org/1999/xhtml">
            <p>FORMULA: C4H4O4</p>
          </body>
        </notes>
      </species>
      <species id="M_succ_m" name="Succinate" compartment="m">
        <notes>
          <body xmlns="http://www.w3.org/1999/xhtml">
            <p>FORMULA: C4H4O4</p>
          </body>
        </notes>
      </species>
      <species id="M_succoa_m" name="Succinyl-CoA" compartment="m">
        <notes>
          <body xmlns="http://www.w3.org/1999/xhtml">
            <p>FORMULA: </p>
          </body>
        </notes>
      </species>
      <species id="M_suchms_c" name="O-Succinyl-L-homoserine" compartment="c">
        <notes>
          <body xmlns="http://www.w3.org/1999/xhtml">
            <p>FORMULA: C8H12NO6</p>
          </body>
        </notes>
      </species>
      <species id="M_suchms_h" name="O-Succinyl-L-homoserine" compartment="h">
        <notes>
          <body xmlns="http://www.w3.org/1999/xhtml">
            <p>FORMULA: C8H12NO6</p>
          </body>
        </notes>
      </species>
      <species id="M_sucr_c" name="Sucrose" compartment="c">
        <notes>
          <body xmlns="http://www.w3.org/1999/xhtml">
            <p>FORMULA: C12H22O11</p>
          </body>
        </notes>
      </species>
      <species id="M_sucr_h" name="Sucrose" compartment="h">
        <notes>
          <body xmlns="http://www.w3.org/1999/xhtml">
            <p>FORMULA: C12H22O11</p>
          </body>
        </notes>
      </species>
      <species id="M_sucsal_h" name="Succinic semialdehyde" compartment="h">
        <notes>
          <body xmlns="http://www.w3.org/1999/xhtml">
            <p>FORMULA: </p>
          </body>
        </notes>
      </species>
      <species id="M_sucsal_m" name="Succinic semialdehyde" compartment="m">
        <notes>
          <body xmlns="http://www.w3.org/1999/xhtml">
            <p>FORMULA: </p>
          </body>
        </notes>
      </species>
      <species id="M_t3c11vaceACP_h" name="trans-3-cis-11-vacceoyl-[acyl-carrier protein]" compartment="h">
        <notes>
          <body xmlns="http://www.w3.org/1999/xhtml">
            <p>FORMULA: </p>
          </body>
        </notes>
      </species>
      <species id="M_tag16018111Z160_c" name="Triacylglycerol (16:0/18:1(11Z)/16:0)" compartment="c">
        <notes>
          <body xmlns="http://www.w3.org/1999/xhtml">
            <p>FORMULA: C53H100O6</p>
          </body>
        </notes>
      </species>
      <species id="M_tag16018111Z180_c" name="Triacylglycerol (16:0/18:1(11Z)/18:0)" compartment="c">
        <notes>
          <body xmlns="http://www.w3.org/1999/xhtml">
            <p>FORMULA: C55H104O6</p>
          </body>
        </notes>
      </species>
      <species id="M_tag16018111Z18111Z_c" name="Triacylglycerol (16:0/18:1(11Z)/18:1(11Z))" compartment="c">
        <notes>
          <body xmlns="http://www.w3.org/1999/xhtml">
            <p>FORMULA: C55H102O6</p>
          </body>
        </notes>
      </species>
      <species id="M_tag16018111Z1819Z_c" name="Triacylglycerol (16:0/18:1(11Z)/18:1(9Z))" compartment="c">
        <notes>
          <body xmlns="http://www.w3.org/1999/xhtml">
            <p>FORMULA: C55H102O6</p>
          </body>
        </notes>
      </species>
      <species id="M_tag16018111Z1835Z9Z12Z_c" name="Triacylglycerol (16:0/18:1(11Z)/18:3(5Z,9Z,12Z))" compartment="c">
        <notes>
          <body xmlns="http://www.w3.org/1999/xhtml">
            <p>FORMULA: C55H98O6</p>
          </body>
        </notes>
      </species>
      <species id="M_tag16018111Z1845Z9Z12Z15Z_c" name="Triacylglycerol (16:0/18:1(11Z)/18:4(5Z,9Z,12Z,15Z))" compartment="c">
        <notes>
          <body xmlns="http://www.w3.org/1999/xhtml">
            <p>FORMULA: C55H96O6</p>
          </body>
        </notes>
      </species>
      <species id="M_tag1601819Z160_c" name="Triacylglycerol (16:0/18:1(9Z)/16:0)" compartment="c">
        <notes>
          <body xmlns="http://www.w3.org/1999/xhtml">
            <p>FORMULA: C53H100O6</p>
          </body>
        </notes>
      </species>
      <species id="M_tag1601819Z180_c" name="Triacylglycerol (16:0/18:1(9Z)/18:0)" compartment="c">
        <notes>
          <body xmlns="http://www.w3.org/1999/xhtml">
            <p>FORMULA: C55H104O6</p>
          </body>
        </notes>
      </species>
      <species id="M_tag1601819Z18111Z_c" name="Triacylglycerol (16:0/18:1(9Z)/18:1(11Z))" compartment="c">
        <notes>
          <body xmlns="http://www.w3.org/1999/xhtml">
            <p>FORMULA: C55H102O6</p>
          </body>
        </notes>
      </species>
      <species id="M_tag1601819Z1819Z_c" name="Triacylglycerol (16:0/18:1(9Z)/18:1(9Z))" compartment="c">
        <notes>
          <body xmlns="http://www.w3.org/1999/xhtml">
            <p>FORMULA: C55H102O6</p>
          </body>
        </notes>
      </species>
      <species id="M_tag1601819Z1835Z9Z12Z_c" name="Triacylglycerol (16:0/18:1(9Z)/18:3(5Z,9Z,12Z))" compartment="c">
        <notes>
          <body xmlns="http://www.w3.org/1999/xhtml">
            <p>FORMULA: C55H98O6</p>
          </body>
        </notes>
      </species>
      <species id="M_tag1601819Z1845Z9Z12Z15Z_c" name="Triacylglycerol (16:0/18:1(9Z)/18:4(5Z,9Z,12Z,15Z))" compartment="c">
        <notes>
          <body xmlns="http://www.w3.org/1999/xhtml">
            <p>FORMULA: C55H96O6</p>
          </body>
        </notes>
      </species>
      <species id="M_tag1801819Z160_c" name="Triacylglycerol (18:0/18:1(9Z)/16:0)" compartment="c">
        <notes>
          <body xmlns="http://www.w3.org/1999/xhtml">
            <p>FORMULA: C55H104O6</p>
          </body>
        </notes>
      </species>
      <species id="M_tag1801819Z180_c" name="Triacylglycerol (18:0/18:1(9Z)/18:0)" compartment="c">
        <notes>
          <body xmlns="http://www.w3.org/1999/xhtml">
            <p>FORMULA: C57H108O6</p>
          </body>
        </notes>
      </species>
      <species id="M_tag1801819Z18111Z_c" name="Triacylglycerol (18:0/18:1(9Z)/18:1(11Z))" compartment="c">
        <notes>
          <body xmlns="http://www.w3.org/1999/xhtml">
            <p>FORMULA: C57H106O6</p>
          </body>
        </notes>
      </species>
      <species id="M_tag1801819Z1819Z_c" name="Triacylglycerol (18:0/18:1(9Z)/18:1(9Z))" compartment="c">
        <notes>
          <body xmlns="http://www.w3.org/1999/xhtml">
            <p>FORMULA: C57H106O6</p>
          </body>
        </notes>
      </species>
      <species id="M_tag1801819Z1835Z9Z12Z_c" name="Triacylglycerol (18:0/18:1(9Z)/18:3(5Z,9Z,12Z))" compartment="c">
        <notes>
          <body xmlns="http://www.w3.org/1999/xhtml">
            <p>FORMULA: C57H102O6</p>
          </body>
        </notes>
      </species>
      <species id="M_tag1801819Z1845Z9Z12Z15Z_c" name="Triacylglycerol (18:0/18:1(9Z)/18:4(5Z,9Z,12Z,15Z))" compartment="c">
        <notes>
          <body xmlns="http://www.w3.org/1999/xhtml">
            <p>FORMULA: C57H100O6</p>
          </body>
        </notes>
      </species>
      <species id="M_tag18111Z18111Z160_c" name="Triacylglycerol (18:1(11Z)/18:1(11Z)/16:0)" compartment="c">
        <notes>
          <body xmlns="http://www.w3.org/1999/xhtml">
            <p>FORMULA: C55H102O6</p>
          </body>
        </notes>
      </species>
      <species id="M_tag18111Z18111Z180_c" name="Triacylglycerol (18:1(11Z)/18:1(11Z)/18:0)" compartment="c">
        <notes>
          <body xmlns="http://www.w3.org/1999/xhtml">
            <p>FORMULA: C57H106O6</p>
          </body>
        </notes>
      </species>
      <species id="M_tag18111Z18111Z18111Z_c" name="Triacylglycerol (18:1(11Z)/18:1(11Z)/18:1(11Z))" compartment="c">
        <notes>
          <body xmlns="http://www.w3.org/1999/xhtml">
            <p>FORMULA: C57H104O6</p>
          </body>
        </notes>
      </species>
      <species id="M_tag18111Z18111Z1819Z_c" name="Triacylglycerol (18:1(11Z)/18:1(11Z)/18:1(9Z))" compartment="c">
        <notes>
          <body xmlns="http://www.w3.org/1999/xhtml">
            <p>FORMULA: C57H104O6</p>
          </body>
        </notes>
      </species>
      <species id="M_tag18111Z18111Z1835Z9Z12Z_c" name="Triacylglycerol (18:1(11Z)/18:1(11Z)/18:3(5Z,9Z,12Z))" compartment="c">
        <notes>
          <body xmlns="http://www.w3.org/1999/xhtml">
            <p>FORMULA: C57H100O6</p>
          </body>
        </notes>
      </species>
      <species id="M_tag18111Z18111Z1845Z9Z12Z15Z_c" name="Triacylglycerol (18:1(11Z)/18:1(11Z)/18:4(5Z,9Z,12Z,15Z))" compartment="c">
        <notes>
          <body xmlns="http://www.w3.org/1999/xhtml">
            <p>FORMULA: C57H98O6</p>
          </body>
        </notes>
      </species>
      <species id="M_tag18111Z1819Z160_c" name="Triacylglycerol (18:1(11Z)/18:1(9Z)/16:0)" compartment="c">
        <notes>
          <body xmlns="http://www.w3.org/1999/xhtml">
            <p>FORMULA: C55H102O6</p>
          </body>
        </notes>
      </species>
      <species id="M_tag18111Z1819Z180_c" name="Triacylglycerol (18:1(11Z)/18:1(9Z)/18:0)" compartment="c">
        <notes>
          <body xmlns="http://www.w3.org/1999/xhtml">
            <p>FORMULA: C57H106O6</p>
          </body>
        </notes>
      </species>
      <species id="M_tag18111Z1819Z18111Z_c" name="Triacylglycerol (18:1(11Z)/18:1(9Z)/18:1(11Z))" compartment="c">
        <notes>
          <body xmlns="http://www.w3.org/1999/xhtml">
            <p>FORMULA: C57H104O6</p>
          </body>
        </notes>
      </species>
      <species id="M_tag18111Z1819Z1819Z_c" name="Triacylglycerol (18:1(11Z)/18:1(9Z)/18:1(9Z))" compartment="c">
        <notes>
          <body xmlns="http://www.w3.org/1999/xhtml">
            <p>FORMULA: C57H104O6</p>
          </body>
        </notes>
      </species>
      <species id="M_tag18111Z1819Z1835Z9Z12Z_c" name="Triacylglycerol (18:1(11Z)/18:1(9Z)/18:3(5Z,9Z,12Z))" compartment="c">
        <notes>
          <body xmlns="http://www.w3.org/1999/xhtml">
            <p>FORMULA: C57H100O6</p>
          </body>
        </notes>
      </species>
      <species id="M_tag18111Z1819Z1845Z9Z12Z15Z_c" name="Triacylglycerol (18:1(11Z)/18:1(9Z)/18:4(5Z,9Z,12Z,15Z))" compartment="c">
        <notes>
          <body xmlns="http://www.w3.org/1999/xhtml">
            <p>FORMULA: C57H98O6</p>
          </body>
        </notes>
      </species>
      <species id="M_tag1819Z18111Z160_c" name="Triacylglycerol (18:1(9Z)/18:1(11Z)/16:0)" compartment="c">
        <notes>
          <body xmlns="http://www.w3.org/1999/xhtml">
            <p>FORMULA: C55H102O6</p>
          </body>
        </notes>
      </species>
      <species id="M_tag1819Z18111Z180_c" name="Triacylglycerol (18:1(9Z)/18:1(11Z)/18:0)" compartment="c">
        <notes>
          <body xmlns="http://www.w3.org/1999/xhtml">
            <p>FORMULA: C57H106O6</p>
          </body>
        </notes>
      </species>
      <species id="M_tag1819Z18111Z18111Z_c" name="Triacylglycerol (18:1(9Z)/18:1(11Z)/18:1(11Z))" compartment="c">
        <notes>
          <body xmlns="http://www.w3.org/1999/xhtml">
            <p>FORMULA: C57H104O6</p>
          </body>
        </notes>
      </species>
      <species id="M_tag1819Z18111Z1819Z_c" name="Triacylglycerol (18:1(9Z)/18:1(11Z)/18:1(9Z))" compartment="c">
        <notes>
          <body xmlns="http://www.w3.org/1999/xhtml">
            <p>FORMULA: C57H104O6</p>
          </body>
        </notes>
      </species>
      <species id="M_tag1819Z18111Z1835Z9Z12Z_c" name="Triacylglycerol (18:1(9Z)/18:1(11Z)/18:3(5Z,9Z,12Z))" compartment="c">
        <notes>
          <body xmlns="http://www.w3.org/1999/xhtml">
            <p>FORMULA: C57H100O6</p>
          </body>
        </notes>
      </species>
      <species id="M_tag1819Z18111Z1845Z9Z12Z15Z_c" name="Triacylglycerol (18:1(9Z)/18:1(11Z)/18:4(5Z,9Z,12Z,15Z))" compartment="c">
        <notes>
          <body xmlns="http://www.w3.org/1999/xhtml">
            <p>FORMULA: C57H98O6</p>
          </body>
        </notes>
      </species>
      <species id="M_tag1819Z1819Z160_c" name="Triacylglycerol (18:1(9Z)/18:1(9Z)/16:0)" compartment="c">
        <notes>
          <body xmlns="http://www.w3.org/1999/xhtml">
            <p>FORMULA: C55H102O6</p>
          </body>
        </notes>
      </species>
      <species id="M_tag1819Z1819Z180_c" name="Triacylglycerol (18:1(9Z)/18:1(9Z)/18:0)" compartment="c">
        <notes>
          <body xmlns="http://www.w3.org/1999/xhtml">
            <p>FORMULA: C57H106O6</p>
          </body>
        </notes>
      </species>
      <species id="M_tag1819Z1819Z18111Z_c" name="Triacylglycerol (18:1(9Z)/18:1(9Z)/18:1(11Z))" compartment="c">
        <notes>
          <body xmlns="http://www.w3.org/1999/xhtml">
            <p>FORMULA: C57H104O6</p>
          </body>
        </notes>
      </species>
      <species id="M_tag1819Z1819Z1819Z_c" name="Triacylglycerol (18:1(9Z)/18:1(9Z)/18:1(9Z))" compartment="c">
        <notes>
          <body xmlns="http://www.w3.org/1999/xhtml">
            <p>FORMULA: C57H104O6</p>
          </body>
        </notes>
      </species>
      <species id="M_tag1819Z1819Z1835Z9Z12Z_c" name="Triacylglycerol (18:1(9Z)/18:1(9Z)/18:3(5Z,9Z,12Z))" compartment="c">
        <notes>
          <body xmlns="http://www.w3.org/1999/xhtml">
            <p>FORMULA: C57H100O6</p>
          </body>
        </notes>
      </species>
      <species id="M_tag1819Z1819Z1845Z9Z12Z15Z_c" name="Triacylglycerol (18:1(9Z)/18:1(9Z)/18:4(5Z,9Z,12Z,15Z))" compartment="c">
        <notes>
          <body xmlns="http://www.w3.org/1999/xhtml">
            <p>FORMULA: C57H98O6</p>
          </body>
        </notes>
      </species>
      <species id="M_td2coa_m" name="trans-Tetradec-2-enoyl-CoA" compartment="m">
        <notes>
          <body xmlns="http://www.w3.org/1999/xhtml">
            <p>FORMULA: </p>
          </body>
        </notes>
      </species>
      <species id="M_td2coa_x" name="trans-Tetradec-2-enoyl-CoA" compartment="x">
        <notes>
          <body xmlns="http://www.w3.org/1999/xhtml">
            <p>FORMULA: </p>
          </body>
        </notes>
      </species>
      <species id="M_tdcoa_m" name="Tetradecanoyl-CoA (n-C14:0CoA)" compartment="m">
        <notes>
          <body xmlns="http://www.w3.org/1999/xhtml">
            <p>FORMULA: </p>
          </body>
        </notes>
      </species>
      <species id="M_tdcoa_x" name="Tetradecanoyl-CoA (n-C14:0CoA)" compartment="x">
        <notes>
          <body xmlns="http://www.w3.org/1999/xhtml">
            <p>FORMULA: </p>
          </body>
        </notes>
      </species>
      <species id="M_tddec2eACP_h" name="trans-Dodec-2-enoyl-[acyl-carrier protein]" compartment="h">
        <notes>
          <body xmlns="http://www.w3.org/1999/xhtml">
            <p>FORMULA: </p>
          </body>
        </notes>
      </species>
      <species id="M_tdec2eACP_h" name="trans-Dec-2-enoyl-[acyl-carrier protein]" compartment="h">
        <notes>
          <body xmlns="http://www.w3.org/1999/xhtml">
            <p>FORMULA: </p>
          </body>
        </notes>
      </species>
      <species id="M_tega_c" name="Tegafur" compartment="c">
        <notes>
          <body xmlns="http://www.w3.org/1999/xhtml">
            <p>FORMULA: C8H8FN2O3</p>
          </body>
        </notes>
      </species>
      <species id="M_tega_e" name="Tegafur" compartment="e">
        <notes>
          <body xmlns="http://www.w3.org/1999/xhtml">
            <p>FORMULA: C8H8FN2O3</p>
          </body>
        </notes>
      </species>
      <species id="M_tfenfe2_h" name="Transferrin[Fe(II)]2" compartment="h">
        <notes>
          <body xmlns="http://www.w3.org/1999/xhtml">
            <p>FORMULA: </p>
          </body>
        </notes>
      </species>
      <species id="M_tfenfe3_h" name="Transferrin[Fe(III)]2" compartment="h">
        <notes>
          <body xmlns="http://www.w3.org/1999/xhtml">
            <p>FORMULA: </p>
          </body>
        </notes>
      </species>
      <species id="M_tgua_c" name="Thioguanine" compartment="c">
        <notes>
          <body xmlns="http://www.w3.org/1999/xhtml">
            <p>FORMULA: C5H5N5S</p>
          </body>
        </notes>
      </species>
      <species id="M_tgua_e" name="Thioguanine" compartment="e">
        <notes>
          <body xmlns="http://www.w3.org/1999/xhtml">
            <p>FORMULA: C5H5N5S</p>
          </body>
        </notes>
      </species>
      <species id="M_thcys_h" name="Thiocysteine" compartment="h">
        <notes>
          <body xmlns="http://www.w3.org/1999/xhtml">
            <p>FORMULA: </p>
          </body>
        </notes>
      </species>
      <species id="M_thdp_c" name="2,3,4,5-Tetrahydrodipicolinate" compartment="c">
        <notes>
          <body xmlns="http://www.w3.org/1999/xhtml">
            <p>FORMULA: C7H7NO4</p>
          </body>
        </notes>
      </species>
      <species id="M_thex2eACP_h" name="trans-Hex-2-enoyl-[acyl-carrier protein]" compartment="h">
        <notes>
          <body xmlns="http://www.w3.org/1999/xhtml">
            <p>FORMULA: </p>
          </body>
        </notes>
      </species>
      <species id="M_thf_c" name="5,6,7,8-Tetrahydrofolate" compartment="c">
        <notes>
          <body xmlns="http://www.w3.org/1999/xhtml">
            <p>FORMULA: C19H21N7O6</p>
          </body>
        </notes>
      </species>
      <species id="M_thf_h" name="5,6,7,8-Tetrahydrofolate" compartment="h">
        <notes>
          <body xmlns="http://www.w3.org/1999/xhtml">
            <p>FORMULA: C19H21N7O6</p>
          </body>
        </notes>
      </species>
      <species id="M_thf_m" name="5,6,7,8-Tetrahydrofolate" compartment="m">
        <notes>
          <body xmlns="http://www.w3.org/1999/xhtml">
            <p>FORMULA: C19H21N7O6</p>
          </body>
        </notes>
      </species>
      <species id="M_thfglu_c" name="Tetrahydrofolyl-[Glu](2)" compartment="c">
        <notes>
          <body xmlns="http://www.w3.org/1999/xhtml">
            <p>FORMULA: C24H28N8O9</p>
          </body>
        </notes>
      </species>
      <species id="M_thmpp_h" name="Thiamine diphosphate" compartment="h">
        <notes>
          <body xmlns="http://www.w3.org/1999/xhtml">
            <p>FORMULA: </p>
          </body>
        </notes>
      </species>
      <species id="M_thmpp_m" name="Thiamine diphosphate" compartment="m">
        <notes>
          <body xmlns="http://www.w3.org/1999/xhtml">
            <p>FORMULA: </p>
          </body>
        </notes>
      </species>
      <species id="M_thr_DASH_L_c" name="L-Threonine" compartment="c">
        <notes>
          <body xmlns="http://www.w3.org/1999/xhtml">
            <p>FORMULA: C4H9NO3</p>
          </body>
        </notes>
      </species>
      <species id="M_thr_DASH_L_h" name="L-Threonine" compartment="h">
        <notes>
          <body xmlns="http://www.w3.org/1999/xhtml">
            <p>FORMULA: C4H9NO3</p>
          </body>
        </notes>
      </species>
      <species id="M_thr_DASH_L_m" name="L-Threonine" compartment="m">
        <notes>
          <body xmlns="http://www.w3.org/1999/xhtml">
            <p>FORMULA: C4H9NO3</p>
          </body>
        </notes>
      </species>
      <species id="M_thrtrna_c" name="L-Threonyl-tRNA(Thr)" compartment="c">
        <notes>
          <body xmlns="http://www.w3.org/1999/xhtml">
            <p>FORMULA: C4H8NO2R</p>
          </body>
        </notes>
      </species>
      <species id="M_thrtrna_m" name="L-Threonyl-tRNA(Thr)" compartment="m">
        <notes>
          <body xmlns="http://www.w3.org/1999/xhtml">
            <p>FORMULA: C4H8NO2R</p>
          </body>
        </notes>
      </species>
      <species id="M_thymd_c" name="Thymidine" compartment="c">
        <notes>
          <body xmlns="http://www.w3.org/1999/xhtml">
            <p>FORMULA: C10H14N2O5</p>
          </body>
        </notes>
      </species>
      <species id="M_tmrs2eACP_h" name="trans-Tetradec-2-enoyl-[acyl-carrier protein]" compartment="h">
        <notes>
          <body xmlns="http://www.w3.org/1999/xhtml">
            <p>FORMULA: </p>
          </body>
        </notes>
      </species>
      <species id="M_toct2eACP_h" name="trans-Oct-2-enoyl-[acyl-carrier protein]" compartment="h">
        <notes>
          <body xmlns="http://www.w3.org/1999/xhtml">
            <p>FORMULA: </p>
          </body>
        </notes>
      </species>
      <species id="M_toctd2eACP_h" name="trans-octadec-2-enoyl-[acyl-carrier protein]" compartment="h">
        <notes>
          <body xmlns="http://www.w3.org/1999/xhtml">
            <p>FORMULA: </p>
          </body>
        </notes>
      </species>
      <species id="M_tpalm2eACP_h" name="trans-Hexadec-2-enoyl-[acyl-carrier protein]" compartment="h">
        <notes>
          <body xmlns="http://www.w3.org/1999/xhtml">
            <p>FORMULA: </p>
          </body>
        </notes>
      </species>
      <species id="M_trdox_c" name="Oxidized thioredoxin" compartment="c">
        <notes>
          <body xmlns="http://www.w3.org/1999/xhtml">
            <p>FORMULA: C6H7NO2S2R2</p>
          </body>
        </notes>
      </species>
      <species id="M_trdox_h" name="Oxidized thioredoxin" compartment="h">
        <notes>
          <body xmlns="http://www.w3.org/1999/xhtml">
            <p>FORMULA: C6H7NO2S2R2</p>
          </body>
        </notes>
      </species>
      <species id="M_trdrd_c" name="Reduced thioredoxin" compartment="c">
        <notes>
          <body xmlns="http://www.w3.org/1999/xhtml">
            <p>FORMULA: C6H9NO2S2R2</p>
          </body>
        </notes>
      </species>
      <species id="M_trdrd_h" name="Reduced thioredoxin" compartment="h">
        <notes>
          <body xmlns="http://www.w3.org/1999/xhtml">
            <p>FORMULA: C6H9NO2S2R2</p>
          </body>
        </notes>
      </species>
      <species id="M_tre_c" name="Trehalose" compartment="c">
        <notes>
          <body xmlns="http://www.w3.org/1999/xhtml">
            <p>FORMULA: C12H22O11</p>
          </body>
        </notes>
      </species>
      <species id="M_tre6p_c" name="alpha,alpha&apos;-Trehalose 6-phosphate" compartment="c">
        <notes>
          <body xmlns="http://www.w3.org/1999/xhtml">
            <p>FORMULA: C12H21O14P</p>
          </body>
        </notes>
      </species>
      <species id="M_tre6p_n" name="alpha,alpha&apos;-Trehalose 6-phosphate" compartment="n">
        <notes>
          <body xmlns="http://www.w3.org/1999/xhtml">
            <p>FORMULA: C12H21O14P</p>
          </body>
        </notes>
      </species>
      <species id="M_trnaala_m" name="tRNA(Ala)" compartment="m">
        <notes>
          <body xmlns="http://www.w3.org/1999/xhtml">
            <p>FORMULA: </p>
          </body>
        </notes>
      </species>
      <species id="M_trnaarg_c" name="tRNA(Arg)" compartment="c">
        <notes>
          <body xmlns="http://www.w3.org/1999/xhtml">
            <p>FORMULA: C15H21N5O10PR</p>
          </body>
        </notes>
      </species>
      <species id="M_trnaasn_m" name="tRNA(Asn)" compartment="m">
        <notes>
          <body xmlns="http://www.w3.org/1999/xhtml">
            <p>FORMULA: </p>
          </body>
        </notes>
      </species>
      <species id="M_trnaasp_m" name="tRNA(Asp)" compartment="m">
        <notes>
          <body xmlns="http://www.w3.org/1999/xhtml">
            <p>FORMULA: </p>
          </body>
        </notes>
      </species>
      <species id="M_trnacys_c" name="tRNA(Cys)" compartment="c">
        <notes>
          <body xmlns="http://www.w3.org/1999/xhtml">
            <p>FORMULA: C15H21N5O10PR</p>
          </body>
        </notes>
      </species>
      <species id="M_trnagln_c" name="tRNA(Gln)" compartment="c">
        <notes>
          <body xmlns="http://www.w3.org/1999/xhtml">
            <p>FORMULA: C15H21N5O10PR</p>
          </body>
        </notes>
      </species>
      <species id="M_trnaglu_c" name="tRNA(Glu)" compartment="c">
        <notes>
          <body xmlns="http://www.w3.org/1999/xhtml">
            <p>FORMULA: C15H21N5O10PR</p>
          </body>
        </notes>
      </species>
      <species id="M_trnaglu_h" name="tRNA(Glu)" compartment="h">
        <notes>
          <body xmlns="http://www.w3.org/1999/xhtml">
            <p>FORMULA: C15H21N5O10PR</p>
          </body>
        </notes>
      </species>
      <species id="M_trnagly_c" name="tRNA(Gly)" compartment="c">
        <notes>
          <body xmlns="http://www.w3.org/1999/xhtml">
            <p>FORMULA: C10H17O10PR2</p>
          </body>
        </notes>
      </species>
      <species id="M_trnagly_m" name="tRNA(Gly)" compartment="m">
        <notes>
          <body xmlns="http://www.w3.org/1999/xhtml">
            <p>FORMULA: C10H17O10PR2</p>
          </body>
        </notes>
      </species>
      <species id="M_trnahis_c" name="tRNA(His)" compartment="c">
        <notes>
          <body xmlns="http://www.w3.org/1999/xhtml">
            <p>FORMULA: C10H17O10PR2</p>
          </body>
        </notes>
      </species>
      <species id="M_trnaile_c" name="tRNA(Ile)" compartment="c">
        <notes>
          <body xmlns="http://www.w3.org/1999/xhtml">
            <p>FORMULA: C15H21N5O10PR</p>
          </body>
        </notes>
      </species>
      <species id="M_trnaleu_c" name="tRNA(Leu)" compartment="c">
        <notes>
          <body xmlns="http://www.w3.org/1999/xhtml">
            <p>FORMULA: C15H21N5O10PR</p>
          </body>
        </notes>
      </species>
      <species id="M_trnalys_m" name="tRNA(Lys)" compartment="m">
        <notes>
          <body xmlns="http://www.w3.org/1999/xhtml">
            <p>FORMULA: </p>
          </body>
        </notes>
      </species>
      <species id="M_trnamet_c" name="tRNA(Met)" compartment="c">
        <notes>
          <body xmlns="http://www.w3.org/1999/xhtml">
            <p>FORMULA: C15H21N5O10PR</p>
          </body>
        </notes>
      </species>
      <species id="M_trnaphe_m" name="tRNA(Phe)" compartment="m">
        <notes>
          <body xmlns="http://www.w3.org/1999/xhtml">
            <p>FORMULA: </p>
          </body>
        </notes>
      </species>
      <species id="M_trnapro_c" name="tRNA(Pro)" compartment="c">
        <notes>
          <body xmlns="http://www.w3.org/1999/xhtml">
            <p>FORMULA: C10H17O10PR2</p>
          </body>
        </notes>
      </species>
      <species id="M_trnasecys_m" name="tRNA(Sec)" compartment="m">
        <notes>
          <body xmlns="http://www.w3.org/1999/xhtml">
            <p>FORMULA: </p>
          </body>
        </notes>
      </species>
      <species id="M_trnaser_c" name="tRNA(Ser)" compartment="c">
        <notes>
          <body xmlns="http://www.w3.org/1999/xhtml">
            <p>FORMULA: C10H17O10PR2</p>
          </body>
        </notes>
      </species>
      <species id="M_trnathr_c" name="tRNA(Thr)" compartment="c">
        <notes>
          <body xmlns="http://www.w3.org/1999/xhtml">
            <p>FORMULA: C10H17O10PR2</p>
          </body>
        </notes>
      </species>
      <species id="M_trnathr_m" name="tRNA(Thr)" compartment="m">
        <notes>
          <body xmlns="http://www.w3.org/1999/xhtml">
            <p>FORMULA: C10H17O10PR2</p>
          </body>
        </notes>
      </species>
      <species id="M_trnatrp_c" name="tRNA(Trp)" compartment="c">
        <notes>
          <body xmlns="http://www.w3.org/1999/xhtml">
            <p>FORMULA: C15H21N5O10PR</p>
          </body>
        </notes>
      </species>
      <species id="M_trnatyr_c" name="tRNA(Tyr)" compartment="c">
        <notes>
          <body xmlns="http://www.w3.org/1999/xhtml">
            <p>FORMULA: C15H21N5O10PR</p>
          </body>
        </notes>
      </species>
      <species id="M_trnaval_c" name="tRNA(Val)" compartment="c">
        <notes>
          <body xmlns="http://www.w3.org/1999/xhtml">
            <p>FORMULA: C15H21N5O10PR</p>
          </body>
        </notes>
      </species>
      <species id="M_trnaval_h" name="tRNA(Val)" compartment="h">
        <notes>
          <body xmlns="http://www.w3.org/1999/xhtml">
            <p>FORMULA: C15H21N5O10PR</p>
          </body>
        </notes>
      </species>
      <species id="M_trp_DASH_L_c" name="L-Tryptophan" compartment="c">
        <notes>
          <body xmlns="http://www.w3.org/1999/xhtml">
            <p>FORMULA: C11H12N2O2</p>
          </body>
        </notes>
      </species>
      <species id="M_trp_DASH_L_h" name="L-Tryptophan" compartment="h">
        <notes>
          <body xmlns="http://www.w3.org/1999/xhtml">
            <p>FORMULA: C11H12N2O2</p>
          </body>
        </notes>
      </species>
      <species id="M_trptrna_c" name="L-Tryptophanyl-tRNA(Trp)" compartment="c">
        <notes>
          <body xmlns="http://www.w3.org/1999/xhtml">
            <p>FORMULA: C11H11N2OR</p>
          </body>
        </notes>
      </species>
      <species id="M_tsul_c" name="Thiosulfate" compartment="c">
        <notes>
[truncated: 2,797,786 more chars]
