# Supplementary material for: Flux balance analysis reveals acetate metabolism modulates cyclic electron flow and alternative glycolytic pathways in Chlamydomonas reinhardtii
Source: Front Plant Sci. 2015 Jun 30;6:474. doi: 10.3389/fpls.2015.00474 (PMC4485056; doi:10.3389/fpls.2015.00474)
Supplement: Supplementary file 2 [file DataSheet2.ZIP]

Archive with 1 entries (1 files):
- Supplementary file S2.m
