# Supplementary material for: Flux balance analysis reveals acetate metabolism modulates cyclic electron flow and alternative glycolytic pathways in Chlamydomonas reinhardtii
Source: Front Plant Sci. 2015 Jun 30;6:474. doi: 10.3389/fpls.2015.00474 (PMC4485056; doi:10.3389/fpls.2015.00474)
Supplement: Supplementary file 2 [file DataSheet2.ZIP › Supplementary file S2.m]

%%%%%%%%%%%%%%%%%%%%%%%%%%%%%%%%%%%%%%%%%%%%%%%
%%% light, aerobic, No acetate,  phototrophic biomass is objective function
model = readCbModel('C:\Users\mjkijsc4\Dropbox\PHD\MatlabWork\Models\ICR1080chapman_2'); % Change path according to your system
%%%%%%%%%%%%%%%%%%%%%%%%%%%%%%%%%%%%%%%%%%%%%%%
% Measures and constants.
DW = 30*10^(-12); % avg. dry weight of log phase chlamy cell = 48 pg (Mitchell 1992) (48)
CPerStarch300 = 1800; % derived from starch300 chemical formula
ChlPerCell = (13.9+4)/(10^7); % 13.9 +- 4 micrograms Chl/10^7 cells (Gfeller 1984)
starchDegAnLight = (4.95+1.35)*(1/1000)*(1/CPerStarch300)*(ChlPerCell/1000)*(1/DW); % approx. SS rate of anaerobic starch degradation in light = 4.95 +- 1.35 micromol C/mg Chl/hr (Gfeller 1984)
starchDegAerLight = (2/3)*(4.95+1.35)*(1/1000)*(1/CPerStarch300)*(ChlPerCell/1000)*(1/DW); % approx. SS rate of aerobic starch degradation in light = 2/3 of anaerobic rate (Gfeller 1984)
starchDegAnDark = (13.1+3.5)*(1/1000)*(1/CPerStarch300)*(ChlPerCell/1000)*(1/DW); % approx. SS rate of anaerobic starch degradation in dark = 13.1 +- 3.5 micromol C/mg Chl/hr (Gfeller 1984)
starchDegAerDark = (2/3)*starchDegAnDark; % approx. SS rate of aerobic starch degradation in dark = 2/3 of anaerobic rate (Gfeller 1984) = 2/3 of anaerobic rate (Gfeller 1984)
dimensionalConversion = 3.836473679; % from emitted microE/m^2/s to incident mmol/gDW/hr
effectiveConversion = 0.037532398; % from incident mmol/gDw/hr to effective mmol/gDw/hr

modelLna = model;   %Lna: Light no acetate
% The single PRISM reaction being used has to be commented-out below.
modelLna = changeRxnBounds(modelLna,'PRISM_solar_litho',0,'b');
modelLna = changeRxnBounds(modelLna,'PRISM_solar_exo',0,'b');    
modelLna = changeRxnBounds(modelLna,'PRISM_incandescent_60W',0,'b');    
modelLna = changeRxnBounds(modelLna,'PRISM_fluorescent_warm_18W',0,'b'); 
modelLna = changeRxnBounds(modelLna,'PRISM_fluorescent_cool_215W',0,'b'); 
modelLna = changeRxnBounds(modelLna,'PRISM_metal_halide',0,'b');   
modelLna = changeRxnBounds(modelLna,'PRISM_high_pressure_sodium',0,'b');    
modelLna = changeRxnBounds(modelLna,'PRISM_growth_room',0,'b');
%modelLna = changeRxnBounds(modelLna,'PRISM_white_LED',0,'b');   
modelLna = changeRxnBounds(modelLna,'PRISM_design_growth',10,'b');  
modelLna = changeRxnBounds(modelLna,'EX_h(e)', -10, 'l'); %proton uptake rate
modelLna = changeRxnBounds(modelLna,'EX_h2o(e)',-10,'l'); %Maximum water uptake rate
modelLna = changeRxnBounds(modelLna,'EX_pi(e)',-10,'l'); %Maximum phosphate uptake rate
modelLna = changeRxnBounds(modelLna,'EX_nh4(e)',-10,'l'); %Maximum ammonia uptake rate
modelLna = changeRxnBounds(modelLna,'EX_no3(e)',-10,'l'); %Maximum nitrate uptake rate
modelLna = changeRxnBounds(modelLna,'EX_so4(e)',-10,'l'); %Maximum sulfate uptake rate
modelLna = changeRxnBounds(modelLna,'EX_o2(e)',-10,'l');
modelLna = changeRxnBounds(modelLna,'EX_ac(e)',0,'b');%remove acetate from the network
modelLna = changeRxnBounds(modelLna,{'EX_starch(h)'},0,'b');
modelLna = changeRxnBounds(modelLna,'STARCH300DEGRA',starchDegAerLight/2,'u');
modelLna = changeRxnBounds(modelLna,'STARCH300DEGR2A',0,'u');
modelLna = changeRxnBounds(modelLna,'STARCH300DEGRB',starchDegAerLight/2,'u');
modelLna = changeRxnBounds(modelLna,'STARCH300DEGR2B',0,'u');
modelLna = changeRxnBounds(modelLna,{'PCHLDR'},0,'b'); % the light-independent protochlorophyllide reductase is not expressed in light due to translational inhibition caused by chloroplast redox state [Cahoon 2000]
modelLna = changeRxnBounds(modelLna,{'PFKh'},0,'b'); % plastidic PFKh inactivated by light (Plaxton 1996)
modelLna = changeRxnBounds(modelLna,{'G6PADHh','G6PBDHh'},0,'b'); % light inhibits G6PDHh of oxidative pentose phosphate pathway (Plaxton 1996)
modelLna = changeRxnBounds(modelLna,{'FBAh'},0,'b'); % light inactivates FBAh (Lemaire 2004; Matsumoto 2008)
modelLna = changeRxnBounds(modelLna,{'H2Oth'},0,'u'); % there is a high h2o requirement in [h]; however, experiments show that h2o in general goes from [h] to [c] in light and from [c] to [h] in dark (Packer 1970)
modelLna = changeRxnBounds(modelLna,{'Biomass_Chlamy_mixo','Biomass_Chlamy_hetero'},0,'b');
%%%%%%%%%%%%%%%%%%%%%%%%%%%%%
% Base growth
modelLna = changeObjective(modelLna,'Biomass_Chlamy_auto');

solutionLna = optimizeCbModel(modelLna,'max','one')
