# Supplementary material for: Flux balance analysis reveals acetate metabolism modulates cyclic electron flow and alternative glycolytic pathways in Chlamydomonas reinhardtii
Source: Front Plant Sci. 2015 Jun 30;6:474. doi: 10.3389/fpls.2015.00474 (PMC4485056; doi:10.3389/fpls.2015.00474)
Supplement: Supplementary file 3 [file DataSheet3.ZIP › Supplementary file S3.m]

%%%%%%%%%%%%%%%%%%%%%%%%%%%%%%%%%%%%%%%%%%%%%%%
%%% light, aerobic, with acetate, mixo biomass objective function
model = readCbModel('C:\Users\mjkijsc4\Dropbox\PHD\MatlabWork\Models\ICR1080chapman_2'); % Change path according to your system
%%%%%%%%%%%%%%%%%%%%%%%%%%%%%%%%%%%%%%%%%%%%%%%
% Measures and constants.
DW = 48*10^(-12); % avg. dry weight of log phase chlamy cell = 48 pg (Mitchell 1992)
CPerStarch300 = 1800; % derived from starch300 chemical formula
ChlPerCell = (13.9+4)/(10^7); % 13.9 +- 4 micrograms Chl/10^7 cells (Gfeller 1984)
starchDegAnLight = (4.95+1.35)*(1/1000)*(1/CPerStarch300)*(ChlPerCell/1000)*(1/DW); % approx. SS rate of anaerobic starch degradation in light = 4.95 +- 1.35 micromol C/mg Chl/hr (Gfeller 1984)
starchDegAerLight = (2/3)*(4.95+1.35)*(1/1000)*(1/CPerStarch300)*(ChlPerCell/1000)*(1/DW); % approx. SS rate of aerobic starch degradation in light = 2/3 of anaerobic rate (Gfeller 1984)
starchDegAnDark = (13.1+3.5)*(1/1000)*(1/CPerStarch300)*(ChlPerCell/1000)*(1/DW); % approx. SS rate of anaerobic starch degradation in dark = 13.1 +- 3.5 micromol C/mg Chl/hr (Gfeller 1984)
starchDegAerDark = (2/3)*starchDegAnDark; % approx. SS rate of aerobic starch degradation in dark = 2/3 of anaerobic rate (Gfeller 1984)
dimensionalConversion = 3.836473679; % from emitted microE/m^2/s to incident mmol/gDW/hr
effectiveConversion = 0.037532398; % from incident mmol/gDw/hr to effective mmol/gDw/hrel=readCbModel('C:\Users\mjkijsc4\Dropbox\PHD\MatlabWork\Models\ICR50chang_2');

modelLwac = model; %Lwac: Light with acetate
% The single PRISM reaction being used has to be commented-out below.
modelLwac = changeRxnBounds(modelLwac,'PRISM_solar_litho',0,'b');
modelLwac = changeRxnBounds(modelLwac,'PRISM_solar_exo',0,'b');    
modelLwac = changeRxnBounds(modelLwac,'PRISM_incandescent_60W',0,'b');    
modelLwac = changeRxnBounds(modelLwac,'PRISM_fluorescent_warm_18W',0,'b'); 
modelLwac = changeRxnBounds(modelLwac,'PRISM_fluorescent_cool_215W',0,'b'); 
modelLwac = changeRxnBounds(modelLwac,'PRISM_metal_halide',0,'b');   
modelLwac = changeRxnBounds(modelLwac,'PRISM_high_pressure_sodium',0,'b');    
modelLwac = changeRxnBounds(modelLwac,'PRISM_growth_room',0,'b');
%modelLwac = changeRxnBounds(modelLwac,'PRISM_white_LED',0,'b');   
modelLwac = changeRxnBounds(modelLwac,'PRISM_design_growth',10,'b');  
modelLwac = changeRxnBounds(modelLwac,'EX_h(e)', -10, 'l'); %proton uptake rate
modelLwac = changeRxnBounds(modelLwac,'EX_h2o(e)',-10,'l'); %Maximum water uptake rate
modelLwac = changeRxnBounds(modelLwac,'EX_pi(e)',-10,'l'); %Maximum phosphate uptake rate
modelLwac = changeRxnBounds(modelLwac,'EX_nh4(e)',-10,'l'); %Maximum ammonia uptake rate
modelLwac = changeRxnBounds(modelLwac,'EX_no3(e)',-10,'l'); %Maximum nitrate uptake rate
modelLwac = changeRxnBounds(modelLwac,'EX_so4(e)',-10,'l'); %Maximum sulfate uptake rate
modelLwac = changeRxnBounds(modelLwac,'EX_o2(e)',-10,'l');
modelLwac = changeRxnBounds(modelLwac,'EX_ac(e)',-17.5,'l'); %acetate
modelLwac = changeRxnBounds(modelLwac,'ACth',0,'b');%prevents acetate entering mitochondira
modelLwac = changeRxnBounds(modelLwac,'CEF',100,'u');%turn on CEF 0
modelLwac = changeRxnBounds(modelLwac,'CEF',0,'l');%turn of CEF 1000
modelLwac = changeRxnBounds(modelLwac,'PSIIred',5,'u');  %turn off PSII
modelLwac = changeRxnBounds(modelLwac,'PSIIred',0,'l');  %turn off PSII
modelLwac = changeRxnBounds(modelLwac,'CSm',15.84,'b');
modelLwac = changeRxnBounds(modelLwac,'PPCKm',4.43, 'b');
modelLwac = changeRxnBounds(modelLwac,{'EX_starch(h)'},0,'b');
modelLwac = changeRxnBounds(modelLwac,'STARCH300DEGRA',starchDegAerLight/2,'u');
modelLwac = changeRxnBounds(modelLwac,'STARCH300DEGR2A',0,'u');
modelLwac = changeRxnBounds(modelLwac,'STARCH300DEGRB',starchDegAerLight/2,'u');
modelLwac = changeRxnBounds(modelLwac,'STARCH300DEGR2B',0,'u');
modelLwac = changeRxnBounds(modelLwac,{'PCHLDR'},0,'b'); % the light-independent protochlorophyllide reductase is not expressed in light due to translational inhibition caused by chloroplast redox state [Cahoon 2000]
modelLwac = changeRxnBounds(modelLwac,{'PFKh'},0,'b'); % plastidic PFKh inactivated by light (Plaxton 1996)
modelLwac = changeRxnBounds(modelLwac,{'FBAh'},0,'b'); % light inactivates FBAh (Lemaire 2004; Matsumoto 2008)
modelLwac = changeRxnBounds(modelLwac,{'H2Oth'},0,'u'); % there is a high h2o requirement in [h]; however, experiments show that h2o in general goes from [h] to [c] in light and from [c] to [h] in dark (Packer 1970)
modelLwac = changeRxnBounds(modelLwac,{'Biomass_Chlamy_auto','Biomass_Chlamy_hetero'},0,'b'); %only interested in biomass mixotrophic
%%%%%%%%%%%%%%%%%%%%%%%%%%%%%
%base growth
modelLwac = changeObjective(modelLwac,'Biomass_Chlamy_mixo');

solutionLwac = optimizeCbModel(modelLwac,'max','one')
