# Supplementary material for: Flux balance analysis reveals acetate metabolism modulates cyclic electron flow and alternative glycolytic pathways in Chlamydomonas reinhardtii
Source: Front Plant Sci. 2015 Jun 30;6:474. doi: 10.3389/fpls.2015.00474 (PMC4485056; doi:10.3389/fpls.2015.00474)
Supplement: Supplementary file 6 [file DataSheet6.XLSX]

## Sheet: FBA, FVA, Reaction essentially
				FBA Phototrophic	FBA Mixotrophic		FVA phototrophic		FVA mixotrophic				minimal increments in fluxes
reaction	Name	Equation	Subsystem	LNA_FBA	LWAC_FBA	ABS diff	min	max	min	max	mixo min - photo max	photo min - mixo max	ABS	Es mix	subs mix	blocked mix	Es photo	subsphoto	blocked photo
PRISM_solar_litho'	spectral decomposition of solar light measured from Earth's surface	photonVis[e] --> (4.26984325300204E-05) photon298[c] + (0.088253056987783) photon437[u] + (0.187390761056649) photon438[u] + (0.114958292879089) photon450[h] + (0.195814806722332) photon490[s] + (0.18566429641716) photon646[h] + (0.08361649412414) photon673[u] + (0.094404940130699) photon680[u]	Spectral decomposition	0	0	0	0	0	0	0	0	0	0			blocked			blocked
'PRISM_solar_exo'	spectral decomposition of solar light measured from outer space	photonVis[e] --> (0.009126633453201) photon298[c] + (0.107054407672067) photon437[u] + (0.224061663093904) photon438[u] + (0.133591526308582) photon450[h] + (0.20967654865024) photon490[s] + (0.17175215519119) photon646[h] + (0.072897947189877) photon673[u] + (0.084315507784363) photon680[u]	Spectral decomposition	0	0	0	0	0	0	0	0	0	0			blocked			blocked
'PRISM_incandescent_60W'	spectral decomposition of 60W incandescent light bulb	photonVis[e] --> (1.65224841134181E-05) photon298[c] + (0.009993878664639) photon437[u] + (0.024602315301096) photon438[u] + (0.016276171066119) photon450[h] + (0.053690960368068) photon490[s] + (0.22991250033838) photon646[h] + (0.12754084169748) photon673[u] + (0.152917317912673) photon680[u]	Spectral decomposition	0	0	0	0	0	0	0	0	0	0			blocked			blocked
'PRISM_fluorescent_warm_18W'	spectral decomposition of 18W warm white fluorescent light bulb	photonVis[e] --> (0.022608265086577) photon298[c] + (0.152956409671983) photon437[u] + (0.231224055045519) photon438[u] + (0.152106146847886) photon450[h] + (0.110377572989073) photon490[s] + (0.159331959324159) photon646[h] + (0.035127278057213) photon673[u] + (0.03787199644559) photon680[u]	Spectral decomposition	0	0	0	0	0	0	0	0	0	0			blocked			blocked
'PRISM_fluorescent_cool_215W'	spectral decomposition of 215W cool white fluorescent light bulb	photonVis[e] --> (9.86915907870449E-05) photon298[c] + (0.097915549659156) photon437[u] + (0.150739641718055) photon438[u] + (0.107796806656087) photon450[h] + (0.111376983923496) photon490[s] + (0.1946593756116) photon646[h] + (0.030722582685521) photon673[u] + (0.031357804045244) photon680[u]	Spectral decomposition	0	0	0	0	0	0	0	0	0	0			blocked			blocked
'PRISM_metal_halide'	spectral decomposition of metal halide lamp	photonVis[e] --> (0.12093046741464) photon437[u] + (0.191654658116142) photon438[u] + (0.134003914972887) photon450[h] + (0.190838447783888) photon490[s] + (0.119049343117245) photon646[h] + (0.040192911402728) photon673[u] + (0.045211338768487) photon680[u]	Spectral decomposition	0	0	0	0	0	0	0	0	0	0			blocked			blocked
'PRISM_high_pressure_sodium'	spectral decomposition of high pressure sodium lamp	photonVis[e] --> (0.015196534268239) photon437[u] + (0.032805456604757) photon438[u] + (0.027719995714444) photon450[h] + (0.058193837857734) photon490[s] + (0.242892771920299) photon646[h] + (0.051456782792204) photon673[u] + (0.053696898066714) photon680[u]	Spectral decomposition	0	0	0	0	0	0	0	0	0	0			blocked			blocked
'PRISM_growth_room'	spectral decomposition of growth room	photonVis[e] --> (4.11265742135554E-05) photon298[c] + (0.075412270199012) photon437[u] + (0.117405566728347) photon438[u] + (0.083033179648876) photon450[h] + (0.094128322642746) photon490[s] + (0.20332960252981) photon646[h] + (0.05700259056653) photon673[u] + (0.064307747854245) photon680[u]	Spectral decomposition	0	0	0	0	0	0	0	0	0	0			blocked			blocked
'PRISM_white_LED'	spectral decomposition of white LED	photonVis[e] --> (0.000222203715307) photon298[c] + (0.007117672622224) photon437[u] + (0.045915569014989) photon438[u] + (0.027352098019382) photon450[h] + (0.151852714810135) photon490[s] + (0.25680923332143) photon646[h] + (0.07032130315189) photon673[u] + (0.075315322428205) photon680[u]	Spectral decomposition	4.59151	4.59151	0	4.59151	4.59151	4.59151	4.59151	0	0	0	ess			ess
'PRISM_red_LED_array_653nm'	spectral decomposition of red LED array (653nm)	photonVis[e] --> (0.870291149591763) photon646[h] + (0.274325356868054) photon673[u] + (0.195494060752262) photon680[u]	Spectral decomposition	96.6281	96.6281	0	96.6281	96.6281	96.6281	96.6281	0	0	0	ess			ess
'PRISM_red_LED_674nm'	spectral decomposition of red LED (674nm)	photonVis[e] --> (0.265727748400781) photon646[h] + (0.660147062166474) photon673[u] + (0.725321425353414) photon680[u]	Spectral decomposition	3.653	3.653	0	3.653	3.653	3.653	3.653	0	0	0	ess			ess
'PRISM_design_growth'				10	10	0	10	10	10	10	0	0	0	ess			ess
'EX_h(e)'	H+ exchange	[e] : h <==>	Exchange	0.484505	8.58808	8.10358	-5.01214	21.2329	-9.04381	31.7644	-30.2767	-36.7765	6.49976		subs			subs
'EX_h2o(e)'	H2O exchange	[e] : h2o <==>	Exchange	-4.02687	9.98613	14.013	-10	11.205	-8.34103	32.727	-19.546	-42.727	23.181		subs			subs
'EX_pi(e)'	Phosphate exchange	[e] : pi <==>	Exchange	-0.139497	-0.330237	0.19074	-0.139276	0	-0.330237	0	-0.330237	-0.139276	0.190961		subs			subs
'EX_nh4(e)'	ammonia exchange	[e] : nh4 <==>	Exchange	-0.466046	-1.06906	0.603012	-6.26013	0	-9.84767	0	-9.84767	-6.26013	3.58754		subs			subs
'EX_no3(e)'	nitrate exchange	[e] : no3 <==>	Exchange	-0.0613728	-2.3794	2.31802	-7.30347	0	-10	0	-10	-7.30347	2.69653		subs			subs
'EX_so4(e)'	sulfate exchange	[e] : so4 <==>	Exchange	-0.00260604	-0.0126225	0.0100165	-0.00260191	0	-0.0126225	0	-0.0126225	-0.00260191	0.0100206		subs			subs
'EX_fe2(e)'	Fe2+ exchange	[e] : fe2 <==>	Exchange	0	0	0	0	0	0	0	0	0	0			blocked			blocked
'EX_fe3(e)'	Fe3+ exchange	[e] : fe3 <==>	Exchange	0	0	0	0	0	0	0	0	0	0			blocked			blocked
'EX_mg2(e)'	magnesium exchange	[e] : mg2 <==>	Exchange	-0.00360616	-0.00711142	0.00350526	-0.00360045	0	-0.00711142	0	-0.00711142	-0.00360045	0.00351097		subs			subs
'EX_na1(e)'	sodium exchange	[e] : na1 <==>	Exchange	-1.09265	-10	8.90735	-10	0	-10	0	-10	-10	0		subs			subs
'EX_photonVis(e)'	photon emission	[e] : photonVis <==>	Exchange	-114.873	-114.873	0	-114.873	-114.873	-114.873	-114.873	0	0	0	ess			ess	subs
'EX_o2(e)'	O2 exchange	[e] : o2 <==>	Exchange	-1.4907	-10	8.5093	-10	0	-10	-1.63812	-10	-8.36188	1.63812	ess
'EX_co2(e)'	CO2 exchange	[e] : co2 <==>	Exchange	-5.43566	13.712	19.1477	-10.1842	0	-5.10193	24.0251	-5.10193	-34.2093	29.1074		subs			subs
'EX_hco3(e)'	HCO3 exchange	[e] : hco3 <==>	Exchange	0	0	0	0	0	0	0	0	0	0			blocked			blocked
'EX_starch(h)'	Store of starch	[h] : starch300 <==>	Starch metabolism	0	0	0	0	0	0	0	0	0	0			blocked			blocked
'EX_ac(e)'	Acetate exchange	[e] : ac <==>	Exchange	0	-17.5	17.5	0	0	-17.5	-1.97253	-17.5	1.97253	19.4725	ess					blocked
'EX_rib-D(e)'	D-ribose exchange	[e] : rib-D <==>	Exchange	0	0	0	0	0	0	0	0	0	0			blocked			blocked
'EX_no2(e)'	nitrite exchange	[e] : no2 <==>	Exchange	0	0	0	0	0	0	0	0	0	0			blocked			blocked
'EX_his-L(e)'	histidine exchange	[e] : his-L <==>	Exchange	0	0	0	0	0	0	0	0	0	0			blocked			blocked
'EX_urea(e)'	urea exchange	[e] : urea <==>	Exchange	0	0	0	0	0	0	0	0	0	0			blocked			blocked
'EX_ad(e)'	acetamide exchange	[e] : ad <==>	Exchange	0	0	0	0	0	0	0	0	0	0			blocked			blocked
'EX_gua(e)'	guanine exchange	[e] : gua <==>	Exchange	0	0	0	0	0	0	0	0	0	0			blocked			blocked
'EX_ade(e)'	adenine exchange	[e] : ade <==>	Exchange	0	0	0	0	0	0	0	0	0	0			blocked			blocked
'EX_alltt(e)'	allantoate exchange	[e] : alltt <==>	Exchange	0	0	0	0	0	0	0	0	0	0			blocked			blocked
'EX_alltn(e)'	allantoin exchange	[e] : alltn <==>	Exchange	0	0	0	0	0	0	0	0	0	0			blocked			blocked
'EX_hxan(e)'	hypoxanthine exchange	[e] : hxan <==>	Exchange	0	0	0	0	0	0	0	0	0	0			blocked			blocked
'EX_orn(e)'	ornithine exchange	[e] : orn <==>	Exchange	0	0	0	0	0	0	0	0	0	0			blocked			blocked
'EX_gln-L(e)'	L-glutamine exchange	[e] : gln-L <==>	Exchange	0	0	0	0	0	0	0	0	0	0			blocked			blocked
'EX_urate(e)'	urate exchange	[e] : urate <==>	Exchange	0	0	0	0	0	0	0	0	0	0			blocked			blocked
'EX_leu-L(e)'	L-leucine exchange	[e] : leu-L <==>	Exchange	0	0	0	0	0	0	0	0	0	0			blocked			blocked
'EX_arg-L(e)'	arginine exchange	[e] : arg-L <==>	Exchange	0	0	0	0	0	0	0	0	0	0			blocked			blocked
'EX_so3(e)'	sulfite exchange	[e] : hso3 <==>	Exchange	0	0	0	0	0	0	0	0	0	0			blocked			blocked
'EX_s(e)'	sulfur exchange	[e] : s <==>	Exchange	0	0	0	0	0	0	0	0	0	0			blocked			blocked
'EX_selt(e)'	Selenite exchange	[e] : selt <==>	Exchange	0	0	0	0	0	0	0	0	0	0			blocked			blocked
'EX_etoh(e)'	Ethanol exchange	[e] : etoh <==>	Exchange	0	4.24352	4.24352	0	2.45302	0	11.4261	-2.45302	-11.4261	8.97305		subs			subs
'EX_for(e)'	Formate exchange	[e] : for <==>	Exchange	0	0	0	0	9.62951	0	21.7644	-9.62951	-21.7644	12.1349		subs			subs
'EX_h2(e)'	H2 exchange	[e] : h2 <==>	Exchange	0	0	0	0	9.62951	0	21.7644	-9.62951	-21.7644	12.1349		subs			subs
'EX_glyclt(e)'	glycolate exchange	[e] : glyclt <==>	Exchange	0	0	0	0	2.88885	0	4.91875	-2.88885	-4.91875	2.0299		subs			subs
'EX_succ(e)'	succinate exchange	[e] : succ <==>	Exchange	0	0	0	0	2.17464	0	9.31648	-2.17464	-9.31648	7.14185		subs			subs
'EX_lac-D(e)'	D-lactate exchange	[e] : lac-D <==>	Exchange	0	0	0	0	0	0	0	0	0	0			blocked			blocked
'EX_6mpur(e)'	6-mercaptopurine exchange	[e] : 6mpur <==>	Exchange	0	0	0	0	0	0	0	0	0	0			blocked			blocked
'EX_tgua(e)'	thioguanine exchange	[e] : tgua <==>	Exchange	0	0	0	0	0	0	0	0	0	0			blocked			blocked
'EX_tega(e)'	tegafur exchange	[e] : tega <==>	Exchange	0	0	0	0	0	0	0	0	0	0			blocked			blocked
'EX_5flura(e)'	fluorouracil exchange	[e] : 5flura <==>	Exchange	0	0	0	0	0	0	0	0	0	0			blocked			blocked
'EX_cital(e)'	citalopram exchange	[e] : cital <==>	Exchange	0	0	0	0	0	0	0	0	0	0			blocked			blocked
'EX_lido(e)'	lidocaine exchange	[e] : lido <==>	Exchange	0	0	0	0	0	0	0	0	0	0			blocked			blocked
'PS_asn-L(c)'	incorporation of asn-L residue into a protein	[c] : asn-L --> Asn-X-Ser-FSLASH-Thr + h2o	Protein synthesis	0.00654072	0.0170002	0.0104595	0	0.201992	0	0.751329	-0.201992	-0.751329	0.549337		subs			subs
'CY_focytc(h)'	ferrocytochrome c recycle, chloroplast	[h] : ficytc <==> focytc	Cofactor recycling	0.0613728	2.3794	2.31802	0	9.75151	0	14.6893	-9.75151	-14.6893	4.9378		subs			subs
'CY_focytb5(c)'	ferrocytochrome b5 recycle, cytosol	[c] : ficytb5 <==> focytb5	Cofactor recycling	0.0478895	0.113371	0.0654815	0	0.0478136	0	0.113371	-0.0478136	-0.113371	0.0655574		subs			subs
'Biomass_Chlamy_auto'	Biomass (autotrophic)	(0.27374671737773) ala-L[c] + (0.150197313959463) arg-L[c] + (0.0678310450139509) asn-L[c] + (0.0678310450139509) asp-L[c] + (0.00242253732192682) cys-L[c] + (0.0811550002845484) gln-L[c] + (0.0811550002845484) glu-L[c] + (0.10295783618189) gly[c] + (0.00121126866096341) his-L[c] + (0.032704253846012) ile-L[c] + (0.0823662689455118) leu-L[c] + (0.0181690299144511) lys-L[c] + (0.00242253732192682)…	Biomass	0.135415	0	0.135415	0	0.1352	0	0	-0.1352	0	0.1352			blocked		subs
'Biomass_Chlamy_mixo'	Biomass (mixotrophic)	(0.279255294881266) ala-L[c] + (0.093656422877759) arg-L[c] + (0.0695383636530289) asn-L[c] + (0.0695383636530289) asp-L[c] + (0.0122426696572234) cys-L[c] + (0.0918200224291755) gln-L[c] + (0.0918200224291755) glu-L[c] + (0.113856827812178) gly[c] + (0.0127323764435123) his-L[c] + (0.0379522759373925) ile-L[c] + (0.0930442893948978) leu-L[c] + (0.0306066741430585) lys-L[c] + (0.0127323764435123)…	Biomass	0	0.320573	0.320573	0	0	0	0.320573	0	-0.320573	0.320573		subs				blocked
'Biomass_Chlamy_hetero'	Biomass (heterotrophic)	(0.309071177207791) ala-L[c] + (0.0949756387513779) arg-L[c] + (0.0651648675739026) asn-L[c] + (0.0651648675739026) asp-L[c] + (0.011086650437904) cys-L[c] + (0.0825339532599523) gln-L[c] + (0.0825339532599523) glu-L[c] + (0.0997798539411363) gly[c] + (0.0105939104184416) his-L[c] + (0.0332599513137121) ile-L[c] + (0.0813021032112963) leu-L[c] + (0.0197096007784961) lys-L[c] + (0.0105939104184416…	Biomass	0	0	0	0	0	0	0	0	0	0			blocked			blocked
'ATPM(NGAM)'	Non-growth associated ATP maintenance	[c] : atp + h2o --> adp + pi + h	ATP maintenance	0.183	0.183	0	0.183	0.183	0.183	0.183	0	0	0	ess			ess
'DM_apotfen(h)'		[h] : apotfen -->	Demand	0	0	0	0	0	0	0	0	0	0			blocked			blocked
'DM_asnglcnacglcnacman-LPAREN-man-RPAREN-man(c)'		[c] : asnglcnacglcnacman-LPAREN-man-RPAREN-man -->	Demand	0.00654072	0.0170002	0.0104595	0	0.201992	0	0.751329	-0.201992	-0.751329	0.549337		subs			subs
'DM_bhb(m)'		[m] : bhb -->	Demand	0	0	0	0	1.70346	0	7.76374	-1.70346	-7.76374	6.06027		subs			subs
'DM_bhb(x)'		[x] : bhb -->	Demand	0	0	0	0	1.70346	0	7.76374	-1.70346	-7.76374	6.06027		subs			subs
'DM_cat(c)'		[c] : cat -->	Demand	0	0	0	0	0.00102025	0	0.00102025	-0.00102025	-0.00102025	0		subs			subs
'DM_ficytb5(c)'		[c] : ficytb5 -->	Demand	0	0	0	0	0	0	0	0	0	0			blocked			blocked
'DM_glu5sa(m)'		[m] : glu5sa -->	Demand	0	0	0	0	1.48442	0	5.8228	-1.48442	-5.8228	4.33838		subs			subs
'DM_hcarn(c)'		[c] : hcarn -->	Demand	0	0	0	0	0.656558	0	2.06892	-0.656558	-2.06892	1.41236		subs			subs
'DM_icit(h)'		[h] : icit -->	Demand	0	0	0	0	1.60492	0	5.8228	-1.60492	-5.8228	4.21788		subs			subs
'DM_leutrna(c)'		[c] : leutrna -->	Demand	0	0	0	0	0	0	0	0	0	0			blocked			blocked
'DM_na1(c)'		[c] : na1 -->	Demand	0.395826	0	0.395826	0	10	0	10	-10	-10	0		subs			subs
'DM_na1(h)'		[h] : na1 -->	Demand	0.696828	0	0.696828	0	10	0	10	-10	-10	2.2915e-13		subs			subs
'DM_na1(m)'		[m] : na1 -->	Demand	0	0	0	0	10	0	10	-10	-10	0		subs			subs
'DM_na1(x)'		[x] : na1 -->	Demand	0	10	10	0	10	0	10	-10	-10	0		subs			subs
'DM_no(h)'		[h] : no -->	Demand	0.0613728	2.3794	2.31802	0	9.75151	0	14.6893	-9.75151	-14.6893	4.9378		subs			subs
DM_o2D(u)'	demand removing dummy o2 from system	[u] : o2D -->	Demand	7.31363	5.05271	2.26093	0.0915	7.31363	0	5.05271	-7.31363	-4.96121	2.35243		subs		ess
'DM_photon298(c)'		[c] : photon298 -->	Demand	0.00102025	0.00102025	0	0	0.00102025	0	0.00102025	-0.00102025	-0.00102025	0		subs			subs
'DM_photon437(u)'		[u] : photon437 -->	Demand	0	0	0	0	0.0326809	0	0.0326809	-0.0326809	-0.0326809	0		subs			subs
'DM_photon438(u)'		[u] : photon438 -->	Demand	0.210822	0	0.210822	0	0.210822	0	0.210822	-0.210822	-0.210822	0		subs			subs
'DM_photon450(h)'		[h] : photon450 -->	Demand	0.125587	0.125587	0	0.121987	0.125587	0.118476	0.125587	-0.00711142	-0.00360045	0.00351097	ess			ess
'DM_photon490(s)'		[s] : photon490 -->	Demand	0.697233	0.697233	0	0	0.697233	0	0.697233	-0.697233	-0.697233	0		subs			subs
'DM_photon646(h)'		[h] : photon646 -->	Demand	88.4488	88.4453	0.00350526	88.4488	88.4524	88.4453	88.4524	-0.00711142	-0.00360045	0.00351097	ess			ess
'DM_photon673(u)'		[u] : photon673 -->	Demand	6.37084	15.6254	9.25454	6.37084	35.4702	15.6254	35.6254	-19.8448	-29.2545	9.40971	ess			ess
'DM_photon680(u)'		[u] : photon680 -->	Demand	0	0	0	0	28.8885	0	29.2219	-28.8885	-29.2219	0.333319		subs			subs
'DM_udg(m)'		[m] : udg -->	Demand	0	0	0	0	1.1111	0	2.12483	-1.1111	-2.12483	1.01374		subs			subs
'DM_urdglyc(m)'		[m] : urdglyc -->	Demand	0	0	0	0	1.1111	0	2.01587	-1.1111	-2.01587	0.90477		subs			subs
'1ACPCth'	1-Aminocyclopropane-1-carboxylate transport, chloroplast	1acpc[c] <==> 1acpc[h]	Transport, chloroplast	0	-0.0203	0.0203	-4.12693	1.69933	-7.86188	2.45938	-9.56121	-6.58631	2.9749		subs			subs
'23DHMBth'	2,3-Dihydroxy-3-methylbutanoate transport, chloroplast	23dhmb[c] <==> 23dhmb[h]	Transport, chloroplast	0	0	0	-2.2222	1.48415	-5.47054	5.47054	-6.9547	-7.69274	0.738043		subs			subs
'23DHMPth'	2,3-Dihydroxy-3-methylpentanoate transport, chloroplast	23dhmp[c] <==> 23dhmp[h]	Transport, chloroplast	-0.00442864	-0.0121665	0.00773784	-2.40738	0	-3.72862	0	-3.72862	-2.40738	1.32124		subs			subs
'2PGLYCth'	2-Phosphoglycolate transport via passive diffusion, chloroplast	2pglyc[h] <==> 2pglyc[c]	Transport, chloroplast	0	0	0	0	4.12693	0	6.55157	-4.12693	-6.55157	2.42463		subs			subs
'2PGth'	glycerate transport, chloroplast	2pg[c] <==> 2pg[h]	Transport, chloroplast	0	0	0	0	0	0	0	0	0	0			blocked			blocked
'3C3HMPth'	3-Carboxy-3-hydroxy-4-methylpentanoate transport, chloroplast	3c3hmp[c] <==> 3c3hmp[h]	Transport, chloroplast	0	-0.0298275	0.0298275	-1.49584	0	-6.40393	0	-6.40393	-1.49584	4.90809		subs			subs
'3MOBth'	3-Methyl-2-oxobutanoate transport, chloroplast	3mob[c] <==> 3mob[h]	Transport, chloroplast	-0.0111536	0	0.0111536	-1.49584	1.48415	-6.40393	5.47054	-7.88808	-6.96638	0.921698		subs			subs
3PG(pi)thr'	3-Phospho-D-glycerate transport via triose phosphate translocator (from chloroplast)	3pg[c] + pi[h] <==> 3pg[h] + pi[c]	Transport, chloroplast	-0.865742	2.76634	3.63208	-258.359	14.4443	-131.682	23.9168	-146.126	-282.276	136.149		subs			subs
'4ABUTth'	4-aminobutanoate transport via diffusion, chloroplast	4abut[c] <==> 4abut[h]	Transport, chloroplast	0	0	0	-1000	0	-1000	0	-1000	-1000	0		subs			subs
'4ABUTthi'	Gamma-aminobutyric acid permease, chloroplast	4abut[c] + h[c] --> 4abut[h] + h[h]	Transport, chloroplast	0	0	0	0	1000	0	1000	-1000	-1000	0		subs			subs
'5MTAth'	5-Methylthioadenosine transport via diffusion, chloroplast	5mta[c] <==> 5mta[h]	Transport, chloroplast	0	0	0	0	0	0	0	0	0	0			blocked			blocked
'6PGLthr'	6-phospho-D-glucono-1,5-lactone transport via diffusion, chloroplast	6pgl[c] <==> 6pgl[h]	Transport, chloroplast	0.00665658	0.14497	0.138314	0	237.45	0	106.846	-237.45	-106.846	130.604		subs			subs
'ACCOAth'	Acetyl-CoA:CoA antiporter, chloroplast	accoa[c] + coa[h] <==> accoa[h] + coa[c]	Transport, chloroplast	-0.485961	-4.82204	4.33607	-283.176	824.605	-34.2414	19.6547	-858.846	-302.831	556.016		subs			subs
'ACSERthi'	efflux pump for O-acetylserine, chloroplast	acser[h] --> acser[c]	Transport, chloroplast	0	0	0	0	14.4443	0	19.6547	-14.4443	-19.6547	5.21044		subs			subs
'ACth'	acetate transport, chloroplast	ac[c] <==> ac[h]	Transport, chloroplast	-0.00843981	0	0.00843981	-823.283	283.176	0	0	-283.176	-823.283	540.107			blocked		subs
'AIRth'	AIR transport, chloroplast	air[c] <==> air[h] + h[h]	Transport, chloroplast	0	0	0	0	0	0	0	0	0	0			blocked			blocked
'AKG(na)th'	2-oxoglutarate transport to chloroplast by sodium-ion symport	akg[c] + na1[c] <==> akg[h] + na1[h]	Transport, chloroplast	0	0	0	-1000	1000	-1000	1000	-2000	-2000	0		subs			subs
AKGMALth'	aKG/malate antiport	akg[c] + mal-L[h] <==> akg[h] + mal-L[c]	Transport, chloroplast	0.101465	0.237974	0.136509	-1000	1000	-1000	1000	-2000	-2000	0		subs			subs
'ALABth'	beta-alanine transport, chloroplast	ala-B[c] <==> ala-B[h]	Transport, chloroplast	0	0	0	0	0	0	0	0	0	0			blocked			blocked
'AMETAMth'	S-Adenosylmethioninamine transport via diffusion, chloroplast	ametam[c] <==> ametam[h]	Transport, chloroplast	0	0	0	0	0	0	0	0	0	0			blocked			blocked
'AMETt2h'	S-Adenosyl-L-methionine reversible transport, chloroplast	ahcys[c] + amet[h] <==> ahcys[h] + amet[c]	Transport, chloroplast	-0.00360616	-0.00711142	0.00350526	-0.00360045	0	-0.00711142	0	-0.00711142	-0.00360045	0.00351097		subs			subs
'AMPth'	AMP transport, chloroplast	amp[c] <==> amp[h]	Transport, chloroplast	0	0	0	0	0	0	0	0	0	0			blocked			blocked
'ASPNA1th'	Aspartate:Na+ symporter, chloroplast	asp-L[c] + na1[c] <==> asp-L[h] + na1[h]	Transport, chloroplast	0	-0.184786	0.184786	-1000	1000	-1000	1000	-2000	-2000	0		subs			subs
'ASPSAth'	aspartate semialdehyde transport, chloroplast	aspsa[c] <==> aspsa[h]	Transport, chloroplast	-0.00246035	-0.00981167	0.00735132	-0.00245645	0	-0.00981167	0	-0.00981167	-0.00245645	0.00735522		subs			subs
'ASPth'	Amino acid transporter (asp-L), chloroplast	asp-L[c] + h[c] <==> asp-L[h] + h[h]	Transport, chloroplast	-0.164846	-6.99734	6.83249	-1000	1000	-1000	1000	-2000	-2000	0		subs			subs
'ATP(3h)th'	ADP/ATP transporter, chloroplast	adp[c] + atp[h] + (3) h[c] --> adp[h] + atp[c] + (3) h[h]	Transport, chloroplast	0	0.087943	0.087943	0	233.433	0	106.846	-233.433	-106.846	126.587		subs			subs
'CMPth'	CMP transport via diffusion, chloroplast	cmp[c] <==> cmp[h]	Transport, chloroplast	-0.0211047	-0.0311742	0.0100696	-0.0271096	0	-0.0372173	0	-0.0372173	-0.0271096	0.0101077		subs			subs
'CO2th'	CO2 chloroplast transport	co2[c] --> co2[h]	Transport, chloroplast	1.49051	6.26964	4.77913	0	650.598	0	517.337	-650.598	-517.337	133.261		subs			subs
'COAth'	CoA transporter, chloroplast	coa[c] <==> coa[h]	Transport, chloroplast	0.0280133	0.0522171	0.0242038	-0.435771	4.12693	-0.435771	7.86188	-4.5627	-8.29765	3.73495		subs			subs
'CTPth'	CTP transport via diffusion, chloroplast	ctp[c] <==> ctp[h]	Transport, chloroplast	0.0211047	0.0311742	0.0100696	0	0.0271096	0	0.0372173	-0.0271096	-0.0372173	0.0101077		subs			subs
'CYSth'	cysteine transport, chloroplast	cys-L[c] <==> cys-L[h]	Transport, chloroplast	-0.000328047	-0.00392467	0.00359662	-0.000327527	0	-0.00392467	0	-0.00392467	-0.000327527	0.00359714		subs			subs
'DHAP(pi)thr'	Dihydroxyacetone phosphate transport via triose-phosphate translocator (from chloroplast)	dhap[c] + pi[h] <==> dhap[h] + pi[c]	Transport, chloroplast	0	0	0	0	0	0	0	0	0	0			blocked			blocked
'DMPPth'	dimethylallyl-diphosphate transport	dmpp[h] <==> dmpp[c]	Transport, chloroplast	0	0	0	-0.00701197	0.00700955	-0.00916016	0.00915683	-0.0161697	-0.0161688	9.0625e-07		subs			subs
'ETOHth'	ethanol transport to chloroplast (diffusion)	etoh[c] <==> etoh[h]	Transport, chloroplast	0	0	0	-5.43204	0	-9.82735	0	-9.82735	-5.43204	4.39531		subs			subs
'F6P(pi)thi'	Fructose-6-phosphate transport via hexose-phosphate translocator, chloroplast	f6p-B[h] + pi[c] --> f6p-B[c] + pi[h]	Transport, chloroplast	0.0719479	0.28167	0.209722	0	1000	0	1000	-1000	-1000	0		subs			subs
'F6PBth'	beta-fructose 6-phosphate transport, chloroplast	f6p-B[h] --> f6p-B[c]	Transport, chloroplast	0	0	0	0	14.4443	0	19.6547	-14.4443	-19.6547	5.21044		subs			subs
'FA160h'	fatty acid transport (16:0)	hdca[h] <==> hdca[c]	Transport, chloroplast	-0.0210338	-0.0435943	0.0225605	-0.0447202	1.39872	-0.10648	1.66009	-1.5052	-1.70481	0.199612		subs			subs
'FA1619Zh'	fatty acid transport (16:1(9Z))	hdcea[h] <==> hdcea[c]	Transport, chloroplast	0	0	0	0	0	0	0	0	0	0			blocked			blocked
'FA180h'	fatty acid transport (18:0)	ocdca[h] <==> ocdca[c]	Transport, chloroplast	0.00261897	0	0.00261897	-0.0238072	0.00261481	-0.0566855	0.00619999	-0.0593003	-0.0300071	0.0292932		subs			subs
'FA18111Zh'	fatty acid transport (18:1(11Z))	ocdcea[h] <==> ocdcea[c]	Transport, chloroplast	0.00726259	0.0171931	0.00993046	0	0.00725108	0	0.0171931	-0.00725108	-0.0171931	0.00994197		subs			subs
'FA1819Zh'	fatty acid transport (18:1(9Z))	ocdce9a[h] <==> ocdce9a[c]	Transport, chloroplast	-0.0094308	-0.022326	0.0128951	-0.00941585	0.0144306	-0.022326	0.0343595	-0.0367565	-0.0437754	0.0070189		subs			subs
'FADH2th'	FADH2 transport, chloroplast	fadh2[c] <==> fadh2[h]	Transport, chloroplast	0	0	0	-1000	0	-1000	0	-1000	-1000	0		subs			subs
'FADth'	FAD transport by free diffusion, chloroplast	fad[c] <==> fad[h]	Transport, chloroplast	0	0	0	0	1000	0	1000	-1000	-1000	0		subs			subs
'FE2th'	ferrous iron transport, chloroplast	fe2[c] --> fe2[h]	Transport, chloroplast	0	0	0	0	0	0	0	0	0	0			blocked			blocked
'FE3abch'	ferric iron transport (ABC-type), chloroplast	fe3[c] + atp[c] + h2o[c] --> fe3[h] + adp[c] + pi[c] + h[c]	Transport, chloroplast	0	0	0	0	0	0	0	0	0	0			blocked			blocked
'FORthi'	formate transport out via proton symport, chloroplast	for[h] + h[h] --> for[c] + h[c]	Transport, chloroplast	0.0280134	0.0522174	0.024204	0	9.62951	0	21.7644	-9.62951	-21.7644	12.1349		subs			subs
'FRDPth'	farnesyl pyrophosphate transport	frdp[h] <==> frdp[c]	Transport, chloroplast	0	0	0	-0.00499116	0.0020405	-0.00713502	0.0020405	-0.00917553	-0.00703166	0.00214386		subs			subs
G1P(pi)th'	Glucose 1-phosphate:pi antiporter, chloroplast	g1p[c] + pi[h] <==> g1p[h] + pi[c]	Transport, chloroplast	0	-0.468314	0.468314	-1000	1000	-1000	1000	-2000	-2000	0		subs			subs
'G3P(pi)thr'	Glyceraldehyde 3-phosphate transport via triose-phosphate translocator (from chloroplast)	g3p[c] + pi[h] <==> g3p[h] + pi[c]	Transport, chloroplast	0	0	0	0	258.359	0	135.885	-258.359	-135.885	122.474		subs			subs
'G6PA(pi)th'	alpha-glucose 6-phosphate:pi antiporter, chloroplast	g6p-A[c] + pi[h] <==> g6p-A[h] + pi[c]	Transport, chloroplast	-0.183231	0	0.183231	-1000	1000	-1000	1000	-2000	-2000	0		subs			subs
'G6PB(pi)th'	beta-glucose 6-phosphate:pi antiporter, chloroplast	g6p-B[c] + pi[h] <==> g6p-B[h] + pi[c]	Transport, chloroplast	0	0	0	-1000	1000	-1000	1000	-2000	-2000	0		subs			subs
'GALth'	Galactose:H+ symporter, chloroplast	gal[c] + h[c] <==> gal[h] + h[h]	Transport, chloroplast	-0.0943835	-0.223438	0.129055	-0.0942339	0	-0.223438	0	-0.223438	-0.0942339	0.129204		subs			subs
'GLNth'	Vacuolar amino acid transporter (gln-L), chloroplast	gln-L[c] + h[c] <==> gln-L[h] + h[h]	Transport, chloroplast	-0.0726162	-0.181083	0.108467	-14.4443	1000	-19.6547	1000	-1019.65	-1014.44	5.21044		subs			subs
'GLU4ABUTthi'	Glutamate:gamma-aminobutyrate antiporter, chloroplast irreversible	4abut[c] + glu-L[h] --> 4abut[h] + glu-L[c]	Transport, chloroplast	0	0	0	0	14.4443	0	19.6547	-14.4443	-19.6547	5.21044		subs			subs
'GLUNA1th'	Glutamate:Na+ symporter, chloroplast	glu-L[h] + na1[h] --> glu-L[c] + na1[c]	Transport, chloroplast	0	0	0	0	14.4443	0	19.6547	-14.4443	-19.6547	5.21044		subs			subs
'GLUth'	Amino acid transporter (glu-L), chloroplast	glu-L[h] + h[h] --> glu-L[c] + h[c]	Transport, chloroplast	0	0	0	0	14.4443	0	19.6547	-14.4443	-19.6547	5.21044		subs			subs
'GLYC3Pth'	glycerol 3-phosphate transport (chloroplast)	glyc3p[h] --> glyc3p[c]	Transport, chloroplast	0	0	0	0	3.61107	0	4.91368	-3.61107	-4.91368	1.30261		subs			subs
'GLYCLTth'	glycolate transport, chloroplast	glyclt[c] <==> glyclt[h]	Transport, chloroplast	0	0	0	-5.77771	0	-6.96824	0	-6.96824	-5.77771	1.19053		subs			subs
'GLYCth'	Glycerol:H+ symporter, chloroplast	glyc[c] + h[c] <==> glyc[h] + h[h]	Transport, chloroplast	0	0	0	0	0	0	0	0	0	0			blocked			blocked
'GLYNA1th'	Neutral amino acid transporter (gly), chloroplast	gly[c] + na1[c] <==> gly[h] + na1[h]	Transport, chloroplast	0.0435957	0.0957515	0.0521558	-1000	1000	-1000	1000	-2000	-2000	0		subs			subs
'GLYth'	Amino acid transporter (gly), chloroplast	gly[c] + h[c] <==> gly[h] + h[h]	Transport, chloroplast	0	0	0	-1000	1000	-1000	1000	-2000	-2000	0		subs			subs
'GRDPth'	geranyl pyrophosphate transport	grdp[h] <==> grdp[c]	Transport, chloroplast	0	0	0	-0.00700955	0.00700955	-0.00915683	0.00915683	-0.0161664	-0.0161664	0		subs			subs
'H2Oth'	H2O transport, chloroplast	h2o[c] <==> h2o[h]	Transport, chloroplast	0	-1.5201	1.5201	-771.941	0	-643.372	0	-643.372	-771.941	128.569		subs			subs
'H2th'	hydrogen transport, chloroplast	h2[c] <==> h2[h]	Transport, chloroplast	0	0	0	-9.62951	2.88885	-21.7644	3.48412	-24.6532	-13.1136	11.5396		subs			subs
'HCO3(h)thi'	hco3 transport, chloroplast	h[c] + hco3[c] --> h[h] + hco3[h]	Transport, chloroplast	7.47871	0.018447	7.46027	0	1000	0	1000	-1000	-1000	0		subs			subs
'HCYSth'	homocysteine transport, chloropalst	hcys-L[c] <==> hcys-L[h]	Transport, chloroplast	-0.000328047	-0.00408166	0.00375361	-0.000327527	0	-0.00408166	0	-0.00408166	-0.000327527	0.00375413		subs			subs
'HGENTISth'	homogentisate transport	hgentis[c] <==> hgentis[h]	Transport, chloroplast	0	0	0	0	0	0	0	0	0	0			blocked			blocked
'HISth'	Amino acid transporter (his-L), chloroplast	his-L[c] + h[c] <==> his-L[h] + h[h]	Transport, chloroplast	0	0	0	0	0	0	0	0	0	0			blocked			blocked
'ILEth'	Vacuolar amino acid transporter (ile-L), chloroplast	ile-L[c] + h[c] <==> ile-L[h] + h[h]	Transport, chloroplast	0	0	0	-2.06347	0	-3.22154	0	-3.22154	-2.06347	1.15808		subs			subs
'IMPth'	IMP transport, chloroplast	imp[c] <==> imp[h]	Transport, chloroplast	0	0	0	0	0	0	0	0	0	0			blocked			blocked
'IPDPth'	isopentenyl-diphosphate transport	ipdp[h] <==> ipdp[c]	Transport, chloroplast	0	0	0	0	0.0210214	0	0.0274605	-0.0210214	-0.0274605	0.00643912		subs			subs
'LEUth'	Vacuolar amino acid transporter (leu-L), chloroplast	leu-L[c] + h[c] <==> leu-L[h] + h[h]	Transport, chloroplast	0	0	0	0	0	0	0	0	0	0			blocked			blocked
'LNLCth'	linoleic acid transport, chloroplast	lnlc[c] <==> lnlc[h]	Transport, chloroplast	0	0	0	0	0	0	0	0	0	0			blocked			blocked
MAL(na)th'	L-malate transport to chloroplast by sodium-ion symport	mal-L[c] + na1[c] <==> mal-L[h] + na1[h]	Transport, chloroplast	-3.26034	-4.04953	0.78919	-1000	1000	-1000	1000	-2000	-2000	0		subs			subs
'MALGLUth'	malate/glutamate antiport	mal-L[c] + glu-L[h] --> mal-L[h] + glu-L[c]	Transport, chloroplast	0	0	0	0	14.4443	0	19.6547	-14.4443	-19.6547	5.21044		subs			subs
'MALOAAth'	malate/oxaloacetate shuttle, chloroplast	mal-L[h] + oaa[c] --> mal-L[c] + oaa[h]	Transport, chloroplast	0	0	0	0	14.4443	0	19.6547	-14.4443	-19.6547	5.21044		subs			subs
'MANth'	mannose transport, chloroplast	man[c] <==> man[h]	Transport, chloroplast	-0.00522083	-0.00326302	0.00195781	-0.00522083	1.21195	-0.00326302	4.50798	-1.21521	-4.5132	3.29798		subs			subs
'METHFth'	5,10-Methenyltetrahydrofolate uptake carrier, chloroplast	methf[c] + h[c] <==> methf[h] + h[h]	Transport, chloroplast	0	0	0	0	0	0	0	0	0	0			blocked			blocked
'MG2th'	Divalent cation (Mg2+) transport system, chloroplast	mg2[c] <==> mg2[h]	Transport, chloroplast	0.00360616	0.00711142	0.00350526	0	0.00360045	0	0.00711142	-0.00360045	-0.00711142	0.00351097		subs			subs
'NA1ATPaseh'	Na+-translocating F-type ATPase, chloroplast	na1[h] + atp[h] + h2o[h] --> na1[c] + adp[h] + pi[h] + h[h]	Transport, chloroplast	0	0	0	0	771.941	0	286.842	-771.941	-286.842	485.099		subs			subs
'NA1Hth'	Na+/H+ antiporter, chloroplast	h[h] + na1[c] <==> h[c] + na1[h]	Transport, chloroplast	3.91357	0	3.91357	-1000	1000	-1000	1000	-2000	-2000	0		subs			subs
'NA1th'	Voltage-sensitive Na+ channel, chloroplast	na1[c] <==> na1[h]	Transport, chloroplast	0	4.28121	4.28121	-1000	1000	-1000	1000	-2000	-2000	0		subs			subs
'NADHth'	nadh transport, chloroplast	nadh[c] <==> nadh[h]	Transport, chloroplast	0	0	0	-14.4443	0	-19.6547	0	-19.6547	-14.4443	5.21044		subs			subs
'NADPHth'	NADPH transport	nadph[h] --> nadph[c]	Transport, chloroplast	0	0	0	0	14.4443	0	19.6547	-14.4443	-19.6547	5.21044		subs			subs
'NADPth'	NADP transport by free diffusion, chloroplast	nadp[c] <==> nadp[h]	Transport, chloroplast	0	0	0	0	14.4443	0	19.6547	-14.4443	-19.6547	5.21044		subs			subs
'NADth'	nad transport, chloroplast	nad[c] --> nad[h]	Transport, chloroplast	0	0	0	0	14.4443	0	19.6547	-14.4443	-19.6547	5.21044		subs			subs
'NH4th'	ammonia transport, chloroplast	nh4[c] + h[c] <==> nh4[h] + h[h]	Transport, chloroplast	0.345183	7.64053	7.29534	-1000	648.902	-1000	289.125	-1648.9	-1289.13	359.776		subs			subs
'NO2th'	nitrite transport, chloroplast	no2[c] <==> no2[h]	Transport, chloroplast	0.0613728	2.3794	2.31802	0	9.75151	0	14.6893	-9.75151	-14.6893	4.9378		subs			subs
'O2thr'	O2 transport (diffusion), chloroplast	o2[c] <==> o2[h]	Transport, chloroplast	0.0598246	0.130804	0.0709797	0	7.22213	0	6.96824	-7.22213	-6.96824	0.253899		subs			subs
'PAPSPAPthr'	PAPS:PAP antiporter, chloroplast	paps[h] + pap[c] <==> paps[c] + pap[h]	Transport, chloroplast	0	0	0	0	0	0	0	0	0	0			blocked			blocked
'PEPPIth'	Phosphoenolpyruvate:Pi antiporter, chloroplast	pep[c] + pi[h] --> pep[h] + pi[c]	Transport, chloroplast	0	0	0	0	2.06347	0	3.55825	-2.06347	-3.55825	1.49478		subs			subs
'PHEMEth'	protoheme transport (chloroplast)	pheme[h] <==> pheme[c]	Transport, chloroplast	0	0	0	0	0	0	0	0	0	0			blocked			blocked
'PHEth'	phenylalanine transport, chloroplast	phe-L[c] <==> phe-L[h]	Transport, chloroplast	0	0	0	0	0	0	0	0	0	0			blocked			blocked
'PINA1th'	Pi:Na+ symporter, chloroplast	pi[h] + na1[h] --> pi[c] + na1[c]	Transport, chloroplast	0	0	0	0	14.4443	0	19.6547	-14.4443	-19.6547	5.21044		subs			subs
'PMTCOAth'	palmitoyl-CoA transport (chloroplast)	pmtcoa[c] <==> pmtcoa[h]	Transport, chloroplast	1.40538e-07	3.32702e-07	1.92164e-07	0	0.435771	0	0.435771	-0.435771	-0.435771	1.92387e-07		subs			subs
'PPAth'	propanoate transport, chloroplast	ppa[c] <==> ppa[h]	Transport, chloroplast	0	0	0	0	1.69933	0	2.45938	-1.69933	-2.45938	0.760051		subs			subs
'PPCOAth'	propanoyl-CoA transport, chloroplast	ppcoa[c] <==> ppcoa[h]	Transport, chloroplast	-0.0280134	-0.0522174	0.024204	-4.12693	0	-7.86188	0	-7.86188	-4.12693	3.73495		subs			subs
'PPHNth'	prephenate transport, chloroplast	pphn[c] <==> pphn[h]	Transport, chloroplast	-0.00459266	-0.0128337	0.00824101	-0.00458538	0	-0.0128337	0	-0.0128337	-0.00458538	0.00824829		subs			subs
'PPIth'	PPI chloroplast transport	ppi[h] + h[h] --> ppi[c]	Transport, chloroplast	0	0	0	0	14.4443	0	19.6547	-14.4443	-19.6547	5.21044		subs			subs
'PTRCthr'	putrecine:proton antiporter (reversible), chloroplast	ptrc[c] + h[h] <==> ptrc[h] + h[c]	Transport, chloroplast	0	0	0	0	0	0	0	0	0	0			blocked			blocked
PYRth'	pyruvate transport by free diffusion, chloroplast	pyr[c] <==> pyr[h]	Transport, chloroplast	4.17311	16.6646	12.4915	-14.4443	1000	-19.3635	1000	-1019.36	-1014.44	4.91925		subs			subs
'R5Pth'	Ribose 5-phosphate exchange, chloroplast	r5p[c] <==> r5p[h]	Transport, chloroplast	-0.0477576	-0.116752	0.0689944	-2.40738	0	-2.71372	1.13687e-13	-2.71372	-2.40738	0.306341		subs			subs
'RIBFLVth'	riboflavin transport, chloroplast	ribflv[c] <==> ribflv[h]	Transport, chloroplast	0	0	0	0	0	0	0	0	0	0			blocked			blocked
'SERNA1th'	Neutral amino acid transporter (ser-L), chloroplast	ser-L[c] + na1[c] <==> ser-L[h] + na1[h]	Transport, chloroplast	0	-0.142649	0.142649	-1000	1000	-1000	1000	-2000	-2000	0		subs			subs
'SERth'	Amino acid transporter (ser-L), chloroplast	ser-L[c] + h[c] <==> ser-L[h] + h[h]	Transport, chloroplast	-0.0606668	0	0.0606668	-1000	1000	-1000	1000	-2000	-2000	0		subs			subs
'SO3t'	sulfite tranport, chloroplast	hso3[c] <==> hso3[h]	Transport, chloroplast	0.00260604	0.0126225	0.0100165	0	0.00260191	0	0.0126225	-0.00260191	-0.0126225	0.0100206		subs			subs
'SQDG18111Z160th'	sulfolipid transport (18:1(11Z)/16:0)	sqdg18111Z160[h] <==> sqdg18111Z160[c]	Transport, chloroplast	0.000320634	0.00075905	0.000438416	0	0.000320125	0	0.00075905	-0.000320125	-0.00075905	0.000438925		subs			subs
'SQDG1819Z160th'	sulfolipid transport (18:1(9Z)/16:0)	sqdg1819Z160[h] <==> sqdg1819Z160[c]	Transport, chloroplast	0.0009637	0.00228141	0.00131771	0	0.000962173	0	0.00228141	-0.000962173	-0.00228141	0.00131924		subs			subs
'SUCFUMthr'	succinate-fumarate antiport, chloroplast	fum[h] + succ[c] <==> fum[c] + succ[h]	Transport, chloroplast	0	0	0	0	1000	0	1000	-1000	-1000	0		subs			subs
'THRNA1th'	Neutral amino acid transporter (thr-L), chloroplast	thr-L[c] + na1[c] <==> thr-L[h] + na1[h]	Transport, chloroplast	0	0	0	-1000	1000	-1000	1000	-2000	-2000	0		subs			subs
'THRth'	Amino acid transporter (thr-L), chloroplast	thr-L[c] + h[c] <==> thr-L[h] + h[h]	Transport, chloroplast	-0.0111536	-0.0110676	8.60305e-05	-1000	1000	-1000	1000	-2000	-2000	0		subs			subs
'TRPth'	Tryptophan permease, chloroplast	trp-L[c] + h[c] <==> trp-L[h] + h[h]	Transport, chloroplast	-0.000164024	-0.000510207	0.000346184	-0.000163764	0	-0.000510207	0	-0.000510207	-0.000163764	0.000346444		subs			subs
'TSULth'	Thiosulfate porter, chloroplast	tsul[c] + atp[c] + h2o[c] --> tsul[h] + adp[c] + pi[c] + h[c]	Transport, chloroplast	0	0	0	0	0	0	0	0	0	0			blocked			blocked
'TYRth'	Tyrosine permease, chloroplast	tyr-L[c] + h[c] <==> tyr-L[h] + h[h]	Transport, chloroplast	-0.000164024	-0.000510207	0.000346184	-1.13078	0	-2.14407	0	-2.14407	-1.13078	1.01329		subs			subs
'UDPGALth'	UDP-galactose:UMP antiporter, chloroplast	udpgal[c] + ump[h] <==> udpgal[h] + ump[c]	Transport, chloroplast	0.103353	0.244672	0.141319	0	0.103189	0	0.244672	-0.103189	-0.244672	0.141483		subs			subs
'UDPGth'	UDP-glucose antiporter, chloroplast	udpg[c] + udp[h] <==> udpg[h] + udp[c]	Transport, chloroplast	0.00194995	0.00461619	0.00266625	0	0.00194685	0	0.00461619	-0.00194685	-0.00461619	0.00266934		subs			subs
'UDPth'	UDP transport via diffusion, chloroplast	udp[c] <==> udp[h] + h[h]	Transport, chloroplast	-0.103353	-0.244672	0.141319	-0.103189	0	-0.244672	0	-0.244672	-0.103189	0.141483		subs			subs
'UMPth'	UMP transport via diffusion, chloroplast	ump[c] <==> ump[h] + h[h]	Transport, chloroplast	0.103353	0.244672	0.141319	0	0.103189	0	0.244672	-0.103189	-0.244672	0.141483		subs			subs
'VALth'	Amino acid transporter (val-L), chloroplast	val-L[c] + h[c] <==> val-L[h] + h[h]	Transport, chloroplast	0.0111536	0.0298275	0.0186739	0	1.49584	0	6.40393	-1.49584	-6.40393	4.90809		subs			subs
'5FLURAt'	nucleobase transport, fluorouracil (extracellular)	5flura[e] <==> 5flura[c]	Transport, extracellular	0	0	0	0	0	0	0	0	0	0			blocked			blocked
'5FTHFt'	5-Formyltetrahydrofolate uptake carrier, plasma membrane	5fthf[e] + h[e] <==> 5fthf[c] + h[c]	Transport, extracellular	0	0	0	0	0	0	0	0	0	0			blocked			blocked
'6MPURt'	nucleobase transport, 6-mercaptopurine (extracellular)	6mpur[e] <==> 6mpur[c]	Transport, extracellular	0	0	0	0	0	0	0	0	0	0			blocked			blocked
'ACt'	acetate transport in via proton symport	ac[e] <==> ac[c]	Transport, extracellular	0	17.5	17.5	0	0	1.97253	17.5	1.97253	-17.5	19.4725	ess	#NAME?				blocked
'ADEt'	adenine transport via diffusion	ade[e] <==> ade[c]	Transport, extracellular	0	0	0	0	0	0	0	0	0	0			blocked			blocked
'ADtr'	acetamide transport, extracellular	ad[e] <==> ad[c]	Transport, extracellular	0	0	0	0	0	0	0	0	0	0			blocked			blocked
'ALLTNt'	allantoin transport via diffusion	alltn[e] <==> alltn[c]	Transport, extracellular	0	0	0	0	0	0	0	0	0	0			blocked			blocked
'ALLTTt'	allantoate transport via diffusion	alltt[e] <==> alltt[c]	Transport, extracellular	0	0	0	0	0	0	0	0	0	0			blocked			blocked
'ARG-Lt'	arginine transport, extracellular	arg-L[e] <==> arg-L[c]	Transport, extracellular	0	0	0	0	0	0	0	0	0	0			blocked			blocked
'CITALt'	citalopram transport (extracellular)	cital[e] <==> cital[c]	Transport, extracellular	0	0	0	0	0	0	0	0	0	0			blocked			blocked
'CO2t'	CO2 transport, extracellular	co2[e] <==> co2[c]	Transport, extracellular	5.43566	-13.712	19.1477	1.7053e-12	10.1842	-24.0251	5.10193	-34.2093	-5.10193	29.1074		subs		ess
'D-LACti'	D-lactate transport out via proton symport	h[c] + lac-D[c] --> h[e] + lac-D[e]	Transport, extracellular	0	0	0	0	0	0	0	0	0	0			blocked			blocked
'ETOHti'	ethanol transport output via diffusion	etoh[c] --> etoh[e]	Transport, extracellular	0	4.24352	4.24352	0	2.45302	0	11.4261	-2.45302	-11.4261	8.97305		subs			subs
'FE2GTPabc'	ferrous iron uptake (GTP-dependent), plasma membrane	fe2[e] + gtp[c] + h2o[c] --> fe2[c] + gdp[c] + pi[c] + h[c]	Transport, extracellular	0	0	0	0	0	0	0	0	0	0			blocked			blocked
'FE3t'	ferric iron uptake, plasma membrane	fe3[e] --> fe3[c]	Transport, extracellular	0	0	0	0	0	0	0	0	0	0			blocked			blocked
'FEROt'	ferric iron updtake (oxidizing), plasma membrane	(4) fe2[e] + o2[e] + (4) h[e] --> (4) fe3[c] + (2) h2o[e]	Transport, extracellular	0	0	0	0	0	0	0	0	0	0			blocked			blocked
'FORti'	formate transport out via proton symport	for[c] + h[c] --> for[e] + h[e]	Transport, extracellular	0	0	0	0	9.62951	0	21.7644	-9.62951	-21.7644	12.1349		subs			subs
'GLNt'	L-glutamine transport via diffusion	gln-L[e] <==> gln-L[c]	Transport, extracellular	0	0	0	0	0	0	0	0	0	0			blocked			blocked
'GLYCLTt'	glycolate transport via diffusion	glyclt[e] <==> glyclt[c]	Transport, extracellular	0	0	0	-2.88885	0	-4.91875	0	-4.91875	-2.88885	2.0299		subs			subs
'GUAt'	guanine transport via diffusion	gua[e] <==> gua[c]	Transport, extracellular	0	0	0	0	0	0	0	0	0	0			blocked			blocked
'H2Ot'	H2O transport, extracellular	h2o[e] <==> h2o[c]	Transport, extracellular	4.02687	-9.98613	14.013	-11.205	10	-32.727	8.34103	-42.727	-19.546	23.181		subs			subs
'H2ti'	hydrogen transport	h2[c] --> h2[e]	Transport, extracellular	0	0	0	0	9.62951	0	21.7644	-9.62951	-21.7644	12.1349		subs			subs
'HATPase'	H+-ATPase	atp[c] + h2o[c] --> h[e] + adp[c] + pi[c]	Transport, extracellular	0	0	0	0	14.4443	0	11.9455	-14.4443	-11.9455	2.49872		subs			subs
'HCO3(h)ti'	hco3 transport	h[e] + hco3[e] --> h[c] + hco3[c]	Transport, extracellular	0	0	0	0	0	0	0	0	0	0			blocked			blocked
'HISt'	Amino acid transporter (his-L), extracellular	his-L[e] + h[e] <==> his-L[c] + h[c]	Transport, extracellular	0	0	0	0	0	0	0	0	0	0			blocked			blocked
'HXANt'	hypoxanthine transport via diffusion	hxan[e] <==> hxan[c]	Transport, extracellular	0	0	0	0	0	0	0	0	0	0			blocked			blocked
'LEUt'	L-leucine transport via diffusion	leu-L[e] <==> leu-L[c]	Transport, extracellular	0	0	0	0	0	0	0	0	0	0			blocked			blocked
'LIDOt'	lidocaine transport (extracellular)	lido[e] <==> lido[c]	Transport, extracellular	0	0	0	0	0	0	0	0	0	0			blocked			blocked
'MEGLYXYLt'	monoethylglycinexylidide transport (extracellular)	meglyxyl[e] <==> meglyxyl[c]	Transport, extracellular	0	0	0	0	0	0	0	0	0	0			blocked			blocked
'MG2t'	Divalent cation (Mg2+) transport system, extracellular	mg2[e] <==> mg2[c]	Transport, extracellular	0.00360616	0.00711142	0.00350526	0	0.00360045	0	0.00711142	-0.00360045	-0.00711142	0.00351097		subs			subs
'NH4t'	ammonia transport, extracellular	nh4[e] + h[e] <==> nh4[c] + h[c]	Transport, extracellular	0.466046	1.06906	0.603012	0	6.26013	0	9.84767	-6.26013	-9.84767	3.58754		subs			subs
'NO2t'	nitrite transport, extracellular	no2[e] <==> no2[c]	Transport, extracellular	0	0	0	0	0	0	0	0	0	0			blocked			blocked
'NO3t'	nitrate transport, extracellular	no3[e] <==> no3[c]	Transport, extracellular	0.0613728	2.3794	2.31802	0	7.30347	0	10	-7.30347	-10	2.69653		subs			subs
'O2t'	O2 transport in via diffusion	o2[e] <==> o2[c]	Transport, extracellular	1.4907	10	8.5093	0	10	1.63812	10	-8.36188	-10	1.63812	ess	#NAME?			subs
'ORNt'	ornithine transport via diffusion	orn[e] <==> orn[c]	Transport, extracellular	0	0	0	0	0	0	0	0	0	0			blocked			blocked
'PAIL18111Z160t'	Aminophospholipid translocase (pail18111Z160), extracellular	pail18111Z160[c] + atp[c] + h2o[c] --> pail18111Z160[e] + adp[c] + pi[c] + h[c]	Transport, extracellular	0	0	0	0	0	0	0	0	0	0			blocked			blocked
'PAIL1819Z160t'	Aminophospholipid translocase (pail1819Z160), extracellular	pail1819Z160[c] + atp[c] + h2o[c] --> pail1819Z160[e] + adp[c] + pi[c] + h[c]	Transport, extracellular	0	0	0	0	0	0	0	0	0	0			blocked			blocked
'PE1801819Zt'	Aminophospholipid translocase (pe1801819Z), extracellular	pe1801819Z[c] + atp[c] + h2o[c] --> pe1801819Z[e] + adp[c] + pi[c] + h[c]	Transport, extracellular	0	0	0	0	0	0	0	0	0	0			blocked			blocked
'PE1801829Z12Zt'	Aminophospholipid translocase (pe1801829Z12Z), extracellular	pe1801829Z12Z[c] + atp[c] + h2o[c] --> pe1801829Z12Z[e] + adp[c] + pi[c] + h[c]	Transport, extracellular	0	0	0	0	0	0	0	0	0	0			blocked			blocked
'PE1801835Z9Z12Zt'	Aminophospholipid translocase (pe1801835Z9Z12Z), extracellular	pe1801835Z9Z12Z[c] + atp[c] + h2o[c] --> pe1801835Z9Z12Z[e] + adp[c] + pi[c] + h[c]	Transport, extracellular	0	0	0	0	0	0	0	0	0	0			blocked			blocked
'PE1801845Z9Z12Z15Zt'	Aminophospholipid translocase (pe1801845Z9Z12Z15Z), extracellular	pe1801845Z9Z12Z15Z[c] + atp[c] + h2o[c] --> pe1801845Z9Z12Z15Z[e] + adp[c] + pi[c] + h[c]	Transport, extracellular	0	0	0	0	0	0	0	0	0	0			blocked			blocked
'PE18111Z1819Zt'	Aminophospholipid translocase (pe18111Z1819Z), extracellular	pe18111Z1819Z[c] + atp[c] + h2o[c] --> pe18111Z1819Z[e] + adp[c] + pi[c] + h[c]	Transport, extracellular	0	0	0	0	0	0	0	0	0	0			blocked			blocked
'PE18111Z1829Z12Zt'	Aminophospholipid translocase (pe18111Z1829Z12Z), extracellular	pe18111Z1829Z12Z[c] + atp[c] + h2o[c] --> pe18111Z1829Z12Z[e] + adp[c] + pi[c] + h[c]	Transport, extracellular	0	0	0	0	0	0	0	0	0	0			blocked			blocked
'PE18111Z1835Z9Z12Zt'	Aminophospholipid translocase (pe18111Z1835Z9Z12Z), extracellular	pe18111Z1835Z9Z12Z[c] + atp[c] + h2o[c] --> pe18111Z1835Z9Z12Z[e] + adp[c] + pi[c] + h[c]	Transport, extracellular	0	0	0	0	0	0	0	0	0	0			blocked			blocked
'PE18111Z1845Z9Z12Z15Zt'	Aminophospholipid translocase (pe18111Z1845Z9Z12Z15Z), extracellular	pe18111Z1845Z9Z12Z15Z[c] + atp[c] + h2o[c] --> pe18111Z1845Z9Z12Z15Z[e] + adp[c] + pi[c] + h[c]	Transport, extracellular	0	0	0	0	0	0	0	0	0	0			blocked			blocked
'PE1819Z1819Zt'	Aminophospholipid translocase (pe1819Z1819Z), extracellular	pe1819Z1819Z[c] + atp[c] + h2o[c] --> pe1819Z1819Z[e] + adp[c] + pi[c] + h[c]	Transport, extracellular	0	0	0	0	0	0	0	0	0	0			blocked			blocked
'PE1819Z1829Z12Zt'	Aminophospholipid translocase (pe1819Z1829Z12Z), extracellular	pe1819Z1829Z12Z[c] + atp[c] + h2o[c] --> pe1819Z1829Z12Z[e] + adp[c] + pi[c] + h[c]	Transport, extracellular	0	0	0	0	0	0	0	0	0	0			blocked			blocked
'PE1819Z1835Z9Z12Zt'	Aminophospholipid translocase (pe1819Z1835Z9Z12Z), extracellular	pe1819Z1835Z9Z12Z[c] + atp[c] + h2o[c] --> pe1819Z1835Z9Z12Z[e] + adp[c] + pi[c] + h[c]	Transport, extracellular	0	0	0	0	0	0	0	0	0	0			blocked			blocked
'PE1819Z1845Z9Z12Z15Zt'	Aminophospholipid translocase (pe1819Z1845Z9Z12Z15Z), extracellular	pe1819Z1845Z9Z12Z15Z[c] + atp[c] + h2o[c] --> pe1819Z1845Z9Z12Z15Z[e] + adp[c] + pi[c] + h[c]	Transport, extracellular	0	0	0	0	0	0	0	0	0	0			blocked			blocked
'PE1829Z12Z1835Z9Z12Zt'	Aminophospholipid translocase (pe1829Z12Z1835Z9Z12Z), extracellular	pe1829Z12Z1835Z9Z12Z[c] + atp[c] + h2o[c] --> pe1829Z12Z1835Z9Z12Z[e] + adp[c] + pi[c] + h[c]	Transport, extracellular	0	0	0	0	0	0	0	0	0	0			blocked			blocked
'PG18111Z160t'	Aminophospholipid translocase (pg18111Z160), extracellular	pg18111Z160[c] + atp[c] + h2o[c] --> pg18111Z160[e] + adp[c] + pi[c] + h[c]	Transport, extracellular	0	0	0	0	0	0	0	0	0	0			blocked			blocked
'PG1819Z160t'	Aminophospholipid translocase (pg1819Z160), extracellular	pg1819Z160[c] + atp[c] + h2o[c] --> pg1819Z160[e] + adp[c] + pi[c] + h[c]	Transport, extracellular	0	0	0	0	0	0	0	0	0	0			blocked			blocked
'PGP18111Z160t'	Aminophospholipid translocase (pgp18111Z160), extracellular	pgp18111Z160[c] + atp[c] + h2o[c] --> pgp18111Z160[e] + adp[c] + pi[c] + h[c]	Transport, extracellular	0	0	0	0	0	0	0	0	0	0			blocked			blocked
'PGP1819Z160t'	Aminophospholipid translocase (pgp1819Z160), extracellular	pgp1819Z160[c] + atp[c] + h2o[c] --> pgp1819Z160[e] + adp[c] + pi[c] + h[c]	Transport, extracellular	0	0	0	0	0	0	0	0	0	0			blocked			blocked
'PIt'	phosphate transport, extracellular	h[e] + pi[e] <==> h[c] + pi[c]	Transport, extracellular	0.139497	0.330237	0.19074	0	0.139276	0	0.330237	-0.139276	-0.330237	0.190961		subs			subs
'RIBt'	D-ribose transport via diffusion	rib-D[e] <==> rib-D[c]	Transport, extracellular	0	0	0	0	0	0	0	0	0	0			blocked			blocked
'SELTt'	Selenite transport via diffusion, cytosol	selt[e] <==> selt[c]	Transport, extracellular	0	0	0	0	0	0	0	0	0	0			blocked			blocked
'SO4NA1t'	Sulfate:Na+ symporter, extracellular	so4[e] + na1[e] <==> so4[c] + na1[c]	Transport, extracellular	1.09265	10	8.90735	0	10	0	10	-10	-10	0		subs			subs
'SO4t'	sulfate transport, extracellular	so4[e] + h[e] <==> so4[c] + h[c]	Transport, extracellular	-1.09005	-9.98738	8.89733	-10	0.00260191	-10	0.011018	-10.0026	-10.011	0.0084161		subs			subs
'SUCCt'	succinate transport via diffusion	succ[e] <==> succ[c]	Transport, extracellular	0	0	0	-2.17464	0	-9.31648	0	-9.31648	-2.17464	7.14185		subs			subs
'TEGAt'	nucleobase transport, tegafur (extracellular)	tega[e] <==> tega[c]	Transport, extracellular	0	0	0	0	0	0	0	0	0	0			blocked			blocked
'TGUAt'	nucleobase transport, thioguanine (extracellular)	tgua[e] <==> tgua[c]	Transport, extracellular	0	0	0	0	0	0	0	0	0	0			blocked			blocked
'TSULt'	Thiosulfate transport, extracellular	tsul[e] <==> tsul[c]	Transport, extracellular	0	0	0	0	0	0	0	0	0	0			blocked			blocked
'URATEt'	Urate permease	urate[e] + h[e] <==> urate[c] + h[c]	Transport, extracellular	0	0	0	0	0	0	0	0	0	0			blocked			blocked
'UREAt'	Urea active transporter, extracellular	urea[e] + na1[e] <==> urea[c] + na1[c]	Transport, extracellular	0	0	0	0	0	0	0	0	0	0			blocked			blocked
'ACCOAts'	acetyl-CoA transport (eyespot)	accoa[h] <==> accoa[s]	Transport, eyespot	0	0	0	0	0.435771	0	0.435771	-0.435771	-0.435771	1.92387e-07		subs			subs
'ACts'	acetate transport, eyespot	ac[h] <==> ac[s]	Transport, eyespot	0	0	0	-0.435771	0	-0.435771	0	-0.435771	-0.435771	1.92387e-07		subs			subs
'COAts'	CoA transport (eyespot)	coa[h] <==> coa[s]	Transport, eyespot	-1.40538e-07	-3.32702e-07	1.92164e-07	-0.435771	0	-0.435771	0	-0.435771	-0.435771	1.92387e-07		subs			subs
'H2Ots'	water transport, eyespot	h2o[h] <==> h2o[s]	Transport, eyespot	0	0	0	0	0.435771	0	0.435771	-0.435771	-0.435771	0		subs			subs
'HDCAts'	Hexadecanoate (n-C16:0) transport, eyespot	hdca[h] <==> hdca[s]	Transport, eyespot	-1.40538e-07	-3.32702e-07	1.92164e-07	-0.435771	0	-0.435771	0	-0.435771	-0.435771	1.92387e-07		subs			subs
'Hts'	hydrogen transport, eyespot	h[h] <==> h[s]	Transport, eyespot	1.40538e-07	3.32702e-07	1.92164e-07	-0.435771	1.40316e-07	-0.435771	3.32702e-07	-0.435771	-0.435771	1.92387e-07		subs			subs
'NADHts'	nadh transport, eyespot	nadh[h] <==> nadh[s]	Transport, eyespot	0	0	0	-1000	1000	-1000	1000	-2000	-2000	0		subs			subs
'NADPHts'	nadph transport, eyespot	nadph[h] <==> nadph[s]	Transport, eyespot	0	0	0	-1000	1000	-1000	1000	-2000	-2000	0		subs			subs
'NADPts'	nadp transport, eyespot	nadp[h] <==> nadp[s]	Transport, eyespot	0	0	0	-1000	1000	-1000	1000	-2000	-2000	0		subs			subs
'NADts'	nad transport, eyespot	nad[h] <==> nad[s]	Transport, eyespot	0	0	0	-1000	1000	-1000	1000	-2000	-2000	0		subs			subs
'PMTCOAts'	palmitoyl-CoA transport (eyespot)	pmtcoa[h] <==> pmtcoa[s]	Transport, eyespot	1.40538e-07	3.32702e-07	1.92164e-07	0	0.435771	0	0.435771	-0.435771	-0.435771	1.92387e-07		subs			subs
'RETINALts'	retinal transport (eyespot)	retinal[h] <==> retinal[s]	Transport, eyespot	1.40538e-07	3.32702e-07	1.92164e-07	0	1.40315e-07	0	3.32702e-07	-1.40315e-07	-3.32702e-07	1.92387e-07		subs			subs
'NADPHtf'	NADPH transport, flagella	nadph[c] <==> nadph[f]	Transport, flagella	0	0	0	0	0	0	0	0	0	0			blocked			blocked
'NADPtf'	NADP transport, flagella	nadp[c] <==> nadp[f]	Transport, flagella	0	0	0	0	0	0	0	0	0	0			blocked			blocked
'OAAtf'	oxaloacetate transport via diffusion, flagellum	oaa[c] <==> oaa[f]	Transport, flagella	0	0	0	0	0	0	0	0	0	0			blocked			blocked
'FDPtf'	fdp transport, flagellar	fdp-B[c] <==> fdp-B[f]	Transport, flagella	0	0	0	0	0	0	0	0	0	0			blocked			blocked
'H2Otf'	H2O periplasm transport	h2o[c] <==> h2o[f]	Transport, flagella	0	0	0	0	0	0	0	0	0	0			blocked			blocked
'PItf'	Phosphate transport, periplasm	h[c] + pi[c] <==> h[f] + pi[f]	Transport, flagella	0	0	0	0	0	0	0	0	0	0			blocked			blocked
'PYRtf'	pyruvate transport by free diffusion, flagellar	pyr[c] <==> pyr[f]	Transport, flagella	0	0	0	0	0	0	0	0	0	0			blocked			blocked
'2PGLYCtx'	2-Phosphoglycolate transport via passive diffusion, glyoxysomal	2pglyc[x] <==> 2pglyc[c]	Transport, glyoxysome	0	0	0	-4.12693	0	-6.55157	0	-6.55157	-4.12693	2.42463		subs			subs
'3PGtx'	3-Phospho-D-glycerate transport, glycosome to cytosol	3pg[x] <==> 3pg[c]	Transport, glyoxysome	0	0	0	0	0	0	0	0	0	0			blocked			blocked
ACCOAtx'	Acetyl-CoA:CoA antiporter, glyoxysomal	accoa[c] + coa[x] <==> accoa[x] + coa[c]	Transport, glyoxysome	0	0	0	-16.1404	7.22213	-22.4413	5.57459	-29.6634	-21.715	7.94839		subs			subs
'ASNtx'	Asparagine/H+ symporter, glyoxysomal	asn-L[c] + h[c] <==> asn-L[x] + (2) h[x]	Transport, glyoxysome	0	0	0	0	14.4443	0	19.6547	-14.4443	-19.6547	5.21044		subs			subs
'ASPtx'	Amino acid transporter (asp-L), glyoxysomal	asp-L[x] + h[x] <==> asp-L[c] + h[c]	Transport, glyoxysome	0	0	0	0	14.4443	0	19.6547	-14.4443	-19.6547	5.21044		subs			subs
'CITx'	citrate transport, glyoxysome	cit[c] <==> cit[x]	Transport, glyoxysome	0	0	0	-3.61107	0	-2.78729	0	-2.78729	-3.61107	0.823773		subs			subs
'CO2tx'	CO2 peroxisomal transport	co2[c] <==> co2[x]	Transport, glyoxysome	0	0	0	0	0	0	0	0	0	0			blocked			blocked
'COA(h)tx'	CoA transport, glyxosyome	coa[c] + h[c] <==> coa[x] + h[x]	Transport, glyoxysome	0	0	0	-2.01755	0	-2.80516	0	-2.80516	-2.01755	0.787606		subs			subs
'FA160COAabcp'	fatty acyl-CoA peroxisomal transport via ABC system (16:0)	pmtcoa[c] + atp[c] + h2o[c] --> pmtcoa[x] + adp[c] + pi[c] + h[c]	Transport, glyoxysome	0	0	0	0	2.43788	0	3.10779	-2.43788	-3.10779	0.669911		subs			subs
'FA40COAabcp'	fatty acyl-CoA peroxisomal transport via ABC system (4:0)	btcoa[x] + atp[c] + h2o[c] --> btcoa[c] + adp[c] + pi[c] + h[c]	Transport, glyoxysome	0	0	0	0	2.43788	0	3.10779	-2.43788	-3.10779	0.669911		subs			subs
'FORtxi'	formate transport out via proton symport, glyoxysomal	for[x] + h[x] --> for[c] + h[c]	Transport, glyoxysome	0	0	0	0	0	0	0	0	0	0			blocked			blocked
'GLXtx'	glyoxylate transport, peroxisomal	glx[c] <==> glx[x]	Transport, glyoxysome	0	0	0	-8.51732	0	-10	0	-10	-8.51732	1.48268		subs			subs
'H2Otx'	H2O transport, peroxisomal	h2o[c] <==> h2o[x]	Transport, glyoxysome	0	0	0	0	26.1461	0	25.8056	-26.1461	-25.8056	0.340469		subs			subs
'NADH(h)tx'	NADH transport, glyoxysome	h[c] + nadh[c] <==> h[x] + nadh[x]	Transport, glyoxysome	0	0	0	-14.6273	1.70346	-19.7131	7.76374	-21.4165	-22.391	0.974476		subs			subs
'NADtx'	nad transport, glycosomal	nad[x] <==> nad[c]	Transport, glyoxysome	0	0	0	-14.6273	1.70346	-19.7131	7.76374	-21.4165	-22.391	0.974476		subs			subs
'NH4tx'	Ammonium transporter, glyoxysomal	nh4[c] <==> nh4[x]	Transport, glyoxysome	0	0	0	-14.4443	0	-19.6547	0	-19.6547	-14.4443	5.21044		subs			subs
'O2tx'	O2 transport glycosome	o2[c] <==> o2[x]	Transport, glyoxysome	0	0	0	0	8.51732	0	10	-8.51732	-10	1.48268		subs			subs
'PItx'	phosphate peroxisomal transport via proton symport	h[c] + pi[c] <==> h[x] + pi[x]	Transport, glyoxysome	0	0	0	-4.12693	0	-6.55157	0	-6.55157	-4.12693	2.42463		subs			subs
'10FTHFtx'	10-Formyltetrahydrofolate glyoxysomal transport via diffusion	10fthf[c] <==> 10fthf[x]	Transport, glyoxysome	0	0	0	0	0	0	0	0	0	0			blocked			blocked
'ACACtx'	Acetoacetate transport via diffusion, glyoxysome	acac[c] <==> acac[x]	Transport, glyoxysome	0	0	0	0	1.70346	0	7.76374	-1.70346	-7.76374	6.06027		subs			subs
'ACALDtx'	acetaldehyde transport via diffusion, glyoxysome	acald[c] <==> acald[x]	Transport, glyoxysome	0	-5	5	-6.46517	0	-8.39007	0	-8.39007	-6.46517	1.92491		subs			subs
'ALANA1tx'	Neutral amino acid transporter (ala-L), glyoxysomal	ala-L[c] + na1[c] <==> ala-L[x] + na1[x]	Transport, glyoxysome	0	10	10	0	10	0	10	-10	-10	0		subs			subs
'ALAtx'	Amino acid transporter (ala-L), glyoxysomal	ala-L[c] + h[c] <==> ala-L[x] + h[x]	Transport, glyoxysome	0	-10	10	-10	0	-10	0	-10	-10	0		subs			subs
'ETOHtx'	ethanol transport via diffusion, glyoxysome	etoh[c] <==> etoh[x]	Transport, glyoxysome	0	5	5	0	6.46517	0	8.39007	-6.46517	-8.39007	1.92491		subs			subs
'FADH2tx'	FADH2 transport, glyoxysome	fadh2[c] <==> fadh2[x]	Transport, glyoxysome	0	0	0	-14.6273	0	-19.7131	0	-19.7131	-14.6273	5.08579		subs			subs
'FADtx'	FAD transport by free diffusion, glyoxysome	fad[c] <==> fad[x]	Transport, glyoxysome	0	0	0	0	14.6273	0	19.7131	-14.6273	-19.7131	5.08579		subs			subs
'GLYCLTtx'	glycolate transport, glyoxysome	glyclt[c] <==> glyclt[x]	Transport, glyoxysome	0	0	0	-4.12693	8.51732	-6.55157	10	-15.0689	-14.1269	0.941958		subs			subs
'GLYtx'	Amino acid transporter (gly), glyoxysomal	gly[c] + h[c] <==> gly[x] + h[x]	Transport, glyoxysome	0	0	0	0	0	0	0	0	0	0			blocked			blocked
'H2O2tx'	hydrogen peroxide transport via diffusion, glyoxysome	h2o2[c] <==> h2o2[x]	Transport, glyoxysome	0	0	0	-8.51732	0	-10	0	-10	-8.51732	1.48268		subs			subs
'METHFtx'	5,10-Methenyltetrahydrofolate uptake carrier, glyoxysome	methf[c] <==> methf[x] + h[x]	Transport, glyoxysome	0	0	0	0	0	0	0	0	0	0			blocked			blocked
'NADPHtx'	NADPH transport, glyoxysome	nadph[c] <==> nadph[x]	Transport, glyoxysome	0	0	0	0	0	0	0	0	0	0			blocked			blocked
'NADPtx'	NADP transport, glyoxysome	nadp[c] <==> nadp[x]	Transport, glyoxysome	0	0	0	0	0	0	0	0	0	0			blocked			blocked
'4HPROtg'	protein-linked hydroxyproline transport (Golgi)	4hpro-LT[c] <==> 4hpro-LT[g]	Transport, Golgi	0	0	0	0	0	0	0	0	0	0			blocked			blocked
'AHCYStg'	S-Adenosylhomocysteine transport, Golgi	ahcys[c] <==> ahcys[g]	Transport, Golgi	0	0	0	0	0	0	0	0	0	0			blocked			blocked
'AMETtg'	S-Adenosyl-L-methionine transport (Golgi)	amet[c] <==> amet[g]	Transport, Golgi	0	0	0	0	0	0	0	0	0	0			blocked			blocked
'Htg'	proton transport, Golgi	h[g] <==> h[c]	Transport, Golgi	0	0	0	0	0	0	0	0	0	0			blocked			blocked
'UDPARAtg'	UDP-arabinose transport (Golgi)	udparab[c] <==> udparab[g]	Transport, Golgi	0	0	0	0	0	0	0	0	0	0			blocked			blocked
'UDPGALtg'	UDP-galactose transporter, Golgi	udpgal[c] <==> udpgal[g]	Transport, Golgi	0	0	0	0	0	0	0	0	0	0			blocked			blocked
'UDPtg'	udp intracellular transport, golgi	udp[c] + h[c] <==> udp[g]	Transport, Golgi	0	0	0	0	0	0	0	0	0	0			blocked			blocked
'1ACPCtm'	1-Aminocyclopropane-1-carboxylate transport, mitochondria	1acpc[c] <==> 1acpc[m]	Transport, mitochondria	0	0.0203	0.0203	0	4.12693	0	7.86188	-4.12693	-7.86188	3.73495		subs			subs
'23DHMBtm'	2,3-Dihydroxy-3-methylbutanoate transport, mitochondria	23dhmb[c] <==> 23dhmb[m]	Transport, mitochondria	0	0	0	-1.48415	2.2222	-5.47054	5.47054	-7.69274	-6.9547	0.738043		subs			subs
'2DHPtm'	2-Dehydropantoate transport, mitochondria	2dhp[c] <==> 2dhp[m]	Transport, mitochondria	0	0	0	0	0	0	0	0	0	0			blocked			blocked
2PGtm'	glycerate transport, mitochondria	2pg[c] <==> 2pg[m]	Transport, mitochondria	0	-4.43	4.43	-1000	14.4443	-4.43	15.2247	-18.8743	-1015.22	996.35		subs			subs
'34HPPt2m'	3-(4-hydroxyphenyl)pyruvate mitochondrial transport via proton symport	34hpp[c] + h[c] <==> 34hpp[m] + h[m]	Transport, mitochondria	0	0	0	-1000	1000	-1000	1000	-2000	-2000	0		subs			subs
'3MOPtm'	3-Methyl-2-oxopentanoate transport, diffusion, mitochondria	3mop[c] <==> 3mop[m]	Transport, mitochondria	0	0	0	0	2.40738	0	3.72862	-2.40738	-3.72862	1.32124		subs			subs
'4ABUTtm'	4-aminobutanoate transport via diffusion, mitochondria	4abut[c] <==> 4abut[m]	Transport, mitochondria	0	0	0	-1000	0	-1000	0	-1000	-1000	0		subs			subs
'4ABUTtmi'	Gamma-aminobutyric acid permease, mitochondrial	4abut[c] + h[c] --> 4abut[m] + h[m]	Transport, mitochondria	0	0	0	0	1000	0	1000	-1000	-1000	0		subs			subs
'4MOPtm'	4-Methyl-2-oxopentanoate transport via diffusion, mitochondria	4mop[c] <==> 4mop[m]	Transport, mitochondria	0	0	0	0	1.49584	0	6.40393	-1.49584	-6.40393	4.90809		subs			subs
'5FTHFtm'	5-Formyltetrahydrofolate uptake carrier, mitochondria	5fthf[c] + h[c] <==> 5fthf[m] + h[m]	Transport, mitochondria	0	0	0	0	0	0	0	0	0	0			blocked			blocked
'5MTAtm'	5-Methylthioadenosine transport via diffusion, mitochondria	5mta[c] <==> 5mta[m]	Transport, mitochondria	0	0	0	0	0	0	0	0	0	0			blocked			blocked
'ACACtm'	Acetoacetate transport via diffusion, mitochondria	acac[c] <==> acac[m]	Transport, mitochondria	0	0	0	-1.70346	1.13078	-7.76374	2.14407	-8.89452	-3.84754	5.04698		subs			subs
ACCOAtm'	Acetyl-CoA:CoA antiporter, mitochondrial	accoa[c] + coa[m] <==> accoa[m] + coa[c]	Transport, mitochondria	0.359112	34.2276	33.8685	-1000	1000	-997.84	1000	-1997.84	-2000	2.1596		subs			subs
'ACSERtmi'	efflux pump for O-acetylserine, mitochondria	acser[m] --> acser[c]	Transport, mitochondria	0	0	0	0	14.4443	0	19.6547	-14.4443	-19.6547	5.21044		subs			subs
'ACtm'	acetate transport, mitochondrial	ac[c] <==> ac[m]	Transport, mitochondria	0	0	0	-1000	1000	-994.561	1000	-1994.56	-2000	5.4394		subs			subs
'ADNtm'	Equilibrative nucleoside transporter, mitochondrial	adn[c] <==> adn[m]	Transport, mitochondria	0	0	0	0	0	0	0	0	0	0			blocked			blocked
'AKG(na)tm'	2-oxoglutarate transport to mitochondriat by sodium-ion symport	akg[c] + na1[c] <==> akg[m] + na1[m]	Transport, mitochondria	0	-0.050432	0.050432	-1000	1000	-1000	1000	-2000	-2000	0		subs			subs
'AKGCITtm'	Dicarboxylate/tricarboxylate carrier (akg:cit), mitochondrial	akg[c] + cit[m] <==> akg[m] + cit[c]	Transport, mitochondria	0	0	0	-1000	1000	-1000	1000	-2000	-2000	0		subs			subs
'AKGICITtm'	Dicarboxylate/tricarboxylate carrier (akg:icit), mitochondrial	akg[c] + icit[m] <==> akg[m] + icit[c]	Transport, mitochondria	0	0	0	-1000	1000	-1000	1000	-2000	-2000	0		subs			subs
'ALABtm'	beta-alanine transport, mitochondria	ala-B[c] <==> ala-B[m]	Transport, mitochondria	0	0	0	0	0	0	0	0	0	0			blocked			blocked
'ALANA1tm'	Neutral amino acid transporter (ala-L), mitochondrial	ala-L[c] + na1[c] <==> ala-L[m] + na1[m]	Transport, mitochondria	0.0191908	0	0.0191908	-1000	1000	-1000	1000	-2000	-2000	0		subs			subs
'ALAtm'	Amino acid transporter (ala-L), mitochondrial	ala-L[c] + h[c] <==> ala-L[m] + h[m]	Transport, mitochondria	0	0	0	-1000	1000	-1000	1000	-2000	-2000	0		subs			subs
'ALLTNtm'	Allantoin permease, mitochondrial	alltn[c] + h[c] <==> alltn[m] + (2) h[m]	Transport, mitochondria	0	0	0	0	0	0	0	0	0	0			blocked			blocked
'ALLTTtm'	allantoate transport via diffusion, mitochondria	alltt[c] <==> alltt[m]	Transport, mitochondria	0	0	0	0	0	0	0	0	0	0			blocked			blocked
'AMETAMtm'	S-Adenosylmethioninamine transport via diffusion, mitochondria	ametam[c] <==> ametam[m]	Transport, mitochondria	0	0	0	0	0	0	0	0	0	0			blocked			blocked
'AMETt2m'	S-Adenosyl-L-methionine reversible transport, mitochondrial	ahcys[c] + amet[m] <==> ahcys[m] + amet[c]	Transport, mitochondria	0.00950527	0.0203	0.0107948	0	1.69933	0	2.45938	-1.69933	-2.45938	0.760051		subs			subs
'ARG-Ltm'	arginine transport, mitochondria	arg-L[c] <==> arg-L[m]	Transport, mitochondria	0.0203389	0.0300237	0.00968481	-0.0226656	1.48442	-0.0534509	5.8228	-1.53787	-5.84547	4.3076		subs			subs
'ASNNA1tm'	Asparagine/Na+ symporter, mitochondrial	asn-L[c] + na1[c] <==> asn-L[m] + na1[m] + h[m]	Transport, mitochondria	0	0	0	-1000	1000	-1000	1000	-2000	-2000	0		subs			subs
'ASNtm'	Asparagine/H+ symporter, mitochondrial	asn-L[c] + h[c] <==> asn-L[m] + (2) h[m]	Transport, mitochondria	0	0	0	-1000	1000	-1000	1000	-2000	-2000	0		subs			subs
'ASPNA1tm'	Aspartate:Na+ symporter, mitochondrial	asp-L[c] + na1[c] <==> asp-L[m] + na1[m]	Transport, mitochondria	0.0228683	0.054137	0.0312688	-1000	1000	-1000	1000	-2000	-2000	0		subs			subs
'ASPtm'	Amino acid transporter (asp-L), mitochondrial	asp-L[c] + h[c] <==> asp-L[m] + h[m]	Transport, mitochondria	0	0	0	-1000	1000	-1000	1000	-2000	-2000	0		subs			subs
'ATP(3h)tm'	ADP/ATP transporter, mitochondrial	adp[m] + atp[c] + (3) h[m] --> adp[c] + atp[m] + (3) h[c]	Transport, mitochondria	0	0	0	0	14.4443	0	19.6547	-14.4443	-19.6547	5.21044		subs			subs
'CITICITtm'	Dicarboxylate/tricarboxylate carrier (cit:icit), mitochondrial	cit[c] + icit[m] <==> cit[m] + icit[c]	Transport, mitochondria	0	0	0	-1000	1000	-1000	1000	-2000	-2000	0		subs			subs
'CITRLtm'	citrulline transport via diffusion, mitochondria	citr-L[c] <==> citr-L[m]	Transport, mitochondria	-0.0203389	-0.0300237	0.00968481	-0.628012	0.0226656	-1.87188	0.0534509	-1.89454	-0.681463	1.21308		subs			subs
'CO2tm'	CO2 transport, mitochondrial	co2[c] <==> co2[m]	Transport, mitochondria	0.0593192	-4.39978	4.4591	-1000	2.06347	-1000	-0.499059	-1002.06	-999.501	2.56253	ess				subs
'COAtm'	CoA transporter	coa[c] <==> coa[m]	Transport, mitochondria	-0.00406867	0	0.00406867	-2.11408	4.12693	-7.76374	7.86188	-11.8907	-9.97596	1.91471		subs			subs
'DATPtm'	Deoxynucleotide carrier (datp), mitochondrial	dadp[c] + datp[m] <==> dadp[m] + datp[c]	Transport, mitochondria	0.000295162	0.000698751	0.000403588	0	1000	0	1000	-1000	-1000	0		subs			subs
'DCTPtm'	Deoxynucleotide carrier (dctp), mitochondrial	dcdp[c] + dctp[m] <==> dcdp[m] + dctp[c]	Transport, mitochondria	0.000524733	0.00124222	0.000717491	0	1000	0	1000	-1000	-1000	0		subs			subs
'DGTPtm'	Deoxynucleotide carrier (dgtp), mitochondrial	dgdp[c] + dgtp[m] <==> dgdp[m] + dgtp[c] + h[m]	Transport, mitochondria	0	0	0	0	1000	0	1000	-1000	-1000	0		subs			subs
'DHORStm'	(S)-Dihydroorotate transport via diffusion, mitochondria	dhor-S[c] <==> dhor-S[m] + h[m]	Transport, mitochondria	-0.0228683	-0.054137	0.0312688	-0.022832	0	-0.054137	0	-0.054137	-0.022832	0.031305		subs			subs
'DICtm'	dicarboxylate transport, mitochondrial	mal-L[c] + succ[m] <==> mal-L[m] + succ[c]	Transport, mitochondria	-0.0516038	-0.107732	0.056128	-837.382	2.08961	-653.831	9.31648	-655.921	-846.699	190.778		subs			subs
'D-LACtm'	D-lactate transport, mitochondrial	h[c] + lac-D[c] <==> h[m] + lac-D[m]	Transport, mitochondria	0	0	0	0	0	0	0	0	0	0			blocked			blocked
'DTTPtm'	Deoxynucleotide carrier (dttp), mitochondrial	dtdp[c] + dttp[m] <==> dtdp[m] + dttp[c]	Transport, mitochondria	0.000295162	0.000698751	0.000403588	0	1000	0	1000	-1000	-1000	0		subs			subs
'ETOHtm'	ethanol transport to mitochondria (diffusion)	etoh[c] <==> etoh[m]	Transport, mitochondria	0	-9.24352	9.24352	-6.79338	0	-16.7059	0	-16.7059	-6.79338	9.91252		subs			subs
'FA40COAtm'	butanoyl-CoA transport (mitochondria)	btcoa[c] <==> btcoa[m]	Transport, mitochondria	0.0495963	0.117411	0.0678152	0	2.43788	0	3.10779	-2.43788	-3.10779	0.669911		subs			subs
'FADH2tm'	FADH2 transport, mitochondria	fadh2[c] <==> fadh2[m]	Transport, mitochondria	0	0	0	0	1000	0	1000	-1000	-1000	0		subs			subs
'FADtm'	FAD transport by free diffusion, mitochondria	fad[c] <==> fad[m]	Transport, mitochondria	0	0	0	-1000	0	-1000	0	-1000	-1000	0		subs			subs
'FORtmi'	formate transport out via proton symport, mitochondrial	for[m] + h[m] --> for[c] + h[c]	Transport, mitochondria	0.0160301	0.0557421	0.039712	0	9.62951	0	21.7644	-9.62951	-21.7644	12.1349		subs			subs
'FRDPtm'	farnesyl pyrophosphate transport, mitochondria	frdp[c] <==> frdp[m]	Transport, mitochondria	0	0	0	0	0	0	0	0	0	0			blocked			blocked
'GLNtm'	Vacuolar amino acid transporter (gln-L), mitochondrial	gln-L[c] + h[c] --> gln-L[m] + h[m]	Transport, mitochondria	0	0	0	0	0.601845	0	1.7091	-0.601845	-1.7091	1.10726		subs			subs
GLU4ABUTtmi'MALOAA	Glutamate:gamma-aminobutyrate antiporter, mitochondrial irreversible	4abut[c] + glu-L[m] --> 4abut[m] + glu-L[c]	Transport, mitochondria	0	0	0	0	1000	0	1000	-1000	-1000	0		subs			subs
'GLUNA1tm'	Glutamate:Na+ symporter, mitochondrial	glu-L[c] + na1[c] <==> glu-L[m] + na1[m]	Transport, mitochondria	0	0.050432	0.050432	-1000	1000	-1000	1000	-2000	-2000	0		subs			subs
'GLUtm'	Amino acid transporter (glu-L), mitochondrial	glu-L[c] + h[c] <==> glu-L[m] + h[m]	Transport, mitochondria	0	0	0	-1000	1000	-1000	1000	-2000	-2000	0		subs			subs
'GLYCLTtm'	glycolate transport, mitochondria	glyclt[c] <==> glyclt[m]	Transport, mitochondria	0	0	0	0	5.77771	0	6.96824	-5.77771	-6.96824	1.19053		subs			subs
'GLYNA1tm'	Neutral amino acid transporter (gly), mitochondrial	gly[c] + na1[c] <==> gly[m] + na1[m]	Transport, mitochondria	-0.0804059	0	0.0804059	-1000	1000	-1000	1000	-2000	-2000	0		subs			subs
'GLYtm'	Amino acid transporter (gly), mitochondrial	gly[c] + h[c] <==> gly[m] + h[m]	Transport, mitochondria	0	-0.186388	0.186388	-1000	1000	-1000	1000	-2000	-2000	0		subs			subs
'GMPtm'	GMP transport, mitochondria	gmp[c] <==> gmp[m] + h[m]	Transport, mitochondria	0	0	0	0	0	0	0	0	0	0			blocked			blocked
'H2O2tm'	hydrogen peroxide transport via diffusion, mitochondria	h2o2[c] <==> h2o2[m]	Transport, mitochondria	0.0228683	9.76903	9.74616	-7.31363	8.29533	-9.88554	10	-18.1809	-17.3136	0.867241		subs			subs
'H2Otm'	H2O transport, mitochondrial	h2o[c] <==> h2o[m]	Transport, mitochondria	-3.3048	11.7583	15.063	-1000	1000	-1000	1000	-2000	-2000	0		subs			subs
'H2tm'	hydrogen transport, mitochondria	h2[c] <==> h2[m]	Transport, mitochondria	0	0	0	-2.88885	0	-3.48412	0	-3.48412	-2.88885	0.595264		subs			subs
'HCO3(h)tmi'	hco3 transport, mitochondria	h[c] + hco3[c] --> h[m] + hco3[m]	Transport, mitochondria	0	0.0841608	0.0841608	0	1000	0	999.501	-1000	-999.501	0.499059		subs			subs
'HCYStm'	homocysteine transport, mitochondria	hcys-L[c] <==> hcys-L[m]	Transport, mitochondria	0	0.00408166	0.00408166	-1.69933	0.00542798	-2.45938	0.0147417	-2.46481	-1.71407	0.750738		subs			subs
'HMGCOAtm'	Hydroxymethylglutaryl-CoA reversible mitochondrial transport	hmgcoa[c] <==> hmgcoa[m]	Transport, mitochondria	0	0	0	0	1.70346	0	7.76374	-1.70346	-7.76374	6.06027		subs			subs
'ILEtm'	Vacuolar amino acid transporter (ile-L), mitochondrial	ile-L[c] + h[c] <==> ile-L[m] + h[m]	Transport, mitochondria	0	0	0	0	0	0	0	0	0	0			blocked			blocked
'LEUtm'	Vacuolar amino acid transporter (leu-L), mitochondrial	leu-L[c] + h[c] <==> leu-L[m] + h[m]	Transport, mitochondria	0	0	0	0	0	0	0	0	0	0			blocked			blocked
MAL(na)tm'	L-malate transport to mitochondria by sodium-ion symport	mal-L[c] + na1[c] <==> mal-L[m] + na1[m]	Transport, mitochondria	0	-4.04508	4.04508	-1000	1000	-1000	1000	-2000	-2000	0		subs			subs
'MALAKGtm'	Dicarboxylate/tricarboxylate carrier (mal:akg), mitochondrial	mal-L[c] + akg[m] <==> mal-L[m] + akg[c]	Transport, mitochondria	0	0	0	-1000	1000	-1000	1000	-2000	-2000	0		subs			subs
'MALCITtm'	Dicarboxylate/tricarboxylate carrier (mal:cit), mitochondrial	mal-L[c] + cit[m] <==> mal-L[m] + cit[c]	Transport, mitochondria	0	7.20249	7.20249	-1000	1000	-1000	1000	-2000	-2000	0		subs			subs
MALICITtm'	Dicarboxylate/tricarboxylate carrier (mal:icit), mitochondrial	mal-L[c] + icit[m] <==> mal-L[m] + icit[c]	Transport, mitochondria	0.0775643	0.162426	0.0848615	-1000	1000	-1000	1000	-2000	-2000	0		subs			subs
MALOAAt'	Dicarboxylate/tricarboxylate carrier (mal:oaa), mitochondrial	mal-L[m] + oaa[c] <==> mal-L[c] + oaa[m]	Transport, mitochondria	-3.33584	-1.07539	2.26045	-1000	1000	-1000	1000	-2000	-2000	0		subs			subs
'METHFtm'	5,10-Methenyltetrahydrofolate uptake carrier, mitochondria	methf[c] + h[c] <==> methf[m] + h[m]	Transport, mitochondria	0	0	0	0	0	0	0	0	0	0			blocked			blocked
'METtm'	methionine transport, mitochondria	met-L[c] <==> met-L[m]	Transport, mitochondria	0	-0.00408166	0.00408166	-0.00542798	1.69933	-0.0147417	2.45938	-1.71407	-2.46481	0.750738		subs			subs
'MLTHFtm'	5,10-Methylenetetrahydrofolate uptake carrier, mitochondria	mlthf[c] + h[c] <==> mlthf[m] + h[m]	Transport, mitochondria	-0.000295162	-0.000698751	0.000403588	-0.000294695	0	-0.000698751	0	-0.000698751	-0.000294695	0.000404056		subs			subs
'NA1ATPasem'	Na+-translocating F-type ATPase, mitochondrial	na1[m] + atp[m] + h2o[m] --> na1[c] + adp[m] + pi[m] + h[m]	Transport, mitochondria	0	0	0	0	1000	0	1000	-1000	-1000	0		subs			subs
'NA1Htm'	Na+/H+ antiporter, mitochondrial	h[m] + na1[c] <==> h[c] + na1[m]	Transport, mitochondria	0	3.88521	3.88521	-1000	1000	-1000	1000	-2000	-2000	0		subs			subs
'NA1tm'	Voltage-sensitive Na+ channel, mitochondrial	na1[c] <==> na1[m]	Transport, mitochondria	0	0	0	-1000	1000	-1000	1000	-2000	-2000	0		subs			subs
'NADHtm'	nadh transport, mitochondrial	nadh[c] --> nadh[m]	Transport, mitochondria	0	0	0	0	212.382	0	101.914	-212.382	-101.914	110.468		subs			subs
'NADtm'	nad transport, mitochondrial	nad[c] <==> nad[m]	Transport, mitochondria	0	0	0	-212.382	0	-101.914	0	-101.914	-212.382	110.468		subs			subs
'NH4tm'	ammonia transport, mitochondria	nh4[c] + h[c] <==> nh4[m] + h[m]	Transport, mitochondria	0.0785099	0.144515	0.0660046	-837.382	2.06347	-662.039	3.93094	-664.103	-841.313	177.21		subs			subs
'O2tmr'	O2 transport (diffusion)	o2[c] <==> o2[m]	Transport, mitochondria	1.36569	1.7053e-12	1.36569	0	8.51732	0	10	-8.51732	-10	1.48268		subs			subs
OAAAKGtm'	Dicarboxylate/tricarboxylate carrier (oaa:akg), mitochondrial	oaa[c] + akg[m] <==> oaa[m] + akg[c]	Transport, mitochondria	0	0	0	-1000	1000	-1000	1000	-2000	-2000	0		subs			subs
'OAACITtm'	Dicarboxylate/tricarboxylate carrier (oaa:cit), mitochondrial	oaa[c] + cit[m] <==> oaa[m] + cit[c]	Transport, mitochondria	0	0	0	-1000	1000	-1000	1000	-2000	-2000	0		subs			subs
'OAAICITtm'	Dicarboxylate/tricarboxylate carrier (oaa:icit), mitochondrial	oaa[c] + icit[m] <==> oaa[m] + icit[c]	Transport, mitochondria	0	0	0	-1000	1000	-1000	1000	-2000	-2000	0		subs			subs
'ORNtm'	mitochondrial basic amino acid transporter, orn for arg-L	orn[c] + arg-L[m] <==> orn[m] + arg-L[c]	Transport, mitochondria	0.0203389	0.0300237	0.00968481	-0.0226656	1.48442	-0.0534509	5.8228	-1.53787	-5.84547	4.3076		subs			subs
'PHEMEtm'	protoheme transport (mitochondria)	pheme[c] <==> pheme[m]	Transport, mitochondria	0	0	0	0	0	0	0	0	0	0			blocked			blocked
'PIcm'	Phosphate carrier, mitochondrial	pi[c] <==> pi[m]	Transport, mitochondria	0	16.6438	16.6438	-1000	1000	-1000	1000	-2000	-2000	0		subs			subs
'PINA1tm'	Pi:Na+ symporter, mitochondrial	pi[c] + na1[c] <==> pi[m] + na1[m]	Transport, mitochondria	0.0383469	0	0.0383469	-1000	1000	-1000	1000	-2000	-2000	0		subs			subs
'PItm'	phosphate transport, mitochondrial	h[c] + pi[c] <==> h[m] + pi[m]	Transport, mitochondria	0.194619	-11.6547	11.8493	-1000	1000	-1000	1000	-2000	-2000	0		subs			subs
'PMTCOAtm'	palmitoyl-CoA transport (mitochondria)	pmtcoa[m] <==> pmtcoa[c]	Transport, mitochondria	0.0495963	0.117411	0.0678152	0	2.43788	0	3.10779	-2.43788	-3.10779	0.669911		subs			subs
'PNTORtm'	pantothentate transport, mitochondria	pnto-R[c] <==> pnto-R[m]	Transport, mitochondria	0	0	0	0	0	0	0	0	0	0			blocked			blocked
'PPAtm'	propanoate transport, mitochondria	ppa[c] <==> ppa[m]	Transport, mitochondria	-0.00406867	-0.0203	0.0162314	-1.69933	0	-2.45938	0	-2.45938	-1.69933	0.760051		subs			subs
'PPCOAtm'	propanoyl-CoA transport, mitochondria	ppcoa[c] <==> ppcoa[m]	Transport, mitochondria	0.00406867	0	0.00406867	-4.12693	1.69933	-7.86188	2.45938	-9.56121	-6.58631	2.9749		subs			subs
'PRONA1tm'	Proline/Na+ symporter, mitochondrial	pro-L[c] + na1[c] <==> pro-L[m] + na1[m]	Transport, mitochondria	0	0	0	-1000	1000	-1000	1000	-2000	-2000	0		subs			subs
'PROtm'	Proline/H+ symporter, mitochondrial	pro-L[c] + h[c] <==> pro-L[m] + h[m]	Transport, mitochondria	0	0	0	-1000	1000	-1000	1000	-2000	-2000	0		subs			subs
'PTRCtmi'	putrecine:proton symporter (irreversible), mitochondria	ptrc[c] + h[c] --> ptrc[m] + h[m]	Transport, mitochondria	0	0	0	0	0.628012	0	1.87188	-0.628012	-1.87188	1.24387		subs			subs
'PYRtm'	pyruvate transport by free diffusion, mitochondrial	pyr[c] <==> pyr[m]	Transport, mitochondria	0.0352208	0.136306	0.101085	-1000	1000	-1000	1000	-2000	-2000	0		subs			subs
'SELTtm'	Selenite transport via diffusion, mitochondria	selt[c] <==> selt[m]	Transport, mitochondria	0	0	0	0	0	0	0	0	0	0			blocked			blocked
'SERNA1tm'	Neutral amino acid transporter (ser-L), mitochondrial	ser-L[c] + na1[c] <==> ser-L[m] + na1[m]	Transport, mitochondria	0	0.105734	0.105734	-1000	1000	-1000	1000	-2000	-2000	0		subs			subs
'SERtm'	Amino acid transporter (ser-L), mitochondrial	ser-L[c] + h[c] <==> ser-L[m] + h[m]	Transport, mitochondria	0.0451032	0	0.0451032	-1000	1000	-1000	1000	-2000	-2000	0		subs			subs
'SO4NA1tm'	Sulfate:Na+ symporter, mitochondrial	so4[c] + na1[c] <==> so4[m] + na1[m]	Transport, mitochondria	0	0	0	0	0	0	0	0	0	0			blocked			blocked
'SPMDtmi'	spermidine:proton symporter (irreversible), mitochondria	spmd[c] + h[c] --> spmd[m] + h[m]	Transport, mitochondria	0	0	0	0	1000	0	1000	-1000	-1000	0		subs			subs
'SPMDtmr'	spermidine:proton antiporter (reversible), mitochondria	spmd[c] + h[m] <==> spmd[m] + h[c]	Transport, mitochondria	0	0	0	-1000	0	-1000	0	-1000	-1000	0		subs			subs
SUCFUMtmr'	Succinate/fumarate antiporter, mitochondrial	fum[m] + succ[c] <==> fum[c] + succ[m]	Transport, mitochondria	-0.0516038	-0.107732	0.056128	-1000	0	-1000	0	-1000	-1000	0		subs			subs
'THFtm'	Tetrahydrofolate uptake carrier, mitochondria	thf[c] + h[c] <==> thf[m] + h[m]	Transport, mitochondria	0.000295162	0.000698751	0.000403588	0	0.000294695	0	0.000698751	-0.000294695	-0.000698751	0.000404056		subs			subs
'THRNA1tm'	Neutral amino acid transporter (thr-L), mitochondrial	thr-L[c] + na1[c] <==> thr-L[m] + na1[m]	Transport, mitochondria	0	0	0	-1000	1000	-1000	1000	-2000	-2000	0		subs			subs
'THRtm'	Amino acid transporter (thr-L), mitochondrial	thr-L[c] + h[c] <==> thr-L[m] + h[m]	Transport, mitochondria	0	0	0	-1000	1000	-1000	1000	-2000	-2000	0		subs			subs
'TSULtm'	Thiosulfate porter, mitochondria	tsul[c] + atp[c] + h2o[c] --> tsul[m] + adp[c] + pi[c] + h[c]	Transport, mitochondria	0	0	0	0	0	0	0	0	0	0			blocked			blocked
'TYRtm'	Tyrosine permease, mitochondrial	tyr-L[c] + h[c] <==> tyr-L[m] + h[m]	Transport, mitochondria	0	0	0	-1000	1000	-1000	1000	-2000	-2000	0		subs			subs
'UDPtm'	udp intracellular transport, mitochondria	udp[c] <==> udp[m]	Transport, mitochondria	0.231851	0.556452	0.324601	0	1000	0	1000	-1000	-1000	0		subs			subs
'URATEtm'	Urate permease, mitochondrial	urate[c] + h[c] <==> urate[m] + h[m]	Transport, mitochondria	0	0	0	0	1.1111	0	2.12483	-1.1111	-2.12483	1.01374		subs			subs
'UREAtm'	Urea active transporter, mitochondrial	urea[c] + na1[c] <==> urea[m] + na1[m]	Transport, mitochondria	0	0	0	-1.03173	0	-1.91753	0	-1.91753	-1.03173	0.885799		subs			subs
'UTPtm'	utp transport, mitochondria	utp[c] <==> utp[m]	Transport, mitochondria	-0.231851	-0.556452	0.324601	-1000	0	-1000	0	-1000	-1000	0		subs			subs
'VALtm'	Amino acid transporter (val-L), mitochondrial	val-L[c] + h[c] <==> val-L[m] + h[m]	Transport, mitochondria	-0.0191908	-0.050432	0.0312413	-1.49584	0	-6.40393	0	-6.40393	-1.49584	4.90809		subs			subs
'2DHPtn'	2-Dehydropantoate transport, nucleus	2dhp[c] <==> 2dhp[n]	Transport, nucleus	0	0	0	0	0	0	0	0	0	0			blocked			blocked
'AHCYStn'	S-Adenosylhomocysteine transport, nucleus	ahcys[c] <==> ahcys[n]	Transport, nucleus	0	0	0	0	0	0	0	0	0	0			blocked			blocked
'AMETtn'	S-Adenosyl-L-methionine transport, nucleus	amet[c] <==> amet[n]	Transport, nucleus	0	0	0	0	0	0	0	0	0	0			blocked			blocked
'AMPtn'	AMP transport, nucleus	amp[c] <==> amp[n]	Transport, nucleus	0	0	0	0	0	0	0	0	0	0			blocked			blocked
'APStn'	adenosine 5'-phosphosulfate transport, nucleus	aps[c] <==> aps[n]	Transport, nucleus	0	0	0	0	0	0	0	0	0	0			blocked			blocked
'GMPtn'	GMP transport, nucleus	gmp[c] <==> gmp[n] + h[n]	Transport, nucleus	0	0	0	0	0	0	0	0	0	0			blocked			blocked
'H2O2tn'	hydrogen peroxide transport via diffusion, nucleus	h2o2[c] <==> h2o2[n]	Transport, nucleus	0	0	0	0	0	0	0	0	0	0			blocked			blocked
'H2Otn'	water transport via diffusion, nucleus	h2o[c] <==> h2o[n]	Transport, nucleus	0	0	0	0	0	0	0	0	0	0			blocked			blocked
'NADtn'	NAD transport, nucleus	nad[n] --> nad[c]	Transport, nucleus	0	0	0	0	0	0	0	0	0	0			blocked			blocked
'NH4tn'	Ammonium transporter, nucleus	nh4[c] <==> nh4[n]	Transport, nucleus	0	0	0	0	0	0	0	0	0	0			blocked			blocked
'O2tnr'	O2 transport (diffusion), nucleus	o2[c] <==> o2[n]	Transport, nucleus	0	0	0	0	0	0	0	0	0	0			blocked			blocked
'PItn'	phosphate transport, nuclear	pi[c] <==> pi[n]	Transport, nucleus	0	0	0	0	0	0	0	0	0	0			blocked			blocked
'SO4tn'	sulfate transport, nucleus	so4[c] <==> so4[n]	Transport, nucleus	0	0	0	0	0	0	0	0	0	0			blocked			blocked
'UDPGtni'	UDP-glucose ABC transporter, nuclear	udpg[c] + atp[c] + h2o[c] --> udpg[n] + adp[c] + pi[c] + h[c]	Transport, nucleus	0	0	0	0	0	0	0	0	0	0			blocked			blocked
'UDPtn'	udp intracellular transport, nucleus	udp[c] <==> udp[n]	Transport, nucleus	0	0	0	0	0	0	0	0	0	0			blocked			blocked
'ACAROtu'	alpha-carotene transport	acaro[h] <==> acaro[u]	Transport, thylakoid lumen	0.00025944	4.81693e-06	0.000254623	0	0.000259028	0	4.81693e-06	-0.000259028	-4.81693e-06	0.000254211		subs			subs
'CAROtu'	beta carotene transport (Thylakoid Lumen)	caro[u] <==> caro[h]	Transport, thylakoid lumen	7.02692e-08	1.66351e-07	9.60821e-08	0	7.01577e-08	0	1.66351e-07	-7.01577e-08	-1.66351e-07	9.61935e-08		subs			subs
'CHLAtu'	chlorophyll a transport, lumen	chla[h] <==> chla[u]	Transport, thylakoid lumen	0	0	0	0	0	0	0	0	0	0			blocked			blocked
'CHLDA1tu'	chlorophyllide a transport via ABC system, thylakoid lumen	chlda[u] + atp[h] + h2o[h] --> chlda[h] + adp[h] + pi[h] + h[h]	Transport, thylakoid lumen	0	0	0	0	385.97	0	143.421	-385.97	-143.421	242.549		subs			subs
'CHLDA2tu'	chlorophyllide a transport via ABC system, thylakoid lumen	chlda[h] + atp[h] + h2o[h] --> chlda[u] + adp[h] + pi[h] + h[h]	Transport, thylakoid lumen	0.00136547	0.0025142	0.00114873	0	385.97	0	143.421	-385.97	-143.421	242.549		subs			subs
'CHLDBtu'	chlorophyllide b transport, lumen	chldb[h] <==> chldb[u]	Transport, thylakoid lumen	0.00224069	0.00459722	0.00235653	0	0.00223714	0	0.00459722	-0.00223714	-0.00459722	0.00236008		subs			subs
'GCAROtu'	gamma-carotene transport	gcaro[h] <==> gcaro[u]	Transport, thylakoid lumen	0.000368748	7.01146e-06	0.000361736	0	0.000368163	0	7.01146e-06	-0.000368163	-7.01146e-06	0.000361152		subs			subs
'GGDPtu'	Geranylgeranyl diphosphate transport via diffusion, thylakoid lumen	ggdp[h] <==> ggdp[u]	Transport, thylakoid lumen	0	0	0	0	0.00360045	0	0.00711142	-0.00360045	-0.00711142	0.00351097		subs			subs
'GTHOXtu'	oxidized glutathione transport via diffusion, lumen	gthox[h] <==> gthox[u]	Transport, thylakoid lumen	0	0	0	-14.4443	0	-11.9455	0	-11.9455	-14.4443	2.49872		subs			subs
'GTHRDtu'	reduced glutathione transport via diffusion, lumen	gthrd[h] <==> gthrd[u]	Transport, thylakoid lumen	0	0	0	0	28.8885	0	23.8911	-28.8885	-23.8911	4.99744		subs			subs
'H2Othu'	H2O transport by passive diffusion, Thylakoid Lumen	h2o[u] <==> h2o[h]	Transport, thylakoid lumen	3.41721	1.35448	2.06273	-14.6273	257.131	-10.1054	266.372	-267.236	-280.999	13.7631		subs			subs
'Htu'	proton transport via diffusion, thylakoid lumen	h[h] <==> h[u]	Transport, thylakoid lumen	42.9169	16.5779	26.339	-29.2572	1000	-29.2616	1000	-1029.26	-1029.26	0.00441755		subs			subs
'MG2tu'	Divalent cation (Mg2+) transport system, thylakoid	mg2[h] <==> mg2[u]	Transport, thylakoid lumen	0	0	0	0	0	0	0	0	0	0			blocked			blocked
'NADPHtu'	NADPH transport by free diffusion, Thylakoid Lumen	nadph[h] <==> nadph[u]	Transport, thylakoid lumen	0.000962658	1.78733e-05	0.000944784	0	7.22213	0	5.97277	-7.22213	-5.97277	1.24936		subs			subs
'NADPtu'	NADP transport by free diffusion, Thylakoid Lumen	nadp[h] <==> nadp[u]	Transport, thylakoid lumen	-0.000962658	-1.78733e-05	0.000944784	-7.22213	0	-5.97277	0	-5.97277	-7.22213	1.24936		subs			subs
'O2trhu'	O2 transport (diffusion), Thylakoid Lumen	o2[h] <==> o2[u]	Transport, thylakoid lumen	0.00109238	2.02818e-05	0.0010721	0	7.22213	0	5.97277	-7.22213	-5.97277	1.24936		subs			subs
'PDPtu'	Isopentenyl diphosphate transport via diffusion, thylakoid lumen	pdp[h] <==> pdp[u]	Transport, thylakoid lumen	0.00360616	0.00711142	0.00350526	0	0.00360045	0	0.00711142	-0.00360045	-0.00711142	0.00351097		subs			subs
'PPItu'	Diphosphate transport via diffusion, thylakoid lumen	ppi[h] <==> ppi[u]	Transport, thylakoid lumen	-0.00360616	-0.00711142	0.00350526	-0.00360045	0	-0.00711142	0	-0.00711142	-0.00360045	0.00351097		subs			subs
'AAT'	alanine aminotransferase, mitochondrial	[m] : ala-L + akg <==> pyr + glu-L	Alanine and aspartate metabolism	0.0191908	0	0.0191908	-1000	1000	-1000	1000	-2000	-2000	0		subs			subs
'ALATL'	alanine---tRNA ligase	[m] : atp + ala-L + trnaala --> amp + ppi + alatrna	Alanine and aspartate metabolism	0	0	0	0	0	0	0	0	0	0			blocked			blocked
'ASNTL'	asparagine---tRNA ligase	[m] : atp + asn-L + trnaasn --> amp + ppi + asntrna	Alanine and aspartate metabolism	0	0	0	0	0	0	0	0	0	0			blocked			blocked
'ASPO'	L-aspartate oxidase	[c] : asp-L + h2o + o2 --> oaa + nh4 + h2o2	Alanine and aspartate metabolism	0	6.81928	6.81928	0	8.51732	0	10	-8.51732	-10	1.48268		subs			subs
'ASPOm'	L-aspartate oxidase, mitochondria	[m] : asp-L + h2o + o2 --> oaa + nh4 + h2o2	Alanine and aspartate metabolism	0	0	0	0	8.51732	0	10	-8.51732	-10	1.48268		subs			subs
'ASPTL'	aspartate---tRNA ligase	[m] : trnaasp + asp-L + atp --> asptrna + ppi + amp	Alanine and aspartate metabolism	0	0	0	0	0	0	0	0	0	0			blocked			blocked
'AGAT'	alanine---glyoxylate aminotransferase	[m] : ala-L + glx --> pyr + gly	Alanine and aspartate metabolism;Glycine, serine and threonine metabolism	0	0	0	0	14.4443	0	24.747	-14.4443	-24.747	10.3027		subs			subs
'AGATx'	alanine---glyoxylate aminotransferase, glyoxysome	[x] : ala-L + glx --> pyr + gly	Alanine and aspartate metabolism;Glycine, serine and threonine metabolism	0	0	0	0	0	0	0	0	0	0			blocked			blocked
'ASPATh'	aspartate aminotransferase, chloroplast	[h] : akg + asp-L <==> glu-L + oaa	Alanine and aspartate metabolism;Glycine, serine and threonine metabolism	-0.167635	-7.19602	7.02839	-1000	30.5509	-1000	16.5715	-1030.55	-1016.57	13.9794		subs			subs
'ASPS'	asparagine synthase (glutamine-hydrolysing)	[c] : atp + asp-L + gln-L + h2o --> amp + ppi + asn-L + glu-L + h	Alanine and aspartate metabolism;Nitrogen metabolism	0.015726	0.0392923	0.0235663	0	14.4443	0	19.6547	-14.4443	-19.6547	5.21044		subs			subs
'ASPSE'	asparaginase	[x] : asn-L + h2o + h --> asp-L + nh4	Alanine and aspartate metabolism;Nitrogen metabolism	0	0	0	0	14.4443	0	19.6547	-14.4443	-19.6547	5.21044		subs			subs
'AAPT'	ATP:L-arabinose 1-phosphotransferase	[c] : atp + arab-L --> adp + B-ara1p + h	Amino sugar and nucleotide sugar metabolism	0	0	0	0	14.4443	0	19.6547	-14.4443	-19.6547	5.21044		subs			subs
'ACGAM6PSi'	acetyl-CoA:D-glucosamine-6-phosphate N-acetyltransferase	[c] : accoa + gam6p --> coa + acgam6p + h	Amino sugar and nucleotide sugar metabolism	0.0130814	0.0340004	0.020919	0	0.403984	0	1.50266	-0.403984	-1.50266	1.09867		subs			subs
'ACGAMPM'	N-Acetyl-D-glucosamine 1-phosphate 1,6-phosphomutase	[c] : acgam6p <==> acgam1p	Amino sugar and nucleotide sugar metabolism	0.0130814	0.0340004	0.020919	0	0.403984	0	1.50266	-0.403984	-1.50266	1.09867		subs			subs
'G6PDA'	D-glucosamine-6-phosphate aminohydrolase (ketol isomerizing)	[c] : gam6p + h2o <==> f6p-B + nh4	Amino sugar and nucleotide sugar metabolism	-0.0130814	-0.0340004	0.020919	-0.403984	14.4443	-1.50266	19.6547	-15.9469	-20.0587	4.11176		subs			subs
'GF6PTA'	L-glutamine:D-fructose-6-phosphate isomerase (deaminating)	[c] : gln-L + f6p-B --> glu-L + gam6p	Amino sugar and nucleotide sugar metabolism	0	0	0	0	14.4443	0	19.6547	-14.4443	-19.6547	5.21044		subs			subs
'UA4E'	UDP-L-arabinose 4-epimerase	[c] : udpxyl <==> udparab	Amino sugar and nucleotide sugar metabolism	0.0709764	0.168026	0.0970492	0	0.0708639	0	0.168026	-0.0708639	-0.168026	0.0971617		subs			subs
'UAD'	UDP-L-arabinose degradation	[c] : udparab + h2o --> arab-L + udp + h	Amino sugar and nucleotide sugar metabolism	0.0709764	0.168026	0.0970492	0	14.4443	0	19.6547	-14.4443	-19.6547	5.21044		subs			subs
'UDPACGLP'	UTP:N-acetyl-alpha-D-glucosamine-1-phosphate uridylyltransferase	[c] : utp + acgam1p + h <==> ppi + uacgam	Amino sugar and nucleotide sugar metabolism	0.0130814	0.0340004	0.020919	0	0.403984	0	1.50266	-0.403984	-1.50266	1.09867		subs			subs
'UDPGALOR'	UDP-D-galactose:NAD+ 6-oxidoreductase	[c] : udpgal + (2) nad + h2o --> udpgalur + (2) nadh + (3) h	Amino sugar and nucleotide sugar metabolism	0	0	0	0	0.0708639	0	0.168026	-0.0708639	-0.168026	0.0971617		subs			subs
'UMPU'	UTP:UTP-monosaccharide-1-phosphate uridylyltransferase	[c] : udp + B-ara1p + h --> pi + udparab	Amino sugar and nucleotide sugar metabolism	0	0	0	0	14.4443	0	19.6547	-14.4443	-19.6547	5.21044		subs			subs
'AAAT'	amino-acid N-acetyltransferase	[c] : accoa + glu-L --> coa + acglu + h	Arginine and proline metabolism	0	0	0	0	1000	0	1000	-1000	-1000	0		subs			subs
'AABHH'	alpha-Aminobutyryl histidine hydrolase	[c] : 4abut + his-L --> hcarn + h2o	Arginine and proline metabolism	0	0	0	0	0.656558	0	2.06892	-0.656558	-2.06892	1.41236		subs			subs
'AGGPR'	N-acetyl-gamma-glutamyl-phosphate reductase	[c] : acg5p + nadph + h --> acg5sa + pi + nadp	Arginine and proline metabolism	0.0203389	0.0300237	0.00968481	0	1.48442	0	5.8228	-1.48442	-5.8228	4.33838		subs			subs
'AGK'	acetylglutamate kinase	[c] : atp + acglu --> adp + acg5p	Arginine and proline metabolism	0.0203389	0.0300237	0.00968481	0	1.48442	0	5.8228	-1.48442	-5.8228	4.33838		subs			subs
'AODAA'	acetylornithine deacetylase aminoacylase	[c] : acorn + h2o --> ac + orn	Arginine and proline metabolism	0	0	0	0	1000	0	1000	-1000	-1000	0		subs			subs
'AOTA'	acetylornithine transaminase	[c] : acg5sa + glu-L <==> acorn + akg	Arginine and proline metabolism	0.0203389	0.0300237	0.00968481	0	1.48442	0	5.8228	-1.48442	-5.8228	4.33838		subs			subs
'AOTAm'	acetylornithine transaminase, mitochondria	[m] : acg5sa + glu-L <==> acorn + akg	Arginine and proline metabolism	0	0	0	0	0	0	0	0	0	0			blocked			blocked
'ARGDI'	arginine deiminase	[c] : arg-L + h2o + h --> citr-L + nh4	Arginine and proline metabolism	0	0	0	0	837.382	0	655.53	-837.382	-655.53	181.853		subs			subs
'ARGT'	arginine---tRNA ligase	[c] : atp + arg-L + trnaarg --> amp + ppi + argtrna	Arginine and proline metabolism	0	0	0	0	0	0	0	0	0	0			blocked			blocked
'G5DH'	glutamate-5-semialdehyde dehydrogenase	[c] : glu5p + nadph + h --> glu5sa + pi + nadp	Arginine and proline metabolism	0.00639692	0.0166406	0.0102437	0	0.00638678	0	0.0166406	-0.00638678	-0.0166406	0.0102538		subs			subs
'G5DHm'	glutamate-5-semialdehyde dehydrogenase, mitochondria	[m] : glu5p + nadph + h --> glu5sa + pi + nadp	Arginine and proline metabolism	0	0	0	0	0	0	0	0	0	0			blocked			blocked
'G5DHx'	glutamate-5-semialdehyde dehydrogenase, glyoxysome	[x] : glu5p + nadph + h --> glu5sa + pi + nadp	Arginine and proline metabolism	0	0	0	0	0	0	0	0	0	0			blocked			blocked
'GACT'	glutamate N-acetyltransferase	[c] : acorn + glu-L <==> orn + acglu	Arginine and proline metabolism	0.0203389	0.0300237	0.00968481	-1000	1.48442	-1000	5.8228	-1001.48	-1005.82	4.33838		subs			subs
'GSC'	Glutamate semialdehyde conversion	[c] : glu5sa <==> 1pyr5c + h2o + h	Arginine and proline metabolism	0.00639692	0.0166406	0.0102437	0	0.00638678	0	0.0166406	-0.00638678	-0.0166406	0.0102538		subs			subs
'NOS'	nitric-oxide synthase	[c] : arg-L + o2 + nadph --> no + citr-L + nadp + (2) h	Arginine and proline metabolism	0	0	0	0	5	0	5	-5	-5	0		subs			subs
'NOS1'	L-Arginine,NADPH:oxygen oxidoreductase (N-(omega)-hydroxyarginine-forming)	[c] : arg-L + o2 + nadph + h --> nwharg + nadp + h2o	Arginine and proline metabolism	0	0	0	0	3.33333	0	3.33333	-3.33333	-3.33333	0		subs			subs
'NOS2'	N-(omega)-Hydroxyarginine,NADPH:oxygen oxidoreductase (nitric-oxide-forming)	[c] : nadph + (2) nwharg + (2) o2 + h --> nadp + (2) no + (2) citr-L + (2) h2o	Arginine and proline metabolism	0	0	0	0	1.66667	0	1.66667	-1.66667	-1.66667	0		subs			subs
'ORNTArm'	L-Ornithine:2-oxo-acid aminotransferase	[m] : orn + akg <==> glu5sa + glu-L	Arginine and proline metabolism	0	0	0	0	1.48442	0	5.8228	-1.48442	-5.8228	4.33838		subs			subs
'P5CR'	pyrroline-5-carboxylate reductase	[c] : 1pyr5c + nadph + (2) h --> pro-L + nadp	Arginine and proline metabolism	0.00639692	0.0166406	0.0102437	0	0.00638678	0	0.0166406	-0.00638678	-0.0166406	0.0102538		subs			subs
'P5CRm'	pyrroline-5-carboxylate reductase, mitochondria	[m] : 1pyr5c + nadph + (2) h --> pro-L + nadp	Arginine and proline metabolism	0	0	0	0	0	0	0	0	0	0			blocked			blocked
'PROTL'	proline---tRNA ligase	[c] : atp + pro-L + trnapro --> amp + ppi + protrna	Arginine and proline metabolism	0	0	0	0	0	0	0	0	0	0			blocked			blocked
'ARGSL'	argininosuccinate lyase	[c] : argsuc <==> fum + arg-L	Arginine and proline metabolism;Urea cycle and metabolism of amino groups	0.0203389	0.0300237	0.00968481	0	837.382	0	655.53	-837.382	-655.53	181.853		subs			subs
'ARGSS'	argininosuccinate synthase	[c] : atp + citr-L + asp-L --> amp + ppi + argsuc + (2) h	Arginine and proline metabolism;Urea cycle and metabolism of amino groups	0.0203389	0.0300237	0.00968481	0	837.382	0	655.53	-837.382	-655.53	181.853		subs			subs
'GLU5K'	glutamate 5-kinase	[c] : atp + glu-L --> adp + glu5p	Arginine and proline metabolism;Urea cycle and metabolism of amino groups	0.00639692	0.0166406	0.0102437	0	0.00638678	0	0.0166406	-0.00638678	-0.0166406	0.0102538		subs			subs
'OCT'	ornithine carbamoyltransferase	[c] : cbp + orn <==> pi + citr-L	Arginine and proline metabolism;Urea cycle and metabolism of amino groups	0	0	0	0	0.555549	0	1.4559	-0.555549	-1.4559	0.900355		subs			subs
'OCTh'	ornithine carbamoyltransferase, chloroplast	[h] : cbp + orn <==> pi + citr-L	Arginine and proline metabolism;Urea cycle and metabolism of amino groups	0	0	0	0	0	0	0	0	0	0			blocked			blocked
'OCTm'	ornithine carbamoyltransferase, mitochondrial	[m] : cbp + orn <==> pi + citr-L	Arginine and proline metabolism;Urea cycle and metabolism of amino groups	0.0203389	0.0300237	0.00968481	-0.0226656	0.628012	-0.0534509	1.87188	-0.681463	-1.89454	1.21308		subs			subs
'ASCBOR'	L-ascorbate:oxygen oxidoreductase	[u] : o2 + (2) ascb-L --> (2) dhdascb + (2) h2o	Ascorbate and aldarate metabolism	0.00012972	2.40847e-06	0.000127311	0	7.22213	0	5.97277	-7.22213	-5.97277	1.24936		subs			subs
'GTHDHu'	glutathione:dehydroascorbate oxidoreductase	[u] : dhdascb + (2) gthrd --> gthox + ascb-L	Ascorbate and aldarate metabolism	0	0	0	0	14.4443	0	11.9455	-14.4443	-11.9455	2.49872		subs			subs
'UDPGLCURH'	UDP-glucuronate glucuronohydrolase	[c] : udpglcur + h2o --> udp + glcur + h	Ascorbate and aldarate metabolism	0	0	0	0	0	0	0	0	0	0			blocked			blocked
'APOR'	3-aminopropanal:NAD+ oxidoreductase	[h] : bamppald + nad + h2o --> ala-B + nadh + (2) h	beta-Alanine metabolism	0	0	0	0	0	0	0	0	0	0			blocked			blocked
'ASAPT'	S-adenosylmethioninamine:spermidine 3-aminopropyltransferase	[h] : 5mta + sprm + h <==> ametam + spmd	beta-Alanine metabolism	0	0	0	0	0	0	0	0	0	0			blocked			blocked
'BADP'	beta-Alanine dipeptidase	[c] : ans + h2o --> ala-B + NPmehis	beta-Alanine metabolism	0	0	0	0	0	0	0	0	0	0			blocked			blocked
'HIDP'	Histidine dipeptidase	[h] : carn + h2o --> ala-B + his-L	beta-Alanine metabolism	0	0	0	0	0	0	0	0	0	0			blocked			blocked
'PAO'	primary-amine oxidase	[h] : 13dampp + o2 + h2o --> bamppald + nh4 + h2o2	beta-Alanine metabolism	0	0	0	0	0	0	0	0	0	0			blocked			blocked
'PBAL'	pantoate---beta-alanine ligase	[c] : atp + pant-R + ala-B --> amp + ppi + pnto-R + (2) h	beta-Alanine metabolism	0	0	0	0	0	0	0	0	0	0			blocked			blocked
'PPCOAOm'	Propanoyl-CoA:(acceptor) 2,3-oxidoreductase	[m] : ppcoa + fad <==> fadh2 + prpncoa	beta-Alanine metabolism	0	0	0	0	0	0	0	0	0	0			blocked			blocked
'SPDH'	spermidine dehydrogenase	[h] : spmd + o2 + h2o --> 13dampp + 4abutn + h2o2	beta-Alanine metabolism	0	0	0	0	0	0	0	0	0	0			blocked			blocked
'BUPN'	beta-ureidopropionase	[c] : cala + h2o + h --> ala-B + co2 + nh4	beta-Alanine metabolism;Pyrimidine metabolism	0	0	0	0	0	0	0	0	0	0			blocked			blocked
'DHDH'	dihydropyrimidine dehydrogenase (NADP+)	[c] : 56dura + nadp <==> ura + nadph + h	beta-Alanine metabolism;Pyrimidine metabolism	0	0	0	0	0	0	0	0	0	0			blocked			blocked
'DHPD'	dihydropyrimidinase	[c] : 56dura + h2o <==> cala	beta-Alanine metabolism;Pyrimidine metabolism	0	0	0	0	0	0	0	0	0	0			blocked			blocked
'44MZYMMO'	4,4-dimethyl-5alpha-cholesta-8,24-dien-3beta-ol monooxygenase	[c] : 44mzym + (3) nadph + (2) h + (3) o2 <==> 4mzym-int1 + (3) nadp + (4) h2o	Biosynthesis of steroids	0	0	0	0	0.00102025	0	0.00102025	-0.00102025	-0.00102025	0		subs			subs
'44MZYMOR'	4,4-dimethyl-5alpha-cholesta-8,24-dien-3beta-ol:NADP+ D14-oxidoreductase	[c] : 44mctr + nadph + h <==> 44mzym + nadp	Biosynthesis of steroids	0	0	0	0	0.00102025	0	0.00102025	-0.00102025	-0.00102025	0		subs			subs
'4MZYMCODH'	4alpha-methylzymosterol-4-carboxylate 3-dehydrogenase (decarboxylating)	[c] : 4mzym-int1 + nadp --> 4mzym-int2 + nadph + co2	Biosynthesis of steroids	0	0	0	0	0.00102025	0	0.00102025	-0.00102025	-0.00102025	0		subs			subs
'4MZYMDM'	4alpha-methylzymosterol demethylase	[c] : 4mzym + nadph + (2) o2 + (2) h <==> zymst + for + nadp + (2) h2o	Biosynthesis of steroids	0	0	0	0	0.00102025	0	0.00102025	-0.00102025	-0.00102025	0		subs			subs
'4MZYMR'	4alpha-methylzymosterol reductase	[c] : 4mzym-int2 + nadp + (2) h2o <==> 4mzym + nadph + h + o2	Biosynthesis of steroids	0	0	0	0	0.00102025	0	0.00102025	-0.00102025	-0.00102025	0		subs			subs
'CADMO'	calcidiol 1-monooxygenase	[c] : 25hvitd3 + o2 + nadph + h <==> cat + nadp + h2o	Biosynthesis of steroids	0	0	0	0	0.00102025	0	0.00102025	-0.00102025	-0.00102025	0		subs			subs
'CADS'	calcidiol synthase	[c] : vitd3 + fdxrd + o2 <==> 25hvitd3 + fdxox + h2o	Biosynthesis of steroids	0	0	0	0	0.00102025	0	0.00102025	-0.00102025	-0.00102025	0		subs			subs
'CAS'	cycloartenol synthase	[c] : Ssq23epx <==> cyart	Biosynthesis of steroids	0	0	0	0	0	0	0	0	0	0			blocked			blocked
'CHLSTD78I'	5alpha-cholest-7-en-3beta-ol delta7-delta8-isomerase	[c] : zymstnl --> lthstrl	Biosynthesis of steroids	0	0	0	0	0.00102025	0	0.00102025	-0.00102025	-0.00102025	0		subs			subs
'CHLSTI'	delta8,24-cholestadien-3beta-ol delta7-delta8-isomerase	[c] : zymst --> chlstol	Biosynthesis of steroids	0	0	0	0	0.00102025	0	0.00102025	-0.00102025	-0.00102025	0		subs			subs
'CHLSTR'	5alpha-cholesta-7,24-dien-3beta-ol D24-reductase	[c] : chlstol + nadph + h --> lthstrl + nadp	Biosynthesis of steroids	0	0	0	0	0.00102025	0	0.00102025	-0.00102025	-0.00102025	0		subs			subs
'CMK'	4-(cytidine 5'-diphospho)-2-C-methyl-D-erythritol kinase	[h] : atp + 4c2me --> adp + pcdme + h	Biosynthesis of steroids	0.0199963	0.0285505	0.00855411	0	0.0260074	0	0.0346001	-0.0260074	-0.0346001	0.00859274		subs			subs
'CMS'	2-C-methyl-D-erythritol 4-phosphate cytidylyltransferase	[h] : ctp + 2me4p <==> ppi + 4c2me	Biosynthesis of steroids	0.0199963	0.0285505	0.00855411	0	0.0260074	0	0.0346001	-0.0260074	-0.0346001	0.00859274		subs			subs
'CYARTMT'	cycloartenol 24-C-methyltransferase	[c] : cyart + amet <==> menecyart + ahcys + h	Biosynthesis of steroids	0	0	0	0	0	0	0	0	0	0			blocked			blocked
'CYEUOLCYCI'	cycloeucalenol cycloisomerase	[c] : cyeuol <==> obfool	Biosynthesis of steroids	0	0	0	0	0	0	0	0	0	0			blocked			blocked
'CYEUOLS'	cycloeucalenol synthase	[c] : menecyart + nadph + (2) o2 + (2) h <==> cyeuol + for + nadp + (2) h2o	Biosynthesis of steroids	0	0	0	0	0	0	0	0	0	0			blocked			blocked
'DDSMSTOLD'	7-dehydrodesmosterol desaturase	[c] : chlstol + fad <==> ddsmsterol + fadh2	Biosynthesis of steroids	0	0	0	0	0.00102025	0	0.00102025	-0.00102025	-0.00102025	0		subs			subs
'DDSMSTOLR'	7-dehydroesmosterol reductase	[c] : ddsmsterol + nadph + h --> 7dhchsterol + nadp	Biosynthesis of steroids	0	0	0	0	0.00102025	0	0.00102025	-0.00102025	-0.00102025	0		subs			subs
'DSMSTOLD'	desmosterol desaturase	[c] : ddsmsterol + fadh2 <==> dsmsterol + fad	Biosynthesis of steroids	0	0	0	0	0	0	0	0	0	0			blocked			blocked
'DSMSTOLR'	desmosterol reductase	[c] : dsmsterol + h + nadph --> chsterol + nadp	Biosynthesis of steroids	0	0	0	0	0	0	0	0	0	0			blocked			blocked
'DXRI'	1-deoxy-D-xylulose-5-phosphate reductoisomerase	[h] : dxyl5p + nadph + h <==> 2me4p + nadp	Biosynthesis of steroids	0.0199963	0.0285505	0.00855411	0	0.0260074	0	0.0346001	-0.0260074	-0.0346001	0.00859274		subs			subs
'DXS'	1-deoxy-D-xylulose-5-phosphate synthase	[h] : pyr + g3p + h --> dxyl5p + co2	Biosynthesis of steroids	0.0199963	0.0285505	0.00855411	0	0.0260074	0	0.0346001	-0.0260074	-0.0346001	0.00859274		subs			subs
'FPPS'	farnesyl pyrophosphate synthase	[c] : grdp + ipdp --> ppi + frdp	Biosynthesis of steroids	0	0	0	0	0.00700955	0	0.00915683	-0.00700955	-0.00915683	0.00214728		subs			subs
'FPPSh'	farnesyl pyrophosphate synthase, chloroplast	[h] : grdp + ipdp --> ppi + frdp + h	Biosynthesis of steroids	0.00499909	0.00713761	0.00213853	0	0.00701197	0	0.00916016	-0.00701197	-0.00916016	0.00214819		subs			subs
'GGDR'	geranylgeranyl diphosphate reductase	[h] : ggdp + (3) h + (3) nadph <==> pdp + (3) nadp	Biosynthesis of steroids	0.00360616	0.00711142	0.00350526	0	0.00360045	0	0.00711142	-0.00360045	-0.00711142	0.00351097		subs			subs
'GGPS'	geranylgeranyl diphosphate synthase	[h] : frdp + ipdp --> ppi + ggdp + h	Biosynthesis of steroids	0.00499909	0.00713761	0.00213853	0	0.00499116	0	0.00713761	-0.00499116	-0.00713761	0.00214645		subs			subs
'GPPS'	geranyl pyrophosphate synthase	[c] : dmpp + ipdp --> ppi + grdp	Biosynthesis of steroids	0	0	0	0	0.00700955	0	0.00915683	-0.00700955	-0.00915683	0.00214728		subs			subs
'GPPSh'	geranyl pyrophosphate synthase, chloroplast	[h] : dmpp + ipdp --> ppi + grdp + h	Biosynthesis of steroids	0.00499909	0.00713761	0.00213853	0	0.00701197	0	0.00916016	-0.00701197	-0.00916016	0.00214819		subs			subs
'HDS'	4-hydroxy-3-methylbut-2-en-1-yl diphosphate synthase	[h] : 2mecdp + protdt <==> h2mb4p + h2o + protds + h	Biosynthesis of steroids	0.0199963	0.0285505	0.00855411	0	0.0260074	0	0.0346001	-0.0260074	-0.0346001	0.00859274		subs			subs
'HPT'	homogentisate phytyltransferase	[h] : pdp + hgentis --> mpq + ppi + co2	Biosynthesis of steroids	0	0	0	0	0	0	0	0	0	0			blocked			blocked
'IDI'	isopentenyl-diphosphate Delta-isomerase	[c] : ipdp --> dmpp	Biosynthesis of steroids	0	0	0	0	0.00701197	0	0.00916016	-0.00701197	-0.00916016	0.00214819		subs			subs
'IDIh'	isopentenyl-diphosphate Delta-isomerase, chloroplast	[h] : ipdp --> dmpp	Biosynthesis of steroids	0	0	0	0	0.00701197	0	0.00916016	-0.00701197	-0.00916016	0.00214819		subs			subs
'IDS1'	isopentenyl-diphosphate synthase	[h] : h2mb4p + nadph + h --> ipdp + nadp + h2o	Biosynthesis of steroids	0.0149973	0.0214128	0.00641558	0	0.0260074	0	0.0346001	-0.0260074	-0.0346001	0.00859274		subs			subs
'IDS2'	dimethylallyl-diphosphate synthase	[h] : h2mb4p + nadph + h --> dmpp + nadp + h2o	Biosynthesis of steroids	0.00499909	0.00713761	0.00213853	0	0.00701197	0	0.00916016	-0.00701197	-0.00916016	0.00214819		subs			subs
'LNS14DM'	lanosterol,NADPH:oxygen oxidoreductase (14-methyl cleaving)	[c] : lanost + (3) o2 + (3) nadph + (2) h <==> 44mctr + for + (3) nadp + (4) h2o	Biosynthesis of steroids	0	0	0	0	0.00102025	0	0.00102025	-0.00102025	-0.00102025	0		subs			subs
'LS'	lanosterol synthase	[c] : Ssq23epx <==> lanost	Biosynthesis of steroids	0	0	0	0	0.00102025	0	0.00102025	-0.00102025	-0.00102025	0		subs			subs
'LTHSTRLOR'	lathosterol, NADPH:oxygen 5-oxidoreductase	[c] : lthstrl + nadph + h + o2 --> 7dhchsterol + nadp + (2) h2o	Biosynthesis of steroids	0	0	0	0	0.00102025	0	0.00102025	-0.00102025	-0.00102025	0		subs			subs
'MCS'	2-C-methyl-D-erythritol 2,4-cyclodiphosphate synthase	[h] : pcdme <==> 2mecdp + cmp	Biosynthesis of steroids	0.0199963	0.0285505	0.00855411	0	0.0260074	0	0.0346001	-0.0260074	-0.0346001	0.00859274		subs			subs
'MERGTROLR'	4alpha-methyl-5alpha-ergosta-8,14,24(28)-trien-3beta-ol reductase	[c] : mergtrol + nadph + h <==> mfecostrl + nadp	Biosynthesis of steroids	0	0	0	0	0	0	0	0	0	0			blocked			blocked
'MPQMT'	2-methyl-6-phytylquinol methyltransferase	[h] : mpq + amet <==> dmpq + ahcys + h	Biosynthesis of steroids	0	0	0	0	0	0	0	0	0	0			blocked			blocked
'OBFOOLOR'	obtusifoliol,NADPH:oxygen oxidoreductase (14-methyl cleaving)	[c] : obfool + (3) o2 + (3) nadph + (2) h --> mergtrol + for + (3) nadp + (4) h2o	Biosynthesis of steroids	0	0	0	0	0	0	0	0	0	0			blocked			blocked
'PSPPS'	presqualene-diphosphate synthase	[c] : (2) frdp --> ppi + psqldp	Biosynthesis of steroids	0	0	0	0	0.00102025	0	0.00102025	-0.00102025	-0.00102025	0		subs			subs
'SMO'	squalene monooxygenase	[c] : sql + nadph + o2 + h <==> Ssq23epx + nadp + h2o	Biosynthesis of steroids	0	0	0	0	0.00102025	0	0.00102025	-0.00102025	-0.00102025	0		subs			subs
'SS'	squalene synthase	[c] : psqldp + nadph + h --> ppi + sql + nadp	Biosynthesis of steroids	0	0	0	0	0.00102025	0	0.00102025	-0.00102025	-0.00102025	0		subs			subs
'TCYD'	tocopherol cyclase (delta)	[h] : mpq --> dvite	Biosynthesis of steroids	0	0	0	0	0	0	0	0	0	0			blocked			blocked
'TCYG'	tocopherol cyclase (gamma)	[h] : dmpq --> yvite	Biosynthesis of steroids	0	0	0	0	0	0	0	0	0	0			blocked			blocked
'TMTB'	beta-tocopherol methyltransferase	[h] : bvite + amet --> avite1 + ahcys + h	Biosynthesis of steroids	0	0	0	0	0	0	0	0	0	0			blocked			blocked
'TMTD'	delta-tocopherol methyltransferase	[h] : dvite + amet --> bvite + ahcys + h	Biosynthesis of steroids	0	0	0	0	0	0	0	0	0	0			blocked			blocked
'TMTG'	gamma-tocopherol methyltransferase	[h] : amet + yvite --> ahcys + avite1 + h	Biosynthesis of steroids	0	0	0	0	0	0	0	0	0	0			blocked			blocked
'VITD3S'	vitamin D3 synthesis (non-enzymatic, UV-light requiring)	[c] : 7dhchsterol + photon298 --> vitd3	Biosynthesis of steroids	0	0	0	0	0.00102025	0	0.00102025	-0.00102025	-0.00102025	0		subs			subs
'ZYMSTR'	zymosterol reductase	[c] : zymst + nadph + h --> zymstnl + nadp	Biosynthesis of steroids	0	0	0	0	0.00102025	0	0.00102025	-0.00102025	-0.00102025	0		subs			subs
'3OACOAR'	3-oxoacyl-CoA reductase (18:0)	[c] : 3oodcoa + nadph + h --> 3hodcoa + nadp	Biosynthesis of unsaturated fatty acids	0.0239448	0.0628855	0.0389407	0	0.0265216	0	0.0628855	-0.0265216	-0.0628855	0.0363639		subs			subs
'3OACOAS'	3-oxoacyl-CoA synthase (18:0)	[c] : malcoa + pmtcoa --> 3oodcoa + coa + co2	Biosynthesis of unsaturated fatty acids	0.0239448	0.0628855	0.0389407	0	0.0265216	0	0.0628855	-0.0265216	-0.0628855	0.0363639		subs			subs
'COA1819ZD9DS'	stearoyl-CoA delta9-desaturase	[c] : stcoa + (2) focytb5 + o2 + (2) h --> ocdce9coa + (2) ficytb5 + (2) h2o	Biosynthesis of unsaturated fatty acids	0.0239448	0.0566855	0.0327407	0	0.0239068	0	0.0566855	-0.0239068	-0.0566855	0.0327787		subs			subs
'ECOAH8'	3-hydroxyacyl-CoA dehydratase (18:1(2E))	[c] : 3hodcoa --> od2coa + h2o	Biosynthesis of unsaturated fatty acids	0.0239448	0.0628855	0.0389407	0	0.0265216	0	0.0628855	-0.0265216	-0.0628855	0.0363639		subs			subs
'ECOAR'	trans-2-enoyl-CoA reductase (18:0) (NADPH)	[c] : od2coa + nadph + h --> stcoa + nadp	Biosynthesis of unsaturated fatty acids	0.0239448	0.0628855	0.0389407	0	0.0265216	0	0.0628855	-0.0265216	-0.0628855	0.0363639		subs			subs
'FACOAE160'	palmitoyl-CoA hydrolase (16:0)	[c] : pmtcoa + h2o --> coa + hdca + h	Biosynthesis of unsaturated fatty acids	0.0210338	0.0435943	0.0225605	0	1000	0	1000	-1000	-1000	0		subs			subs
'FACOAE180'	stearoyl-CoA hydrolase	[c] : stcoa + h2o --> coa + ocdca + h	Biosynthesis of unsaturated fatty acids	0	0.00619999	0.00619999	0	0.0264111	0	0.0628855	-0.0264111	-0.0628855	0.0364744		subs			subs
'FACOAE1819Z'	fatty-acyl-CoA hydrolase (18:1(9Z))	[c] : ocdce9coa + h2o --> coa + ocdce9a + h	Biosynthesis of unsaturated fatty acids	0.0094308	0.022326	0.0128951	0	1000	0	1000	-1000	-1000	0		subs			subs
'FACOAE1829Z12Z'	linoleoyl-CoA hydrolase (18:2(9Z,12Z))	[c] : lnlccoa + h2o --> coa + lnlc + h	Biosynthesis of unsaturated fatty acids	0	0	0	0	1000	0	1000	-1000	-1000	0		subs			subs
'FACOAE1836Z9Z12Z'	gamma-Linolenoyl-CoA hydrolase (18:3(6Z,9Z,12Z))	[c] : lnlncgcoa + h2o --> coa + lnlncg + h	Biosynthesis of unsaturated fatty acids	0	0	0	0	1000	0	1000	-1000	-1000	0		subs			subs
'FACOAE1839Z12Z15Z'	alpha-Linolenoyl-CoA hydrolase (18:3(9Z,12Z,15Z))	[c] : lnlncacoa + h2o --> coa + lnlnca + h	Biosynthesis of unsaturated fatty acids	0	0	0	0	1000	0	1000	-1000	-1000	0		subs			subs
'LNLCCOAOR'	Linoleoyl-CoA, hydrogen-donor:oxygen oxidoreductase	[c] : lnlccoa + nadh + o2 + h --> lnlncgcoa + nad + (2) h2o	Biosynthesis of unsaturated fatty acids	0	0	0	0	0	0	0	0	0	0			blocked			blocked
'APLh'	2-Acetolactate pyruvate-lyase (carboxylating), chloroplast	[h] : 2ahethmpp + pyr --> alac-S + thmpp	Butanoate metabolism	0	0	0	0	2.2222	0	5.47054	-2.2222	-5.47054	3.24835		subs			subs
'APLm'	2-Acetolactate pyruvate-lyase (carboxylating), mitochondria	[m] : 2ahethmpp + pyr --> alac-S + thmpp	Butanoate metabolism	0	0	0	0	2.62623	0	6.40393	-2.62623	-6.40393	3.7777		subs			subs
'BCACT'	butanoyl-CoA:acetate CoA transferase	[c] : btcoa + ac <==> but + accoa	Butanoate metabolism	0.00342105	0.00809879	0.00467775	0	0.00341562	0	0.00809879	-0.00341562	-0.00809879	0.00468317		subs			subs
'BCOR'	butanoyl-CoA:(acceptor) 2,3-oxidoreductase	[c] : btcoa + nad <==> b2coa + nadh + h	Butanoate metabolism	-0.0530173	-0.12551	0.0724929	-2.01755	0.656558	-2.80516	1.11946	-3.46172	-3.13701	0.324708		subs			subs
'BNOR'	butanal:NAD+ oxidoreductase (CoA-acylating)	[c] : btal + coa + nad --> btcoa + nadh + h	Butanoate metabolism	0	0	0	0	0	0	0	0	0	0			blocked			blocked
'BNORh'	butanal:NAD+ oxidoreductase (CoA-acylating), chloroplast	[h] : btal + coa + nad --> btcoa + nadh + h	Butanoate metabolism	0	0	0	0	0	0	0	0	0	0			blocked			blocked
'BTS'	butanol synthase	[c] : btal + nadh + h --> 1btol + nad	Butanoate metabolism	0	0	0	0	0	0	0	0	0	0			blocked			blocked
'BTS(nadph)'	butanol synthase (NADPH)	[c] : btal + nadph + h --> 1btol + nadp	Butanoate metabolism	0	0	0	0	0	0	0	0	0	0			blocked			blocked
'HBCHL'	3-Hydroxybutanoyl-CoA hydro-lyase	[c] : 3hbcoa <==> b2coa + h2o	Butanoate metabolism	0.0530173	0.12551	0.0724929	-0.656558	2.01755	-1.11946	2.80516	-3.13701	-3.46172	0.324708		subs			subs
'HBCHLm'	3-Hydroxybutanoyl-CoA hydro-lyase, mitochondria	[m] : 3hbcoa <==> b2coa + h2o	Butanoate metabolism	0	0	0	0	0	0	0	0	0	0			blocked			blocked
'HBCHLR'	(3R)-3-Hydroxybutanoyl-CoA hydro-lyase	[c] : 3hbcoa-R <==> b2coa + h2o	Butanoate metabolism	0	0	0	0	0	0	0	0	0	0			blocked			blocked
'HBCO'	3-Hydroxybutanoyl-CoA:NAD+ oxidoreductase	[c] : 3hbcoa + nad --> aacoa + nadh + h	Butanoate metabolism	0	0	0	0	1000	0	1000	-1000	-1000	0		subs			subs
'HBCO(nadp)'	3-Hydroxybutanoyl-CoA:NADP+ oxidoreductase	[c] : aacoa + nadph + h <==> 3hbcoa + nadp	Butanoate metabolism	0.0530173	0.12551	0.0724929	-0.656558	1000	-1.11946	1000	-1001.12	-1000.66	0.462897		subs			subs
'HBCO(nadp)m'	3-Hydroxybutanoyl-CoA:NADP+ oxidoreductase, mitochondria	[m] : aacoa + nadph + h <==> 3hbcoa + nadp	Butanoate metabolism	0	0	0	0	1000	0	1000	-1000	-1000	0		subs			subs
'HBCOm'	3-Hydroxybutanoyl-CoA:NAD+ oxidoreductase, mitochondria	[m] : 3hbcoa + nad --> aacoa + nadh + h	Butanoate metabolism	0	0	0	0	1000	0	1000	-1000	-1000	0		subs			subs
'HBNOm'	3-Hydroxybutanoate:NAD+ oxidoreductase, mitochondria	[m] : bhb + nad <==> acac + nadh + h	Butanoate metabolism	0	0	0	-1.70346	0	-7.76374	0	-7.76374	-1.70346	6.06027		subs			subs
'HBNOx'	3-Hydroxybutanoate:NAD+ oxidoreductase, glyoxysome	[x] : bhb + nad <==> acac + nadh + h	Butanoate metabolism	0	0	0	-1.70346	0	-7.76374	0	-7.76374	-1.70346	6.06027		subs			subs
'SSNOh'	succinate-semialdehyde:NAD+ oxidoreductase, chloroplast	[h] : sucsal + nad + h2o --> succ + nadh + (2) h	Butanoate metabolism	0	0	0	0	0	0	0	0	0	0			blocked			blocked
'SSNOm'	succinate-semialdehyde:NAD+ oxidoreductase, mitochondria	[m] : sucsal + nad + h2o --> succ + nadh + (2) h	Butanoate metabolism	0	0	0	0	0	0	0	0	0	0			blocked			blocked
'ALAAT'	alanine aminotransferase	[c] : akg + ala-L <==> glu-L + pyr	Carbon fixation	-0.0443689	-0.0613712	0.0170023	-1000	1000	-1000	1000	-2000	-2000	0		subs			subs
FBA3hi'	Sedoheptulose 1,7-bisphosphate D-glyceraldehyde-3-phosphate-lyase	[h] : dhap + e4p --> s17bp	Carbon fixation	4.57736	1.35566	3.2217	0	237.45	0	98.2997	-237.45	-98.2997	139.15		subs			subs
GAPDH(nadp)hi'	glyceraldehyde-3-phosphate dehydrogenase (NADP+) (phosphorylating)	[h] : 13dpg + h + nadph --> g3p + nadp + pi	Carbon fixation	10.778	0	10.778	0	1000	0	1000	-1000	-1000	0		subs			subs
'HCO3Ehi'	carbonate dehydratase (HCO3 equilibration reaction), irreversible, chloroplast	[h] : h + hco3 --> co2 + h2o	Carbon fixation	7.4683	0	7.4683	0	1000	0	1000	-1000	-1000	0		subs			subs
'HCO3E'	carbonic anhydrase	[c] : h + hco3 <==> co2 + h2o	Carbon fixation	-3.21167	15.134	18.3456	-1000	650.598	-1000	572.597	-1650.6	-1572.6	78.001		subs			subs
'HCO3Em'	carbonate dehydratase (HCO3 equilibration reaction), irreversible, mitochondrial	[m] : h + hco3 <==> co2 + h2o	Carbon fixation	-0.0432072	0	0.0432072	-1.71009	1000	-6.47861	999.501	-1006.48	-1001.21	5.26757		subs			subs
'MDH(nadp)hi'	malate dehydrogenase (NADP+)	[h] : h + nadph + oaa --> mal-L + nadp	Carbon fixation	0	0	0	0	1000	0	1000	-1000	-1000	0		subs			subs
'MDHCm'	malate dehydrogenase (decarboxylating)	[m] : mal-L + nad --> co2 + nadh + pyr	Carbon fixation	0	0	0	0	14.4443	0	19.6547	-14.4443	-19.6547	5.21044		subs			subs
PPC'	phosphoenolpyruvate carboxylase	[c] : co2 + h2o + pep --> h + oaa + pi	Carbon fixation	0.865742	0	0.865742	0	1000	0	102.141	-1000	-102.141	897.859		subs			subs
'PPDKh'	pyruvate phosphate dikinase	[h] : atp + pi + pyr --> amp + (2) h + pep + ppi	Carbon fixation	0.00984141	0.0277082	0.0178668	0	2.26157	0	4.28814	-2.26157	-4.28814	2.02658		subs			subs
PRUK'	phosphoribulokinase	[h] : atp + ru5p-D --> adp + h + rb15bp	Carbon fixation	6.04124	0	6.04124	0	249.081	0	96.8736	-249.081	-96.8736	152.207		subs			subs
RBPCh'	ribulose-bisphosphate carboxylase	[h] : co2 + h2o + rb15bp --> (2) 3pg + (2) h	Carbon fixation	6.04124	0	6.04124	0	249.081	0	96.8736	-249.081	-96.8736	152.207		subs			subs
SBP'	sedoheptulose-bisphosphatase	[h] : h2o + s17bp --> pi + s7p	Carbon fixation	4.57736	1.35566	3.2217	0	237.45	0	98.2997	-237.45	-98.2997	139.15		subs			subs
'ASPATm'	aspartate aminotransferase, mitochondrial	[m] : akg + asp-L <==> glu-L + oaa	Carbon fixation;Glutamate metabolism;Alanine and aspartate metabolism	0	0	0	-1000	1000	-1000	1000	-2000	-2000	0		subs			subs
MDHC(nadp)hr'	malate dehydrogenase (oxaloacetate decarboxylating) (NADP+)	[h] : mal-L + nadp <==> co2 + nadph + pyr	Carbon fixation;Pyruvate metabolism	-3.52944	-11.4835	7.95409	-1000	14.4443	-1000	19.0274	-1014.44	-1019.03	4.58316		subs			subs
'ANXANASCOR'	antheraxanthin:ascorbate oxidoreductase	[u] : anxan + ascb-L <==> zaxan + dhdascb + h2o	Carotenoid biosynthesis	-0.000136547	-2.53523e-06	0.000134012	-0.000136331	7.22213	-2.53523e-06	5.97277	-7.22214	-5.97291	1.24923		subs			subs
'ANXANOR'	antheraxanthin,NADH:oxygen oxidoreductase	[u] : anxan + nadph + h + o2 --> vioxan + nadp + h2o	Carotenoid biosynthesis	0	0	0	0	7.22213	0	5.97277	-7.22213	-5.97277	1.24936		subs			subs
'BCAROH'	beta-carotene hydroxylase	[u] : caro + o2 + nadph + h <==> bcrptxan + h2o + nadp	Carotenoid biosynthesis	0.000177511	3.29579e-06	0.000174216	0	0.00017723	0	3.29579e-06	-0.00017723	-3.29579e-06	0.000173934		subs			subs
'BCAROKT'	beta-carotene ketolase	[u] : caro + fdxrd + o2 <==> echn + fdxox + h2o + (2) h	Carotenoid biosynthesis	0	0	0	0	0	0	0	0	0	0			blocked			blocked
'BCRPTXANH'	beta-Cryptoxanthin hydroxylase	[u] : bcrptxan + o2 + nadph + h <==> zaxan + h2o + nadp	Carotenoid biosynthesis	0.000177511	3.29579e-06	0.000174216	0	0.00017723	0	3.29579e-06	-0.00017723	-3.29579e-06	0.000173934		subs			subs
'CHYA1'	alpha-carotene hydroxylase (zeinoxanthin forming)	[u] : acaro + o2 + nadph + h --> zxan + h2o + nadp	Carotenoid biosynthesis	0	0	0	0	0.000259028	0	4.81693e-06	-0.000259028	-4.81693e-06	0.000254211		subs			subs
'CHYA2'	alpha-carotene hydroxylase (alpha-cryptoxanthin forming)	[u] : acaro + o2 + nadph + h --> crpxan + h2o + nadp	Carotenoid biosynthesis	0.00025944	4.81693e-06	0.000254623	0	0.000259028	0	4.81693e-06	-0.000259028	-4.81693e-06	0.000254211		subs			subs
'CXHY'	cryptoxanthin hydroxylase	[u] : crpxan + o2 + nadph + h --> lut + h2o + nadp	Carotenoid biosynthesis	0.00025944	4.81693e-06	0.000254623	0	0.000259028	0	4.81693e-06	-0.000259028	-4.81693e-06	0.000254211		subs			subs
'LCYA'	lycopene cyclase (alpha-carotene producing)	[h] : dcaro <==> acaro	Carotenoid biosynthesis	0.000327713	6.08454e-06	0.000321629	0	0.000327194	0	6.08454e-06	-0.000327194	-6.08454e-06	0.000321109		subs			subs
'LCYB'	lycopene cyclase (beta-carotene producing)	[u] : gcaro <==> caro	Carotenoid biosynthesis	0.000368748	7.01146e-06	0.000361736	0	0.000368163	0	7.01146e-06	-0.000368163	-7.01146e-06	0.000361152		subs			subs
'LCYD'	lycopene cyclase (delta-carotene producing)	[h] : lyc <==> dcaro	Carotenoid biosynthesis	0.000327713	6.08454e-06	0.000321629	0	0.000327194	0	6.08454e-06	-0.000327194	-6.08454e-06	0.000321109		subs			subs
'LCYE'	lycopene cyclase (epsilon-carotene producing)	[h] : dcaro <==> ecaro	Carotenoid biosynthesis	0	0	0	0	0	0	0	0	0	0			blocked			blocked
'LCYG'	lycopene cyclase (gamma-carotene producing)	[h] : lyc <==> gcaro	Carotenoid biosynthesis	0.000368748	7.01146e-06	0.000361736	0	0.000368163	0	7.01146e-06	-0.000368163	-7.01146e-06	0.000361152		subs			subs
'LUTH'	lutein hydroxylase	[u] : lut + o2 + nadph + h <==> loroxan + h2o + nadp	Carotenoid biosynthesis	8.87557e-05	1.6479e-06	8.71078e-05	0	8.8615e-05	0	1.6479e-06	-8.8615e-05	-1.6479e-06	8.69671e-05		subs			subs
'NEOXANS'	neoxanthin synthase	[u] : vioxan <==> neoxan	Carotenoid biosynthesis	7.5101e-05	1.39437e-06	7.37066e-05	0	7.49819e-05	0	1.39437e-06	-7.49819e-05	-1.39437e-06	7.35875e-05		subs			subs
'NOR'	Neurosporene oxidoreductase	[h] : norsp + pqh2 + o2 <==> lyc + pq + (2) h2o	Carotenoid biosynthesis	0.000696461	1.3096e-05	0.000683365	0	0.000695357	0	1.3096e-05	-0.000695357	-1.3096e-05	0.000682261		subs			subs
'PDS1'	phytoene desaturase (1)	[h] : phyto + pq <==> phytfl + pqh2	Carotenoid biosynthesis	0.000696461	1.3096e-05	0.000683365	0	0.000695357	0	1.3096e-05	-0.000695357	-1.3096e-05	0.000682261		subs			subs
'PDS2'	phytoene desaturase (2)	[h] : phytfl + pq <==> zcaro + pqh2	Carotenoid biosynthesis	0.000696461	1.3096e-05	0.000683365	0	0.000695357	0	1.3096e-05	-0.000695357	-1.3096e-05	0.000682261		subs			subs
'PSY'	phytoene synthase	[h] : (2) ggdp --> (2) ppi + phyto + (2) h	Carotenoid biosynthesis	0.000696461	1.3096e-05	0.000683365	0	0.000695357	0	1.3096e-05	-0.000695357	-1.3096e-05	0.000682261		subs			subs
'VIOXANOR'	violaxanthin:ascorbate oxidoreductase	[u] : vioxan + ascb-L <==> anxan + dhdascb + h2o	Carotenoid biosynthesis	-0.000122892	-2.2817e-06	0.000120611	-0.000122698	7.22213	-2.2817e-06	5.97277	-7.22214	-5.9729	1.24924		subs			subs
'ZAXANOR'	zeaxanthin,NADH:oxygen oxidoreductase	[u] : zaxan + nadph + h + o2 --> anxan + nadp + h2o	Carotenoid biosynthesis	0	0	0	0	7.22213	0	5.97277	-7.22213	-5.97277	1.24936		subs			subs
'ZDS'	zeta-carotene desaturase	[h] : zcaro + pqh2 + o2 <==> norsp + pq + (2) h2o	Carotenoid biosynthesis	0.000696461	1.3096e-05	0.000683365	0	0.000695357	0	1.3096e-05	-0.000695357	-1.3096e-05	0.000682261		subs			subs
'ZHY'	zeinoxanthin hydroxylase	[u] : zxan + o2 + nadph + h --> lut + h2o + nadp	Carotenoid biosynthesis	0	0	0	0	0.000259028	0	4.81693e-06	-0.000259028	-4.81693e-06	0.000254211		subs			subs
'ETF'	electron transfer flavoprotein	[m] : etfox + fadh2 --> etfrd + fad	Cofactor recycling	0	0	0	0	1000	0	1000	-1000	-1000	0		subs			subs
'ETFQO'	Electron transfer flavoprotein-ubiquinone oxidoreductase	[m] : etfrd + q8 --> etfox + q8h2	Cofactor recycling	0	0	0	0	1000	0	1000	-1000	-1000	0		subs			subs
'3SPYRSPh'	3-sulfinopyruvate hydrolase (spontaneous), chloroplast	[h] : 3snpyr + h2o --> hso3 + pyr	Cysteine and methionine metabolism	0	0	0	0	4.12693	0	4.65117	-4.12693	-4.65117	0.524232		subs			subs
'3SPYRSPm'	3-sulfinopyruvate hydrolase (spontaneous), mitochondria	[m] : 3snpyr + h2o --> hso3 + pyr	Cysteine and methionine metabolism	0	0	0	0	0	0	0	0	0	0			blocked			blocked
'ACSERSULL'	O3-Acetyl-L-serine acetate-lyase (adding hydrogen sulfide), cytosol	[c] : acser + tsul --> scys-L + ac + h	Cysteine and methionine metabolism	0	0	0	0	0	0	0	0	0	0			blocked			blocked
'ACSERSULLh'	O3-Acetyl-L-serine acetate-lyase (adding hydrogen sulfide), chloroplast	[h] : acser + tsul --> scys-L + ac + h	Cysteine and methionine metabolism	0	0	0	0	0	0	0	0	0	0			blocked			blocked
'ACSERSULLm'	O3-Acetyl-L-serine acetate-lyase (adding hydrogen sulfide), mitochondria	[m] : acser + tsul --> scys-L + ac + h	Cysteine and methionine metabolism	0	0	0	0	0	0	0	0	0	0			blocked			blocked
'CYSTAm'	L-Cysteine:2-oxoglutarate aminotransferase	[m] : cys-L + akg <==> mercppyr + glu-L	Cysteine and methionine metabolism	0	0	0	0	1000	0	1000	-1000	-1000	0		subs			subs
'SHSL1h'	O-Succinyl-L-homoserine succinate-lyase (adding cysteine)	[h] : suchms + cys-L --> cyst-L + succ + h	Cysteine and methionine metabolism	0	0	0	0	0	0	0	0	0	0			blocked			blocked
'SHSL2h'	O-succinyl-L-homoserine succinate-lyase (adding hydrogen sulfide)	[h] : suchms + h2s --> hcys-L + succ	Cysteine and methionine metabolism	0	0	0	0	0	0	0	0	0	0			blocked			blocked
'SHSL4h'	O-Succinyl-L-homoserine succinate-lyase (deaminating;2-oxobutanoate-forming)	[h] : suchms + h2o --> 2obut + succ + nh4 + h	Cysteine and methionine metabolism	0	0	0	0	0	0	0	0	0	0			blocked			blocked
'AATC'	aspartate aminotransferase, cysteate forming	[h] : Lcyst + akg <==> 3spyr + glu-L	Cysteine metabolism	0	0	0	0	0	0	0	0	0	0			blocked			blocked
'AATCm'	aspartate aminotransferase, cysteate forming, mitochondria	[m] : Lcyst + akg <==> 3spyr + glu-L	Cysteine metabolism	0	0	0	0	0	0	0	0	0	0			blocked			blocked
'AATG'	aspartate aminotransferase, glutamate forming	[h] : 3sala + akg --> 3snpyr + glu-L	Cysteine metabolism	0	0	0	0	4.12693	0	4.65117	-4.12693	-4.65117	0.524232		subs			subs
'AATGm'	aspartate aminotransferase, glutamate forming, mitochondria	[m] : 3sala + akg --> 3snpyr + glu-L	Cysteine metabolism	0	0	0	0	0	0	0	0	0	0			blocked			blocked
'CTINBL'	cystathionine beta-lyase, cystine	[h] : Lcystin + h2o --> pyr + nh4 + thcys	Cysteine metabolism	0	0	0	0	0	0	0	0	0	0			blocked			blocked
'CYSATm'	aspartate aminotransferase, cysteine forming	[m] : mercppyr + glu-L --> cys-L + akg	Cysteine metabolism	0	0	0	0	1000	0	1000	-1000	-1000	0		subs			subs
'CYSAT'	aspartate aminotransferase, cysteine forming, mitochondria	[h] : mercppyr + glu-L --> cys-L + akg	Cysteine metabolism	0	0	0	0	0	0	0	0	0	0			blocked			blocked
'CYSDO'	cysteine dioxygenase	[h] : cys-L + o2 --> 3sala + h	Cysteine metabolism	0	0	0	0	4.12693	0	4.65117	-4.12693	-4.65117	0.524232		subs			subs
'CYSS'	cysteine synthase	[h] : acser + h2s --> cys-L + ac	Cysteine metabolism	0	0	0	0	4.12693	0	4.65117	-4.12693	-4.65117	0.524232		subs			subs
'CYSS(trdrd)'	cysteine synthase, thioredoxin	[h] : acser + tsul + trdrd --> cys-L + hso3 + trdox + ac + h	Cysteine metabolism	0	0	0	0	0	0	0	0	0	0			blocked			blocked
'CYSTBL'	cystathionine beta-lyase	[h] : h2s + pyr + nh4 + h --> cys-L + h2o	Cysteine metabolism	0.000656094	0.00800633	0.00735023	0	4.12693	0	4.65117	-4.12693	-4.65117	0.524232		subs			subs
'CYSTL'	cysteine---tRNA ligase	[c] : atp + cys-L + trnacys --> amp + ppi + cystrna	Cysteine metabolism	0	0	0	0	0	0	0	0	0	0			blocked			blocked
'SAT'	serine O-acetyltransferase	[h] : ser-L + accoa --> acser + coa	Cysteine metabolism;Sulfur metabolism	0	0	0	0	14.4443	0	19.6547	-14.4443	-19.6547	5.21044		subs			subs
'SATm'	serine O-acetyltransferase, mitochondria	[m] : ser-L + accoa --> acser + coa	Cysteine metabolism;Sulfur metabolism	0	0	0	0	14.4443	0	19.6547	-14.4443	-19.6547	5.21044		subs			subs
'CITALALDOR'	citalopram aldehyde:oxygen oxidoreductase	[c] : citalald + h2o + o2 --> citalppa + h2o2 + h	Drug metabolism - cytochrome P450	0	0	0	0	0	0	0	0	0	0			blocked			blocked
'CITALDM'	citalopram demethylase	[c] : cital + o2 --> dmcital + for + h	Drug metabolism - cytochrome P450	0	0	0	0	0	0	0	0	0	0			blocked			blocked
'CITALMO'	citalopram monooxygenase	[c] : cital + o2 + nadh --> citalo + h2o + nad	Drug metabolism - cytochrome P450	0	0	0	0	0	0	0	0	0	0			blocked			blocked
'CITALOR'	citalopram:oxygen oxidoreductase (deaminating)	[c] : cital + o2 + h2o --> citalald + dma + h2o2	Drug metabolism - cytochrome P450	0	0	0	0	0	0	0	0	0	0			blocked			blocked
'DDMCITALOR'	didemethylcitalopram:oxygen oxidoreductase (deaminating)	[c] : ddmcital + h2o + o2 --> citalald + nh4 + h2o2	Drug metabolism - cytochrome P450	0	0	0	0	0	0	0	0	0	0			blocked			blocked
'DMCITALDM'	demethylcitalopram demethylase	[c] : dmcital + o2 --> ddmcital + for + h	Drug metabolism - cytochrome P450	0	0	0	0	0	0	0	0	0	0			blocked			blocked
'DMCITALOR'	demethylcitalopram:oxygen oxidoreductase (deaminating)	[c] : dmcital + o2 + h2o --> citalald + mma + h2o2	Drug metabolism - cytochrome P450	0	0	0	0	0	0	0	0	0	0			blocked			blocked
'LIDOAMH'	lidocaine amidohydrolase	[e] : lido + h2o --> 26dmani + degly + h	Drug metabolism - cytochrome P450	0	0	0	0	0	0	0	0	0	0			blocked			blocked
'LIDODM'	lidocaine demethylase	[c] : lido + (2) o2 --> meglyxyl + (2) for + (2) h	Drug metabolism - cytochrome P450	0	0	0	0	0	0	0	0	0	0			blocked			blocked
'LIDOMO'	lidocaine monooxygenase	[c] : lido + nadph + o2 + h --> 3hlido + nadp + h2o	Drug metabolism - cytochrome P450	0	0	0	0	0	0	0	0	0	0			blocked			blocked
'MEGLYXYLAMH'	monoethylglycinexylidide amidohydrolase	[e] : meglyxyl + h2o --> 26dmani + egly + h	Drug metabolism - cytochrome P450	0	0	0	0	0	0	0	0	0	0			blocked			blocked
'56DH5FLURAAMH'	5,6-dihydro-5-fluorouracil amidohydrolase	[c] : 56dh5flura + h2o + h --> aflburppa	Drug metabolism - other enzymes	0	0	0	0	0	0	0	0	0	0			blocked			blocked
'5FLURAOR'	5-fluorouracil:NADP oxidoreductase	[c] : 5flura + nadph --> 56dh5flura + nadp	Drug metabolism - other enzymes	0	0	0	0	0	0	0	0	0	0			blocked			blocked
'5FLURAPRT'	5-fluorouracil phosphoribosyltransferase	[c] : 5flura + prpp --> 5flurimp + ppi + h	Drug metabolism - other enzymes	0	0	0	0	0	0	0	0	0	0			blocked			blocked
'6MPURPRT'	6-mercaptopurine phosphoribosyltransferase	[c] : 6mpur + prpp --> 6tins5mp + ppi	Drug metabolism - other enzymes	0	0	0	0	0	0	0	0	0	0			blocked			blocked
'6TINS5MPOR'	6-thioinosine 5'-monophosphate:NAD oxidoreductase	[c] : 6tins5mp + nad + h2o --> 6txan5mp + nadh + h	Drug metabolism - other enzymes	0	0	0	0	0	0	0	0	0	0			blocked			blocked
'6TXAN5MPAML'	6-thioxanthine 5'-monophosphate:L-glutamine amido-ligase	[c] : 6txan5mp + atp + gln-L + h2o --> 6tgsnmp + amp + ppi + glu-L + (2) h	Drug metabolism - other enzymes	0	0	0	0	0	0	0	0	0	0			blocked			blocked
'AFLBURPPAAMH'	alpha-fluoro-beta-ureidopropionic acid amidohydrolase	[c] : aflburppa + h2o + h --> aflbala + co2 + nh4	Drug metabolism - other enzymes	0	0	0	0	0	0	0	0	0	0			blocked			blocked
'CYTP450R'	cytochrome P-450 reductase, cytosol	[c] : cytP450o + nadph + h <==> cytP450r + nadp	Drug metabolism - other enzymes	0	0	0	0	0	0	0	0	0	0			blocked			blocked
'TEGAMO'	tegafur monooxygenase	[c] : tega + cytP450r + o2 + h --> 5flura + sucald + cytP450o + h2o	Drug metabolism - other enzymes	0	0	0	0	0	0	0	0	0	0			blocked			blocked
'TGUAPRT'	thioguanine phosphoribosyltransferase	[c] : tgua + prpp --> 6tgsnmp + ppi	Drug metabolism - other enzymes	0	0	0	0	0	0	0	0	0	0			blocked			blocked
'3HAD100'	3-hydroxyacyl-[acyl-carrier-protein] dehydratase (n-C10:0)	[h] : 3hdecACP <==> tdec2eACP + h2o	Fatty acid biosynthesis	0	0	0	0	0.962951	0	1.22432	-0.962951	-1.22432	0.261372		subs			subs
'3HAD120'	3-hydroxyacyl-[acyl-carrier-protein] dehydratase (n-C12:0)	[h] : 3hddecACP <==> tddec2eACP + h2o	Fatty acid biosynthesis	0	0	0	0	0.962951	0	1.22432	-0.962951	-1.22432	0.261372		subs			subs
'3HAD140'	3-hydroxyacyl-[acyl-carrier-protein] dehydratase (n-C14:0)	[h] : 3hmrsACP <==> tmrs2eACP + h2o	Fatty acid biosynthesis	0	0	0	0	0.962951	0	1.22432	-0.962951	-1.22432	0.261372		subs			subs
'3HAD160'	3-hydroxyacyl-[acyl-carrier-protein] dehydratase (n-C16:0)	[h] : 3hpalmACP <==> tpalm2eACP + h2o	Fatty acid biosynthesis	0	0	0	0	0.962951	0	1.22432	-0.962951	-1.22432	0.261372		subs			subs
'3HAD180'	3-hydroxyacyl-[acyl-carrier-protein] dehydratase (n-C18:0)	[h] : 3hoctaACP --> toctd2eACP + h2o	Fatty acid biosynthesis	0.00261897	0	0.00261897	0	0.0264111	0	0.0628855	-0.0264111	-0.0628855	0.0364744		subs			subs
'3HAD181'	3-hydroxyacyl-[acyl-carrier-protein] dehydratase ((11Z)-n-C18:1)	[h] : 3hcvac11eACP --> h2o + t3c11vaceACP	Fatty acid biosynthesis	0.00779226	0.018447	0.0106547	0	0.00777991	0	0.018447	-0.00777991	-0.018447	0.0106671		subs			subs
'3HAD40'	3-hydroxyacyl-[acyl-carrier-protein] dehydratase (n-C4:0)	[h] : 3hbutACP <==> but2eACP + h2o	Fatty acid biosynthesis	0	0	0	0	0.962951	0	1.22432	-0.962951	-1.22432	0.261372		subs			subs
'3HAD60'	3-hydroxyacyl-[acyl-carrier-protein] dehydratase (n-C6:0)	[h] : 3hhexACP <==> thex2eACP + h2o	Fatty acid biosynthesis	0	0	0	0	0.962951	0	1.22432	-0.962951	-1.22432	0.261372		subs			subs
'3HAD80'	3-hydroxyacyl-[acyl-carrier-protein] dehydratase (n-C8:0)	[h] : 3hoctACP <==> toct2eACP + h2o	Fatty acid biosynthesis	0	0	0	0	0.962951	0	1.22432	-0.962951	-1.22432	0.261372		subs			subs
'3OAR100'	3-oxoacyl-[acyl-carrier-protein] reductase (n-C10:0)	[h] : 3odecACP + nadph + h <==> 3hdecACP + nadp	Fatty acid biosynthesis	0	0	0	0	0.962951	0	1.22432	-0.962951	-1.22432	0.261372		subs			subs
'3OAR120'	3-oxoacyl-[acyl-carrier-protein] reductase (n-C12:0)	[h] : 3oddecACP + nadph + h <==> 3hddecACP + nadp	Fatty acid biosynthesis	0	0	0	0	0.962951	0	1.22432	-0.962951	-1.22432	0.261372		subs			subs
'3OAR140'	3-oxoacyl-[acyl-carrier-protein] reductase (n-C14:0)	[h] : 3omrsACP + nadph + h <==> 3hmrsACP + nadp	Fatty acid biosynthesis	0	0	0	0	0.962951	0	1.22432	-0.962951	-1.22432	0.261372		subs			subs
'3OAR160'	3-oxoacyl-[acyl-carrier-protein] reductase (n-C16:0)	[h] : 3opalmACP + nadph + h <==> 3hpalmACP + nadp	Fatty acid biosynthesis	0	0	0	0	0.962951	0	1.22432	-0.962951	-1.22432	0.261372		subs			subs
'3OAR180'	3-oxoacyl-[acyl-carrier-protein] reductase (n-C18:0)	[h] : 3ooctdACP + nadph + h --> 3hoctaACP + nadp	Fatty acid biosynthesis	0.00261897	0	0.00261897	0	0.0264111	0	0.0628855	-0.0264111	-0.0628855	0.0364744		subs			subs
'3OAR181'	3-oxoacyl-[acyl-carrier-protein] reductase ((11Z)-n-C18:1)	[h] : 3ocvac11eACP + nadph --> 3hcvac11eACP + nadp	Fatty acid biosynthesis	0.00779226	0.018447	0.0106547	0	0.00777991	0	0.018447	-0.00777991	-0.018447	0.0106671		subs			subs
'3OAR40'	3-oxoacyl-[acyl-carrier-protein] reductase (n-C4:0)	[h] : actACP + nadph + h <==> 3hbutACP + nadp	Fatty acid biosynthesis	0	0	0	0	0.962951	0	1.22432	-0.962951	-1.22432	0.261372		subs			subs
'3OAR60'	3-oxoacyl-[acyl-carrier-protein] reductase (n-C6:0)	[h] : 3ohexACP + nadph + h <==> 3hhexACP + nadp	Fatty acid biosynthesis	0	0	0	0	0.962951	0	1.22432	-0.962951	-1.22432	0.261372		subs			subs
'3OAR80'	3-oxoacyl-[acyl-carrier-protein] reductase (n-C8:0)	[h] : 3ooctACP + nadph + h <==> 3hoctACP + nadp	Fatty acid biosynthesis	0	0	0	0	0.962951	0	1.22432	-0.962951	-1.22432	0.261372		subs			subs
'3OAS100'	3-oxoacyl-[acyl-carrier-protein] synthase (n-C10:0)	[h] : ocACP + malACP --> 3odecACP + co2 + ACP	Fatty acid biosynthesis	0	0	0	0	0.962951	0	1.22432	-0.962951	-1.22432	0.261372		subs			subs
'3OAS120'	3-oxoacyl-[acyl-carrier-protein] synthase (n-C12:0)	[h] : dcaACP + malACP --> 3oddecACP + co2 + ACP	Fatty acid biosynthesis	0	0	0	0	0.962951	0	1.22432	-0.962951	-1.22432	0.261372		subs			subs
'3OAS140'	3-oxoacyl-[acyl-carrier-protein] synthase (n-C14:0)	[h] : ddcaACP + malACP --> 3omrsACP + co2 + ACP	Fatty acid biosynthesis	0	0	0	0	0.962951	0	1.22432	-0.962951	-1.22432	0.261372		subs			subs
'3OAS160'	3-oxoacyl-[acyl-carrier-protein] synthase (n-C16:0)	[h] : myrsACP + malACP --> 3opalmACP + co2 + ACP	Fatty acid biosynthesis	0	0	0	0	0.962951	0	1.22432	-0.962951	-1.22432	0.261372		subs			subs
'3OAS180'	3-oxoacyl-[acyl-carrier-protein] synthase (n-C18:0)	[h] : palmACP + malACP --> 3ooctdACP + ACP + co2	Fatty acid biosynthesis	0.00261897	0	0.00261897	0	0.0264111	0	0.0628855	-0.0264111	-0.0628855	0.0364744		subs			subs
'3OAS181'	3-oxoacyl-[acyl-carrier-protein] synthase ((11Z)-n-C18:1)	[h] : hdeACP + malACP + h --> 3ocvac11eACP + ACP + co2	Fatty acid biosynthesis	0.00779226	0.018447	0.0106547	0	0.00777991	0	0.018447	-0.00777991	-0.018447	0.0106671		subs			subs
'3OAS60'	3-oxoacyl-[acyl-carrier-protein] synthase (n-C6:0)	[h] : butACP + malACP --> 3ohexACP + co2 + ACP	Fatty acid biosynthesis	0	0	0	0	0.962951	0	1.22432	-0.962951	-1.22432	0.261372		subs			subs
'3OAS80'	3-oxoacyl-[acyl-carrier-protein] synthase (n-C8:0)	[h] : hexACP + malACP --> 3ooctACP + co2 + ACP	Fatty acid biosynthesis	0	0	0	0	0.962951	0	1.22432	-0.962951	-1.22432	0.261372		subs			subs
'ACCOAC'	acetyl-CoA carboxylase (biotin-dependent)	[h] : accoa + cbtnCCP + h <==> malcoa + btnCCP	Fatty acid biosynthesis	0	0	0	0	6.74066	0	8.57026	-6.74066	-8.57026	1.8296		subs			subs
'ACOATA'	beta-ketoacyl-acyl-carrier-protein synthase III	[h] : accoa + ACP --> coa + acACP	Fatty acid biosynthesis	0	0	0	0	0.962951	0	1.22432	-0.962951	-1.22432	0.261372		subs			subs
'ACP1619ZD9DS'	acyl-[acyl-carrier-protein] delta9-desaturase ((9Z)-n-C16:1)	[h] : palmACP + fdxox + o2 + (4) nadph --> hdeACP + fdxrd + (2) h2o + (4) nadp	Fatty acid biosynthesis	0.00790076	0.0187038	0.0108031	0	0.00788823	0	0.0187038	-0.00788823	-0.0187038	0.0108156		subs			subs
'ACP1819ZD9DS'	stearoyl-[acyl-carrier-protein] delta9-desaturase ((9Z)-n-C18:1)	[h] : ocdcaACP + fdxox + o2 + (4) nadph --> octe9ACP + fdxrd + (2) h2o + (4) nadp	Fatty acid biosynthesis	0	0	0	0	0.0238072	0	0.0566855	-0.0238072	-0.0566855	0.0328783		subs			subs
'BTNC'	biotin carboxylase	[h] : atp + btnCCP + hco3 --> adp + pi + cbtnCCP + h	Fatty acid biosynthesis	0	0	0	0	6.74066	0	8.57026	-6.74066	-8.57026	1.8296		subs			subs
'EAR100x'	enoyl-[acyl-carrier-protein] reductase (NADH) (n-C10:0)	[h] : tdec2eACP + nadh + h --> dcaACP + nad	Fatty acid biosynthesis	0	0	0	0	0.962951	0	1.22432	-0.962951	-1.22432	0.261372		subs			subs
'EAR100y'	enoyl-[acyl-carrier-protein] reductase (NADPH) (n-C10:0)	[h] : tdec2eACP + nadph + h --> dcaACP + nadp	Fatty acid biosynthesis	0	0	0	0	0.962951	0	1.22432	-0.962951	-1.22432	0.261372		subs			subs
'EAR120x'	enoyl-[acyl-carrier-protein] reductase (NADH) (n-C12:0)	[h] : tddec2eACP + nadh + h --> ddcaACP + nad	Fatty acid biosynthesis	0	0	0	0	0.962951	0	1.22432	-0.962951	-1.22432	0.261372		subs			subs
'EAR120y'	enoyl-[acyl-carrier-protein] reductase (NADPH) (n-C12:0)	[h] : tddec2eACP + nadph + h --> ddcaACP + nadp	Fatty acid biosynthesis	0	0	0	0	0.962951	0	1.22432	-0.962951	-1.22432	0.261372		subs			subs
'EAR140x'	enoyl-[acyl-carrier-protein] reductase (NADH) (n-C14:0)	[h] : tmrs2eACP + nadh + h --> myrsACP + nad	Fatty acid biosynthesis	0	0	0	0	0.962951	0	1.22432	-0.962951	-1.22432	0.261372		subs			subs
'EAR140y'	enoyl-[acyl-carrier-protein] reductase (NADPH) (n-C14:0)	[h] : tmrs2eACP + nadph + h --> myrsACP + nadp	Fatty acid biosynthesis	0	0	0	0	0.962951	0	1.22432	-0.962951	-1.22432	0.261372		subs			subs
'EAR160x'	enoyl-[acyl-carrier-protein] reductase (NADH) (n-C16:0)	[h] : tpalm2eACP + nadh + h --> palmACP + nad	Fatty acid biosynthesis	0	0	0	0	0.962951	0	1.22432	-0.962951	-1.22432	0.261372		subs			subs
'EAR160y'	enoyl-[acyl-carrier-protein] reductase (NADPH) (n-C16:0)	[h] : tpalm2eACP + nadph + h --> palmACP + nadp	Fatty acid biosynthesis	0	0	0	0	0.962951	0	1.22432	-0.962951	-1.22432	0.261372		subs			subs
'EAR180x'	enoyl-[acyl-carrier-protein] reductase (NADH) (n-C18:0)	[h] : toctd2eACP + nadh + h --> ocdcaACP + nad	Fatty acid biosynthesis	0.00261897	0	0.00261897	0	0.0264111	0	0.0628855	-0.0264111	-0.0628855	0.0364744		subs			subs
'EAR181x'	enoyl-[acyl-carrier-protein] reductase (NADH) ((11Z)-n-C18:1)	[h] : t3c11vaceACP + nadh + h --> octeACP + nad	Fatty acid biosynthesis	0	0.018447	0.018447	0	0.00777991	0	0.018447	-0.00777991	-0.018447	0.0106671		subs			subs
'EAR181y'	enoyl-[acyl-carrier-protein] reductase (NADPH) ((11Z)-n-C18:1)	[h] : t3c11vaceACP + nadph + h --> octeACP + nadp	Fatty acid biosynthesis	0.00779226	0	0.00779226	0	0.00777991	0	0.018447	-0.00777991	-0.018447	0.0106671		subs			subs
'EAR40x'	enoyl-[acyl-carrier-protein] reductase (NADH) (n-C4:0)	[h] : but2eACP + nadh + h --> butACP + nad	Fatty acid biosynthesis	0	0	0	0	0.962951	0	1.22432	-0.962951	-1.22432	0.261372		subs			subs
'EAR40y'	enoyl-[acyl-carrier-protein] reductase (NADPH) (n-C4:0)	[h] : but2eACP + nadph + h --> butACP + nadp	Fatty acid biosynthesis	0	0	0	0	0.962951	0	1.22432	-0.962951	-1.22432	0.261372		subs			subs
'EAR60x'	enoyl-[acyl-carrier-protein] reductase (NADH) (n-C6:0)	[h] : thex2eACP + nadh + h --> hexACP + nad	Fatty acid biosynthesis	0	0	0	0	0.962951	0	1.22432	-0.962951	-1.22432	0.261372		subs			subs
'EAR60y'	enoyl-[acyl-carrier-protein] reductase (NADPH) (n-C6:0)	[h] : thex2eACP + nadph + h --> hexACP + nadp	Fatty acid biosynthesis	0	0	0	0	0.962951	0	1.22432	-0.962951	-1.22432	0.261372		subs			subs
'EAR80x'	enoyl-[acyl-carrier-protein] reductase (NADH) (n-C8:0)	[h] : toct2eACP + nadh + h --> ocACP + nad	Fatty acid biosynthesis	0	0	0	0	0.962951	0	1.22432	-0.962951	-1.22432	0.261372		subs			subs
'EAR80y'	enoyl-[acyl-carrier-protein] reductase (NADPH) (n-C8:0)	[h] : toct2eACP + nadph + h --> ocACP + nadp	Fatty acid biosynthesis	0	0	0	0	0.962951	0	1.22432	-0.962951	-1.22432	0.261372		subs			subs
'FA100ACPHi'	fatty-acyl-ACP hydrolase (n-C10:0)	[h] : dcaACP + h2o --> ACP + dca + h	Fatty acid biosynthesis	0	0	0	0	0	0	0	0	0	0			blocked			blocked
'FA120ACPHi'	fatty-acyl-ACP hydrolase (n-C12:0)	[h] : ddcaACP + h2o --> ACP + ddca + h	Fatty acid biosynthesis	0	0	0	0	0	0	0	0	0	0			blocked			blocked
'FA140ACPHi'	fatty-acyl-ACP hydrolase (n-C14:0)	[h] : myrsACP + h2o --> ACP + ttdca + h	Fatty acid biosynthesis	0	0	0	0	385.97	0	144.297	-385.97	-144.297	241.673		subs			subs
'FA160ACPHi'	fatty-acyl-ACP hydrolase (n-C16:0)	[h] : palmACP + h2o --> ACP + hdca + h	Fatty acid biosynthesis	0	0	0	0	385.97	0	144.297	-385.97	-144.297	241.673		subs			subs
'FA161ACPHi'	fatty-acyl-ACP hydrolase ((9Z)-n-C16:1)	[h] : hdeACP + h2o --> ACP + hdcea + h	Fatty acid biosynthesis	0	0	0	0	385.97	0	144.297	-385.97	-144.297	241.673		subs			subs
'FA180ACPHi'	fatty-acyl-ACP hydrolase (n-C18:0)	[h] : ocdcaACP + h2o --> ACP + ocdca + h	Fatty acid biosynthesis	0.00261897	0	0.00261897	0	385.97	0	144.297	-385.97	-144.297	241.673		subs			subs
'FA1819ZACPH'	oleoyl-[acyl-carrier-protein] hydrolase ((9Z)-n-C18:1)	[h] : octe9ACP + h2o --> ACP + ocdce9a + h	Fatty acid biosynthesis	0	0	0	0	385.97	0	144.297	-385.97	-144.297	241.673		subs			subs
'FA181ACPHi'	oleoyl-[acyl-carrier-protein] hydrolase ((11Z)-n-C18:1)	[h] : octeACP + h2o --> ACP + ocdcea + h	Fatty acid biosynthesis	0.00726259	0.0171931	0.00993046	0	385.97	0	144.297	-385.97	-144.297	241.673		subs			subs
'FA80ACPHi'	fatty-acyl-ACP hydrolase (n-C8:0)	[h] : ocACP + h2o --> ACP + octa + h	Fatty acid biosynthesis	0	0	0	0	0	0	0	0	0	0			blocked			blocked
'KAS14'	beta-ketoacyl-ACP synthase	[h] : acACP + malACP --> actACP + co2 + ACP	Fatty acid biosynthesis	0	0	0	0	0.962951	0	1.22432	-0.962951	-1.22432	0.261372		subs			subs
'MCOATA'	malonyl-CoA:[acyl-carrier-protein] S-malonyltransferase	[h] : malcoa + ACP <==> coa + malACP	Fatty acid biosynthesis	0.0104112	0.018447	0.00803574	0	6.74066	0	8.57026	-6.74066	-8.57026	1.8296		subs			subs
ACACT2m'	acetyl-CoA C-acyltransferase (C6:0)	[m] : accoa + btcoa --> coa + 3ohcoa	Fatty acid elongation in mitochondria	0.0495963	0.117411	0.0678152	0	2.43788	0	3.10779	-2.43788	-3.10779	0.669911		subs			subs
'ACACT3m'	acetyl-CoA C-acyltransferase (C8:0)	[m] : hxcoa + accoa --> coa + 3oocoa	Fatty acid elongation in mitochondria	0.0495963	0.117411	0.0678152	0	2.43788	0	3.10779	-2.43788	-3.10779	0.669911		subs			subs
'ACACT4m'	acetyl-CoA C-acyltransferase (C10:0)	[m] : occoa + accoa --> coa + 3odcoa	Fatty acid elongation in mitochondria	0.0495963	0.117411	0.0678152	0	2.43788	0	3.10779	-2.43788	-3.10779	0.669911		subs			subs
'ACACT5m'	acetyl-CoA C-acyltransferase (C12:0)	[m] : dcacoa + accoa --> coa + 3oddcoa	Fatty acid elongation in mitochondria	0.0495963	0.117411	0.0678152	0	2.43788	0	3.10779	-2.43788	-3.10779	0.669911		subs			subs
'ACACT6m'	acetyl-CoA C-acyltransferase (C14:0)	[m] : ddcacoa + accoa --> coa + 3otdcoa	Fatty acid elongation in mitochondria	0.0495963	0.117411	0.0678152	0	2.43788	0	3.10779	-2.43788	-3.10779	0.669911		subs			subs
ACACT7m'	acetyl-CoA C-acyltransferase (C16:0)	[m] : tdcoa + accoa --> coa + 3ohdcoa	Fatty acid elongation in mitochondria	0.0495963	0.117411	0.0678152	0	2.43788	0	3.10779	-2.43788	-3.10779	0.669911		subs			subs
'ACOAR2m'	trans-2-enoyl-CoA reductase (NADPH) (C6:0)	[m] : hx2coa + nadph + h --> hxcoa + nadp	Fatty acid elongation in mitochondria	0.0495963	0.117411	0.0678152	0	2.43788	0	3.10779	-2.43788	-3.10779	0.669911		subs			subs
'ACOAR3m'	trans-2-enoyl-CoA reductase (NADPH) (C8:0)	[m] : oc2coa + nadph + h --> occoa + nadp	Fatty acid elongation in mitochondria	0.0495963	0.117411	0.0678152	0	2.43788	0	3.10779	-2.43788	-3.10779	0.669911		subs			subs
'ACOAR4m'	trans-2-enoyl-CoA reductase (NADPH) (C10:0)	[m] : dc2coa + nadph + h --> dcacoa + nadp	Fatty acid elongation in mitochondria	0.0495963	0.117411	0.0678152	0	2.43788	0	3.10779	-2.43788	-3.10779	0.669911		subs			subs
'ACOAR5m'	trans-2-enoyl-CoA reductase (NADPH) (C12:0)	[m] : dd2coa + nadph + h --> ddcacoa + nadp	Fatty acid elongation in mitochondria	0.0495963	0.117411	0.0678152	0	2.43788	0	3.10779	-2.43788	-3.10779	0.669911		subs			subs
'ACOAR6m'	trans-2-enoyl-CoA reductase (NADPH) (C14:0)	[m] : td2coa + nadph + h --> tdcoa + nadp	Fatty acid elongation in mitochondria	0.0495963	0.117411	0.0678152	0	2.43788	0	3.10779	-2.43788	-3.10779	0.669911		subs			subs
'ACOAR7m'	trans-2-enoyl-CoA reductase (NADPH) (C16:0)	[m] : hdd2coa + nadph + h --> pmtcoa + nadp	Fatty acid elongation in mitochondria	0.0495963	0.117411	0.0678152	0	2.43788	0	3.10779	-2.43788	-3.10779	0.669911		subs			subs
'ECOAH2m'	enoyl-CoA hydratase (C6:0)	[m] : 3hhcoa <==> hx2coa + h2o	Fatty acid elongation in mitochondria	0.0495963	0.117411	0.0678152	0	2.43788	0	3.10779	-2.43788	-3.10779	0.669911		subs			subs
'ECOAH3m'	enoyl-CoA hydratase (C8:0)	[m] : 3hocoa <==> oc2coa + h2o	Fatty acid elongation in mitochondria	0.0495963	0.117411	0.0678152	0	2.43788	0	3.10779	-2.43788	-3.10779	0.669911		subs			subs
'ECOAH4m'	enoyl-CoA hydratase (C10:0)	[m] : 3hdcoa <==> dc2coa + h2o	Fatty acid elongation in mitochondria	0.0495963	0.117411	0.0678152	0	2.43788	0	3.10779	-2.43788	-3.10779	0.669911		subs			subs
'ECOAH5m'	enoyl-CoA hydratase (C12:0)	[m] : 3hddcoa <==> dd2coa + h2o	Fatty acid elongation in mitochondria	0.0495963	0.117411	0.0678152	0	2.43788	0	3.10779	-2.43788	-3.10779	0.669911		subs			subs
'ECOAH6m'	enoyl-CoA hydratase (C14:0)	[m] : 3htdcoa <==> td2coa + h2o	Fatty acid elongation in mitochondria	0.0495963	0.117411	0.0678152	0	2.43788	0	3.10779	-2.43788	-3.10779	0.669911		subs			subs
'ECOAH7m'	enoyl-CoA hydratase (C16:0)	[m] : 3hhdcoa <==> hdd2coa + h2o	Fatty acid elongation in mitochondria	0.0495963	0.117411	0.0678152	0	2.43788	0	3.10779	-2.43788	-3.10779	0.669911		subs			subs
'HACD2m'	3-hydroxyacyl-CoA dehydrogenase (C6:0)	[m] : 3ohcoa + nadh + h <==> 3hhcoa + nad	Fatty acid elongation in mitochondria	0.0495963	0.117411	0.0678152	0	2.43788	0	3.10779	-2.43788	-3.10779	0.669911		subs			subs
'HACD3m'	3-hydroxyacyl-CoA dehydrogenase (C8:0)	[m] : 3oocoa + nadh + h <==> 3hocoa + nad	Fatty acid elongation in mitochondria	0.0495963	0.117411	0.0678152	0	2.43788	0	3.10779	-2.43788	-3.10779	0.669911		subs			subs
'HACD4m'	3-hydroxyacyl-CoA dehydrogenase (C10:0)	[m] : 3odcoa + nadh + h <==> 3hdcoa + nad	Fatty acid elongation in mitochondria	0.0495963	0.117411	0.0678152	0	2.43788	0	3.10779	-2.43788	-3.10779	0.669911		subs			subs
'HACD5m'	3-hydroxyacyl-CoA dehydrogenase (C12:0)	[m] : 3oddcoa + nadh + h <==> 3hddcoa + nad	Fatty acid elongation in mitochondria	0.0495963	0.117411	0.0678152	0	2.43788	0	3.10779	-2.43788	-3.10779	0.669911		subs			subs
'HACD6m'	3-hydroxyacyl-CoA dehydrogenase (C14:0)	[m] : 3otdcoa + nadh + h <==> 3htdcoa + nad	Fatty acid elongation in mitochondria	0.0495963	0.117411	0.0678152	0	2.43788	0	3.10779	-2.43788	-3.10779	0.669911		subs			subs
'HACD7m'	3-hydroxyacyl-CoA dehydrogenase (C16:0)	[m] : 3ohdcoa + nadh + h <==> 3hhdcoa + nad	Fatty acid elongation in mitochondria	0.0495963	0.117411	0.0678152	0	2.43788	0	3.10779	-2.43788	-3.10779	0.669911		subs			subs
'AACP1819ZS'	long-chain-fatty-acid-[acyl-carrier-protein] ligase (18:1(9Z))	[h] : atp + ocdce9a + ACP --> amp + ppi + octe9ACP + h	Fatty acid metabolism	0.0094308	0.022326	0.0128951	0	385.97	0	144.297	-385.97	-144.297	241.673		subs			subs
'AACPS1'	long-chain-fatty-acid-[acyl-carrier-protein] ligase (14:0)	[h] : atp + ttdca + ACP --> amp + ppi + myrsACP + h	Fatty acid metabolism	0	0	0	0	385.97	0	144.297	-385.97	-144.297	241.673		subs			subs
'AACPS3'	long-chain-fatty-acid-[acyl-carrier-protein] ligase (16:0)	[h] : atp + hdca + ACP --> amp + ppi + palmACP + h	Fatty acid metabolism	0.021034	0.0435947	0.0225607	0	385.97	0	144.297	-385.97	-144.297	241.673		subs			subs
'AACPS4'	long-chain-fatty-acid-[acyl-carrier-protein] ligase (16:1(9Z))	[h] : atp + hdcea + ACP --> amp + ppi + hdeACP + h	Fatty acid metabolism	0	0	0	0	385.97	0	144.297	-385.97	-144.297	241.673		subs			subs
'AACPS5'	long-chain-fatty-acid-[acyl-carrier-protein] ligase (18:1(11Z))	[h] : atp + ocdcea + ACP --> amp + ppi + octeACP + h	Fatty acid metabolism	0	0	0	0	385.97	0	144.297	-385.97	-144.297	241.673		subs			subs
'AACPS6'	long-chain-fatty-acid-[acyl-carrier-protein] ligase (18:0)	[h] : atp + ocdca + ACP --> amp + ppi + ocdcaACP + h	Fatty acid metabolism	0	0	0	0	385.97	0	144.297	-385.97	-144.297	241.673		subs			subs
'ACACT1'	Acetyl-CoA:acetyl-CoA C-acetyltransferase	[x] : coa + aacoa <==> (2) accoa	Fatty acid metabolism	0	0	0	0	2.01755	0	2.80516	-2.01755	-2.80516	0.787606		subs			subs
'ACACT2'	butanoyl-CoA:acetyl-CoA C-butanoyltransferase	[x] : coa + 3ohcoa <==> accoa + btcoa	Fatty acid metabolism	0	0	0	0	2.43788	0	3.10779	-2.43788	-3.10779	0.669911		subs			subs
'ACACT3'	Hexanoyl-CoA:acetyl-CoA C-acyltransferase	[x] : coa + 3oocoa <==> hxcoa + accoa	Fatty acid metabolism	0	0	0	0	2.43788	0	3.10779	-2.43788	-3.10779	0.669911		subs			subs
'ACACT4'	Octanoyl-CoA:acetyl-CoA C-acyltransferase	[x] : coa + 3odcoa <==> occoa + accoa	Fatty acid metabolism	0	0	0	0	2.43788	0	3.10779	-2.43788	-3.10779	0.669911		subs			subs
'ACACT5'	Decanoyl-CoA:acetyl-CoA C-acyltransferase	[x] : coa + 3oddcoa <==> dcacoa + accoa	Fatty acid metabolism	0	0	0	0	2.43788	0	3.10779	-2.43788	-3.10779	0.669911		subs			subs
'ACACT6'	Lauroyl-CoA:acetyl-CoA C-acyltransferase	[x] : coa + 3otdcoa <==> ddcacoa + accoa	Fatty acid metabolism	0	0	0	0	2.43788	0	3.10779	-2.43788	-3.10779	0.669911		subs			subs
'ACACT7'	myristoyl-CoA:acetylCoA C-myristoyltransferase	[x] : coa + 3ohdcoa <==> tdcoa + accoa	Fatty acid metabolism	0	0	0	0	2.43788	0	3.10779	-2.43788	-3.10779	0.669911		subs			subs
'ACOA100OR'	Decanoyl-CoA:(acceptor) 2,3-oxidoreductase	[x] : dcacoa + fad --> dc2coa + fadh2	Fatty acid metabolism	0	0	0	0	2.43788	0	3.10779	-2.43788	-3.10779	0.669911		subs			subs
'ACOA120OR'	Lauroyl-CoA:(acceptor) 2,3-oxidoreductase	[x] : ddcacoa + fad --> dd2coa + fadh2	Fatty acid metabolism	0	0	0	0	2.43788	0	3.10779	-2.43788	-3.10779	0.669911		subs			subs
'ACOA140OR'	Tetradecanoyl-CoA:(acceptor) 2,3-oxidoreductase	[x] : tdcoa + fad --> td2coa + fadh2	Fatty acid metabolism	0	0	0	0	2.43788	0	3.10779	-2.43788	-3.10779	0.669911		subs			subs
'ACOA160OR'	Palmitoyl-CoA:oxygen 2-oxidoreductase	[x] : pmtcoa + fad --> hdd2coa + fadh2	Fatty acid metabolism	0	0	0	0	2.43788	0	3.10779	-2.43788	-3.10779	0.669911		subs			subs
'ACOA40OR'	Butanoyl-CoA:oxygen 2-oxidoreductase	[x] : btcoa + fad --> fadh2 + b2coa	Fatty acid metabolism	0	0	0	0	2.01755	0	2.80516	-2.01755	-2.80516	0.787606		subs			subs
'ACOA60OR'	Hexanoyl-CoA:(acceptor) 2,3-oxidoreductase	[x] : hxcoa + fad --> hx2coa + fadh2	Fatty acid metabolism	0	0	0	0	2.43788	0	3.10779	-2.43788	-3.10779	0.669911		subs			subs
'ACOA80OR'	Octanoyl-CoA:oxygen 2-oxidoreductase	[x] : occoa + fad --> oc2coa + fadh2	Fatty acid metabolism	0	0	0	0	2.43788	0	3.10779	-2.43788	-3.10779	0.669911		subs			subs
'CACOAL'	Coniferonic acid:CoA ligase (AMP-forming)	[c] : atp + ca + coa --> amp + cacoa + ppi + h	Fatty acid metabolism	0.00184628	0.00437077	0.0025245	0	1000	0	1000	-1000	-1000	0		subs			subs
'CYTP450Rh'	cytochrome P-450 reductase, chloroplast	[h] : cytP450o + nadph + h <==> cytP450r + nadp	Fatty acid metabolism	0	0	0	0	0	0	0	0	0	0			blocked			blocked
'ECOAH1'	(S)-3-Hydroxybutanoyl-CoA hydro-lyase	[x] : b2coa + h2o <==> 3hbcoa	Fatty acid metabolism	0	0	0	0	2.01755	0	2.80516	-2.01755	-2.80516	0.787606		subs			subs
'ECOAH2'	(S)-Hydroxyhexanoyl-CoA hydro-lyase	[x] : hx2coa + h2o <==> 3hhcoa	Fatty acid metabolism	0	0	0	0	2.43788	0	3.10779	-2.43788	-3.10779	0.669911		subs			subs
'ECOAH3'	(S)-Hydroxyoctanoyl-CoA hydro-lyase	[x] : oc2coa + h2o <==> 3hocoa	Fatty acid metabolism	0	0	0	0	2.43788	0	3.10779	-2.43788	-3.10779	0.669911		subs			subs
'ECOAH4'	(S)-Hydroxydecanoyl-CoA hydro-lyase	[x] : dc2coa + h2o <==> 3hdcoa	Fatty acid metabolism	0	0	0	0	2.43788	0	3.10779	-2.43788	-3.10779	0.669911		subs			subs
'ECOAH5'	(S)-3-Hydroxydodecanoyl-CoA hydro-lyase	[x] : dd2coa + h2o <==> 3hddcoa	Fatty acid metabolism	0	0	0	0	2.43788	0	3.10779	-2.43788	-3.10779	0.669911		subs			subs
'ECOAH6'	(S)-3-Hydroxytetradecanoyl-CoA hydro-lyase	[x] : td2coa + h2o <==> 3htdcoa	Fatty acid metabolism	0	0	0	0	2.43788	0	3.10779	-2.43788	-3.10779	0.669911		subs			subs
'ECOAH7'	(S)-3-Hydroxyhexadecanoyl-CoA hydro-lyase	[x] : hdd2coa + h2o <==> 3hhdcoa	Fatty acid metabolism	0	0	0	0	2.43788	0	3.10779	-2.43788	-3.10779	0.669911		subs			subs
'FACOAL160'	Palmitate:CoA ligase (AMP-forming)	[c] : atp + hdca + coa --> amp + pmtcoa + ppi	Fatty acid metabolism	0	0	0	0	1000	0	1000	-1000	-1000	0		subs			subs
'FAH120'	fatty acid omega-hydroxylase (12:0)	[h] : ddca + cytP450r + o2 --> cytP450o + whddca + h2o	Fatty acid metabolism	0	0	0	0	0	0	0	0	0	0			blocked			blocked
'FAH140'	fatty acid omega-hydroxylase (14:0)	[h] : ttdca + cytP450r + o2 --> cytP450o + whttdca + h2o	Fatty acid metabolism	0	0	0	0	0	0	0	0	0	0			blocked			blocked
'FAH160'	fatty acid omega-hydroxylase (16:0)	[h] : hdca + cytP450r + o2 --> cytP450o + whhdca + h2o	Fatty acid metabolism	0	0	0	0	0	0	0	0	0	0			blocked			blocked
'FAH1819Z'	fatty acid omega-hydroxylase (18:1(9Z))	[h] : ocdce9a + cytP450r + o2 --> cytP450o + whodce9a + h2o	Fatty acid metabolism	0	0	0	0	0	0	0	0	0	0			blocked			blocked
'FAH1829Z12Z'	fatty acid omega-hydroxylase (18:2(9Z,12Z))	[h] : lnlc + cytP450r + o2 --> cytP450o + whlnlc + h2o	Fatty acid metabolism	0	0	0	0	0	0	0	0	0	0			blocked			blocked
'HACD1'	(S)-3-Hydroxybutanoyl-CoA:NAD oxidoreductase	[x] : 3hbcoa + nad <==> aacoa + nadh + h	Fatty acid metabolism	0	0	0	0	2.01755	0	2.80516	-2.01755	-2.80516	0.787606		subs			subs
'HACD2'	(S)-hydroxyhexanoyl-CoA:NAD oxidoreductase	[x] : 3hhcoa + nad <==> 3ohcoa + nadh + h	Fatty acid metabolism	0	0	0	0	2.43788	0	3.10779	-2.43788	-3.10779	0.669911		subs			subs
'HACD3'	(S)-hydroxyoctanoyl-CoA:NAD oxidoreductase	[x] : 3hocoa + nad <==> 3oocoa + nadh + h	Fatty acid metabolism	0	0	0	0	2.43788	0	3.10779	-2.43788	-3.10779	0.669911		subs			subs
'HACD4'	(S)-hydroxydecanoyl-CoA:NAD oxidoreductase	[x] : 3hdcoa + nad <==> 3odcoa + nadh + h	Fatty acid metabolism	0	0	0	0	2.43788	0	3.10779	-2.43788	-3.10779	0.669911		subs			subs
'HACD5'	(S)-3-hydroxydodecanoyl-CoA:NAD oxidoreductase	[x] : 3hddcoa + nad <==> 3oddcoa + nadh + h	Fatty acid metabolism	0	0	0	0	2.43788	0	3.10779	-2.43788	-3.10779	0.669911		subs			subs
'HACD6'	(S)-3-Hydroxytetradecanoyl-CoA:NAD oxidoreductase	[x] : 3htdcoa + nad <==> 3otdcoa + nadh + h	Fatty acid metabolism	0	0	0	0	2.43788	0	3.10779	-2.43788	-3.10779	0.669911		subs			subs
'HACD7'	(S)-3-Hydroxyhexadecanoyl-CoA:NAD oxidoreductase	[x] : 3hhdcoa + nad <==> 3ohdcoa + nadh + h	Fatty acid metabolism	0	0	0	0	2.43788	0	3.10779	-2.43788	-3.10779	0.669911		subs			subs
'LNLCCOAL'	Linoleic acid:CoA ligase (AMP-forming)	[c] : atp + lnlc + coa --> amp + lnlccoa + ppi	Fatty acid metabolism	0	0	0	0	1000	0	1000	-1000	-1000	0		subs			subs
'LNLNCACOAL'	alpha-Linolenic acid:CoA ligase (AMP-forming)	[c] : atp + lnlnca + coa --> amp + lnlncacoa + ppi	Fatty acid metabolism	0	0	0	0	1000	0	1000	-1000	-1000	0		subs			subs
'LNLNCGCOAL'	gamma-Linolenic acid:CoA ligase (AMP-forming)	[c] : atp + lnlncg + coa --> amp + lnlncgcoa + ppi	Fatty acid metabolism	0	0	0	0	1000	0	1000	-1000	-1000	0		subs			subs
'PACOAL'	Pinolenic acid:CoA ligase (AMP-forming)	[c] : atp + pa + coa --> amp + pacoa + ppi	Fatty acid metabolism	0.00184231	0.00436139	0.00251907	0	1000	0	1000	-1000	-1000	0		subs			subs
'10FTHFGLULL'	10-Formyltetrahydrofolate:L-glutamate ligase (ADP-forming)	[c] : atp + 10fthf + glu-L --> adp + pi + 10fthfglu-L	Folate biosynthesis	0	0	0	0	0	0	0	0	0	0			blocked			blocked
'10FTHFGLULLm'	10-Formyltetrahydrofolate:L-glutamate ligase (ADP-forming)	[m] : atp + 10fthf + glu-L --> adp + pi + 10fthfglu-L	Folate biosynthesis	0	0	0	0	0	0	0	0	0	0			blocked			blocked
'ADCL'	4-amino-4-deoxychorismate pyruvate-lyase	[c] : 4adcho --> 4abz + pyr + h	Folate biosynthesis	0	0	0	0	0	0	0	0	0	0			blocked			blocked
'ADCS'	chorismate:L-glutamine aminotransferase	[c] : chor + gln-L --> 4adcho + glu-L	Folate biosynthesis	0	0	0	0	0	0	0	0	0	0			blocked			blocked
'AKP1'	2-Amino-4-hydroxy-6-(erythro-1,2,3-trihydroxypropyl) dihydropteridine triphosphate phosphohydrolase (alkaline optimum)	[c] : ahdt + (3) h2o --> dhnpt + (3) pi + h	Folate biosynthesis	0	0	0	0	0	0	0	0	0	0			blocked			blocked
'DHFOR'	Dihydrofolate:NAD+ oxidoreductase	[c] : fol + nadh + h --> dhf + nad	Folate biosynthesis	0	0	0	0	0	0	0	0	0	0			blocked			blocked
'DHFS'	7,8-dihydropteroate:L-glutamate ligase (ADP-forming)	[c] : atp + dhpt + glu-L --> adp + pi + dhf + h	Folate biosynthesis	0	0	0	0	0	0	0	0	0	0			blocked			blocked
'DHNPAr'	2-Amino-4-hydroxy-6-(D-erythro-1,2,3-trihydroxypropyl)-7,8-dihydropteridine glycolaldehyde-lyase	[c] : dhnpt <==> gcald + 2ahhmp	Folate biosynthesis	0	0	0	0	0	0	0	0	0	0			blocked			blocked
'DHPS'	2-Amino-4-hydroxy-6-hydroxymethyl-7,8-dihydropteridine:4-aminobenzoate 2-amino-4-hydroxydihydropteridine-6-methenyltransferase	[c] : 2ahhmp + 4abz --> dhpt + h2o	Folate biosynthesis	0	0	0	0	0	0	0	0	0	0			blocked			blocked
'DNMPPA'	Dihydroneopterin monophosphate dephosphorylase	[c] : dhpmp + h2o --> dhnpt + pi	Folate biosynthesis	0	0	0	0	0	0	0	0	0	0			blocked			blocked
'DNTPPA'	Dihydroneopterin triphosphate pyrophosphatase	[c] : ahdt + h2o --> dhpmp + ppi	Folate biosynthesis	0	0	0	0	0	0	0	0	0	0			blocked			blocked
'FOLD3'	2-Amino-4-hydroxy-6-hydroxymethyl-7,8-dihydropteridine-diphosphate:4-aminobenzoate 2-amino-4-hydroxydihydropteridine-6-methenyltransferase	[c] : 2ahhmd + 4abz --> ppi + dhpt + h	Folate biosynthesis	0	0	0	0	0	0	0	0	0	0			blocked			blocked
'GTPCI'	GTP 7,8-8,9-dihydrolase	[c] : gtp + h2o --> ahdt + for + (2) h	Folate biosynthesis	0	0	0	0	0	0	0	0	0	0			blocked			blocked
'HPPK'	ATP:2-amino-4-hydroxy-6-hydroxymethyl-7,8-dihydropteridine 6'-pyrophosphotransferase	[c] : atp + 2ahhmp --> amp + 2ahhmd	Folate biosynthesis	0	0	0	0	0	0	0	0	0	0			blocked			blocked
'THFGLUH'	gamma-glutamyl hydrolase	[c] : thfglu + h2o --> glu-L + thf + h	Folate biosynthesis	0	0	0	0	14.4443	0	19.6547	-14.4443	-19.6547	5.21044		subs			subs
'THFGLUS'	Tetrahydrofolate:L-glutamate gamma-ligase (ADP-forming)	[c] : atp + thf + glu-L --> adp + pi + thfglu	Folate biosynthesis	0	0	0	0	14.4443	0	19.6547	-14.4443	-19.6547	5.21044		subs			subs
'THFOR1'	5,6,7,8-Tetrahydrofolate:NAD+ oxidoreductase	[c] : fol + (2) nadh + (2) h --> thf + (2) nad	Folate biosynthesis	0	0	0	0	0	0	0	0	0	0			blocked			blocked
'THFOR2'	5,6,7,8-Tetrahydrofolate:NADP+ oxidoreductase	[c] : fol + (2) nadph + (2) h --> thf + (2) nadp	Folate biosynthesis	0	0	0	0	0	0	0	0	0	0			blocked			blocked
'AF1PT'	ATP:D-fructose 1-phosphotransferase	[h] : atp + fru-B --> adp + f1p + h	Fructose and mannose metabolism	0	0	0	0	0	0	0	0	0	0			blocked			blocked
'AGAKI'	alpha-D-Glucose aldose-ketose-isomerase	[h] : glc-A <==> fru-B	Fructose and mannose metabolism	0.00522083	0.00326302	0.00195781	-1.21195	0.00522083	-4.50798	0.00326302	-4.5132	-1.21521	3.29798		subs			subs
'AM6PT'	ATP:D-mannose 6-phosphotransferase	[c] : atp + man --> adp + man6p + h	Fructose and mannose metabolism	0	0	0	0	1.20291	0	4.06908	-1.20291	-4.06908	2.86617		subs			subs
'AM6PTh'	ATP:D-mannose 6-phosphotransferase, chloroplast	[h] : atp + man --> adp + man6p + h	Fructose and mannose metabolism	0	0	0	0	0	0	0	0	0	0			blocked			blocked
'BFBP'	beta-D-Fructose 1,6-bisphosphate 1-phosphohydrolase	[c] : fdp-B + h2o --> f6p-B + pi	Fructose and mannose metabolism	0	0	0	0	0	0	0	0	0	0			blocked			blocked
'BFBPh'	beta-D-Fructose 1,6-bisphosphate 1-phosphohydrolase, chloroplast	[h] : fdp-B + h2o --> f6p-B + pi	Fructose and mannose metabolism	0	0	0	0	0	0	0	0	0	0			blocked			blocked
'F2PP'	D-Fructose 2-phosphate phosphatase	[h] : f2p + h2o --> fru-B + pi	Fructose and mannose metabolism	0	0	0	0	0	0	0	0	0	0			blocked			blocked
'FBPPH'	D-Fructose-2,6-bisphosphate 2-phosphohydrolase	[c] : f26bp + h2o --> f6p-B + pi	Fructose and mannose metabolism	0	0	0	0	14.4443	0	19.6547	-14.4443	-19.6547	5.21044		subs			subs
'FPGPL'	D-Fructose 1-phosphate D-glyceraldehyde-3-phosphate-lyase	[h] : f1p <==> dhap + glyald	Fructose and mannose metabolism	0	0	0	0	0	0	0	0	0	0			blocked			blocked
'GAMPG'	GTP:alpha-D-mannose-1-phosphate guanylyltransferase	[c] : gtp + man1p + h --> ppi + gdpmann	Fructose and mannose metabolism	0.0588664	0.153002	0.0941354	0	1.81793	0	6.76196	-1.81793	-6.76196	4.94404		subs			subs
'MAKI'	D-mannose aldose-ketose-isomerase	[h] : man <==> fru-B	Fructose and mannose metabolism	-0.00522083	-0.00326302	0.00195781	-0.00522083	1.21195	-0.00326302	4.50798	-1.21521	-4.5132	3.29798		subs			subs
'MPAKI'	D-mannose-6-phosphate aldose-ketose-isomerase	[c] : man6p <==> f6p-B	Fructose and mannose metabolism	-0.0588664	-0.153002	0.0941354	-1.81793	0.00522083	-6.76196	0.00326302	-6.76718	-1.82119	4.94599		subs			subs
'MPPM'	D-Mannose 6-phosphate 1,6-phosphomutase	[c] : man6p <==> man1p	Fructose and mannose metabolism	0.0588664	0.153002	0.0941354	0	1.81793	0	6.76196	-1.81793	-6.76196	4.94404		subs			subs
'PFK26'	ATP:D-fructose-6-phosphate 2-phosphotransferase	[c] : atp + f6p-B --> adp + f26bp + h	Fructose and mannose metabolism	0	0	0	0	14.4443	0	19.6547	-14.4443	-19.6547	5.21044		subs			subs
'SBTRh'	D-Glucitol:NADP+ 1-oxidoreductase	[h] : sbt-D + nadp <==> glc-A + nadph + h	Fructose and mannose metabolism	0	0	0	0	0	0	0	0	0	0			blocked			blocked
'AGMIS'	1-alpha-D-Galactosyl-myo-inositol:sucrose	[c] : 1Dgali + sucr --> inost + raffin	Galactose metabolism	0	0	0	0	0	0	0	0	0	0			blocked			blocked
'EMGH'	epimelibiose galactohydrolase	[h] : epm + h2o --> man + gal	Galactose metabolism	0	0	0	0	0	0	0	0	0	0			blocked			blocked
'GALK'	galactokinase	[c] : atp + gal --> adp + gal1p + h	Galactose metabolism	0	0	0	0	0	0	0	0	0	0			blocked			blocked
'GALKh'	galactokinase, chloroplast	[h] : atp + gal --> adp + gal1p + h	Galactose metabolism	0	0	0	0	0	0	0	0	0	0			blocked			blocked
'GALO'	galactose oxidase	[n] : gal + o2 + h2o --> galctn-D + h2o2 + h	Galactose metabolism	0	0	0	0	0	0	0	0	0	0			blocked			blocked
'GGGH'	galactosylglycerol galactohydrolase	[h] : ggl + h2o --> gal + glyc	Galactose metabolism	0	0	0	0	0	0	0	0	0	0			blocked			blocked
'GRGT'	galactinol---raffinose galactosyltransferase	[h] : 1Dgali + raffin --> inost + stc	Galactose metabolism	0	0	0	0	0	0	0	0	0	0			blocked			blocked
'IAGT'	inositol 3-alpha-galactosyltransferase	[c] : udpgal + inost --> udp + 1Dgali + h	Galactose metabolism	0	0	0	0	0	0	0	0	0	0			blocked			blocked
'LCGH'	Lactose galactohydrolase	[h] : lcts + h2o --> glc-A + gal	Galactose metabolism	0	0	0	0	0	0	0	0	0	0			blocked			blocked
'MGHA'	melibiose galactohydrolase (glc-A)	[h] : melib + h2o --> gal + glc-A	Galactose metabolism	0	0	0	0	0	0	0	0	0	0			blocked			blocked
'MGHB'	melibiose galactohydrolase (glc-B)	[h] : melib + h2o --> gal + glc-B	Galactose metabolism	0	0	0	0	0	0	0	0	0	0			blocked			blocked
'MLGH'	Melibiitol galactohydrolase	[h] : melt + h2o --> sbt-D + gal	Galactose metabolism	0	0	0	0	0	0	0	0	0	0			blocked			blocked
'MTGH'	manninotriose galactohydrolase	[h] : mnt + h2o --> gal + melib	Galactose metabolism	0	0	0	0	0	0	0	0	0	0			blocked			blocked
'OAGMIG'	3-O-alpha-D-Galactosyl-1D-myo-inositol galactohydrolase	[h] : 1Dgali + h2o --> inost + gal	Galactose metabolism	0	0	0	0	0	0	0	0	0	0			blocked			blocked
'RFH'	raffinose fructohydrolase	[h] : raffin + h2o --> melib + fru-B	Galactose metabolism	0	0	0	0	0	0	0	0	0	0			blocked			blocked
'RGH'	Raffinose galactohydrolase	[h] : raffin + h2o --> gal + sucr	Galactose metabolism	0	0	0	0	0	0	0	0	0	0			blocked			blocked
'SFH'	stachyose fructohydrolase	[h] : stc + h2o --> mnt + fru-B	Galactose metabolism	0	0	0	0	0	0	0	0	0	0			blocked			blocked
'SGHA'	sucrose glucohydrolase (glc-A)	[h] : sucr + h2o --> fru-B + glc-A	Galactose metabolism	0	0	0	0	0	0	0	0	0	0			blocked			blocked
'SGHB'	sucrose glucohydrolase (glc-B)	[h] : sucr + h2o --> fru-B + glc-B	Galactose metabolism	0	0	0	0	0	0	0	0	0	0			blocked			blocked
'SYGH'	stachyose galactohydrolase	[h] : stc + h2o --> raffin + gal	Galactose metabolism	0	0	0	0	0	0	0	0	0	0			blocked			blocked
'UG4E'	UDP-glucose 4-epimerase	[c] : udpg <==> udpgal	Galactose metabolism	0.103353	0.244672	0.141319	0	0.174053	0	0.412698	-0.174053	-0.412698	0.238644		subs			subs
'ARGD'	arginine decarboxylase	[c] : glu-L + h --> 4abut + co2	Glutamate metabolism	0	0	0	0	0.656558	0	2.06892	-0.656558	-2.06892	1.41236		subs			subs
'ARGDh'	arginine decarboxylase, chloroplast	[h] : glu-L + h --> 4abut + co2	Glutamate metabolism	0	0	0	0	0.628012	0	1.87188	-0.628012	-1.87188	1.24387		subs			subs
'GAL'	glutamate---ammonia ligase, cytosol	[c] : atp + glu-L + nh4 --> adp + pi + gln-L + h	Glutamate metabolism	0	0	0	0	1000	0	1000	-1000	-1000	0		subs			subs
'GAM'	glutaminase	[h] : gln-L + h2o --> glu-L + nh4	Glutamate metabolism	0	0	0	0	1000	0	1000	-1000	-1000	0		subs			subs
'GDR'	glutathione-disulfide reductase	[c] : gthox + nadh + h --> (2) gthrd + nad	Glutamate metabolism	0.00260604	0.0126225	0.0100165	0	14.7367	0	19.8365	-14.7367	-19.8365	5.09979		subs			subs
'GDR(nadp)'	glutathione-disulfide reductase (NADP)	[c] : gthox + nadph + h --> (2) gthrd + nadp	Glutamate metabolism	0	0	0	0	14.7367	0	19.8365	-14.7367	-19.8365	5.09979		subs			subs
'GDR(nadp)h'	glutathione-disulfide reductase (NADP), chloroplast	[h] : gthox + nadph + h --> (2) gthrd + nadp	Glutamate metabolism	0.0199963	0	0.0199963	0	14.4443	0	11.9455	-14.4443	-11.9455	2.49872		subs			subs
'GDR(nadp)m'	glutathione-disulfide reductase (NADP), mitochondria	[m] : gthox + nadph + h --> (2) gthrd + nadp	Glutamate metabolism	0	0	0	0	0	0	0	0	0	0			blocked			blocked
'GDRh'	glutathione-disulfide reductase, chloroplast	[h] : gthox + nadh + h --> (2) gthrd + nad	Glutamate metabolism	0	0.0285505	0.0285505	0	14.4443	0	11.9455	-14.4443	-11.9455	2.49872		subs			subs
'GDRm'	glutathione-disulfide reductase, mitochondria	[m] : gthox + nadh + h --> (2) gthrd + nad	Glutamate metabolism	0	0	0	0	0	0	0	0	0	0			blocked			blocked
'GLNTL'	glutamine---tRNA ligase	[c] : atp + gln-L + trnagln --> amp + ppi + glntrna	Glutamate metabolism	0	0	0	0	0	0	0	0	0	0			blocked			blocked
'GLUS(ferr)'	glutamate synthase (ferrodoxin dependent)	[h] : gln-L + akg + (2) fdxrd --> (2) glu-L + (2) fdxox + (2) h	Glutamate metabolism	0.258111	4.8987	4.64059	0	28.8885	0	34.2414	-28.8885	-34.2414	5.35284		subs			subs
'GLUTL'	glutamate---tRNA ligase	[c] : atp + glu-L + trnaglu --> amp + ppi + glutrna	Glutamate metabolism	0	0	0	0	0	0	0	0	0	0			blocked			blocked
'PRDPARh'	5-phosphoribosylamine:diphosphate phospho-alpha-D-ribosyltransferase, chloroplast	[h] : gln-L + prpp + h2o --> pram + ppi + glu-L + (2) h	Glutamate metabolism	0	0	0	0	0	0	0	0	0	0			blocked			blocked
'GDHm'	glutamate dehydrogenase, mitochondria	[m] : glu-L + nad + h2o --> akg + nh4 + nadh + h	Glutamate metabolism;Arginine and proline metabolism	0	0	0	0	837.382	0	655.53	-837.382	-655.53	181.853		subs			subs
'GCL'	glutamate---cysteine ligase	[h] : atp + glu-L + cys-L --> adp + pi + glucys + h	Glutamate metabolism;Glutathione metabolism	0	0	0	0	0	0	0	0	0	0			blocked			blocked
'GTHS'	glutathione synthase	[h] : atp + glucys + gly --> adp + pi + gthrd + (2) h	Glutamate metabolism;Glutathione metabolism	0	0	0	0	0	0	0	0	0	0			blocked			blocked
'GALh'	glutamate---ammonia ligase, chloroplast	[h] : atp + glu-L + nh4 --> adp + pi + gln-L + h	Glutamate metabolism;Nitrogen metabolism	0.330727	7.58576	7.25503	0	933.732	0	286.842	-933.732	-286.842	646.89		subs			subs
'GALm'	glutamate---ammonia ligase, mitochondria	[m] : atp + glu-L + nh4 --> adp + pi + gln-L + h	Glutamate metabolism;Nitrogen metabolism	0.0432072	0.0841608	0.0409536	0	0.628012	0	1.87188	-0.628012	-1.87188	1.24387		subs			subs
'GLUS'	glutamate synthase (NADH)	[h] : gln-L + akg + nadh + h --> (2) glu-L + nad	Glutamate metabolism;Nitrogen metabolism	0	2.50597	2.50597	0	1000	0	1000	-1000	-1000	0		subs			subs
'GDH'	glutamate dehydrogenase	[h] : glu-L + nad + h2o --> akg + nh4 + nadh + h	Glutamate metabolism;Nitrogen metabolism;Arginine and proline metabolism	0	0	0	0	1000	0	1000	-1000	-1000	0		subs			subs
'GDH(nadp)'	glutamate dehydrogenase [NAD(P)+]	[h] : glu-L + nadp + h2o --> akg + nh4 + nadph + h	Glutamate metabolism;Nitrogen metabolism;Arginine and proline metabolism	0	0	0	0	1000	0	1000	-1000	-1000	0		subs			subs
'GTHAMPOR'	AMP,sulfite:glutathione-disulfide oxidoreductase (adenosine-5'-phosphosulfate-forming), cytosol	[c] : amp + hso3 + gthox + h <==> aps + (2) gthrd	Glutathione metabolism	-0.00260604	-0.0126225	0.0100165	-8.51732	0	-10	0	-10	-8.51732	1.48268		subs			subs
'GTHAMPORh'	AMP,sulfite:glutathione-disulfide oxidoreductase (adenosine-5'-phosphosulfate-forming), chloroplast	[h] : amp + hso3 + gthox + h <==> aps + (2) gthrd	Glutathione metabolism	0	0	0	0	0	0	0	0	0	0			blocked			blocked
'GTHAMPORm'	AMP,sulfite:glutathione-disulfide oxidoreductase (adenosine-5'-phosphosulfate-forming), mitochondria	[m] : amp + hso3 + gthox + h <==> aps + (2) gthrd	Glutathione metabolism	0	0	0	0	0	0	0	0	0	0			blocked			blocked
'GTHP'	glutathione:hydrogen-peroxide oxidoreductase	[c] : h2o2 + (2) gthrd --> gthox + (2) h2o	Glutathione metabolism	0	0	0	0	7.31363	0	9.88554	-7.31363	-9.88554	2.57191		subs			subs
'GTHPDSOR'	glutathione:protein-disulfide oxidoreductase	[h] : protdt + gthox <==> protds + (2) gthrd	Glutathione metabolism	-0.0199963	-0.0285505	0.00855411	-0.0260074	0	-0.0346001	0	-0.0346001	-0.0260074	0.00859274		subs			subs
'ACOADAGAT16018111Z160'	acyl-CoA: diacylglycerol acyltransferase (16:0)	[c] : 12dgr16018111Z + pmtcoa --> tag16018111Z160 + coa	Glycerolipid metabolism	0.000179915	0.000425922	0.000246006	0	1000	0	1000	-1000	-1000	0		subs			subs
'ACOADAGAT16018111Z180'	acyl-CoA: diacylglycerol acyltransferase (18:0)	[c] : 12dgr16018111Z + ocdccoa --> tag16018111Z180 + coa	Glycerolipid metabolism	0.000174057	0.000412053	0.000237996	0	1000	0	1000	-1000	-1000	0		subs			subs
'ACOADAGAT16018111Z18111Z'	acyl-CoA: diacylglycerol acyltransferase (18:1(11Z))	[c] : 12dgr16018111Z + ocdcecoa --> tag16018111Z18111Z + coa	Glycerolipid metabolism	0.000174466	0.000413021	0.000238555	0	1000	0	1000	-1000	-1000	0		subs			subs
'ACOADAGAT16018111Z1819Z'	acyl-CoA: diacylglycerol acyltransferase (18:1(9Z))	[c] : 12dgr16018111Z + ocdce9coa --> tag16018111Z1819Z + coa	Glycerolipid metabolism	0.000174466	0.000413021	0.000238555	0	1000	0	1000	-1000	-1000	0		subs			subs
'ACOADAGAT16018111Z1835Z9Z12Z'	acyl-CoA: diacylglycerol acyltransferase (18:3(5Z,9Z,12Z))	[c] : 12dgr16018111Z + pacoa --> tag16018111Z1835Z9Z12Z + coa	Glycerolipid metabolism	0.000175288	0.000414967	0.000239679	0	1000	0	1000	-1000	-1000	0		subs			subs
'ACOADAGAT16018111Z1845Z9Z12Z15Z'	acyl-CoA: diacylglycerol acyltransferase (18:4(5Z,9Z,12Z,15Z))	[c] : 12dgr16018111Z + cacoa --> tag16018111Z1845Z9Z12Z15Z + coa	Glycerolipid metabolism	0.000175701	0.000415944	0.000240244	0	1000	0	1000	-1000	-1000	0		subs			subs
'ACOADAGAT1601819Z160'	acyl-CoA: diacylglycerol acyltransferase (16:0)	[c] : 12dgr1601819Z + pmtcoa --> tag1601819Z160 + coa	Glycerolipid metabolism	0.000179915	0.000425922	0.000246006	0	1000	0	1000	-1000	-1000	0		subs			subs
'ACOADAGAT1601819Z180'	acyl-CoA: diacylglycerol acyltransferase (18:0)	[c] : 12dgr1601819Z + ocdccoa --> tag1601819Z180 + coa	Glycerolipid metabolism	0.000174057	0.000412053	0.000237996	0	1000	0	1000	-1000	-1000	0		subs			subs
'ACOADAGAT1601819Z18111Z'	acyl-CoA: diacylglycerol acyltransferase (18:1(11Z))	[c] : 12dgr1601819Z + ocdcecoa --> tag1601819Z18111Z + coa	Glycerolipid metabolism	0.000174466	0.000413021	0.000238555	0	1000	0	1000	-1000	-1000	0		subs			subs
'ACOADAGAT1601819Z1819Z'	acyl-CoA: diacylglycerol acyltransferase (18:1(9Z))	[c] : 12dgr1601819Z + ocdce9coa --> tag1601819Z1819Z + coa	Glycerolipid metabolism	0.000174466	0.000413021	0.000238555	0	1000	0	1000	-1000	-1000	0		subs			subs
'ACOADAGAT1601819Z1835Z9Z12Z'	acyl-CoA: diacylglycerol acyltransferase (18:3(5Z,9Z,12Z))	[c] : 12dgr1601819Z + pacoa --> tag1601819Z1835Z9Z12Z + coa	Glycerolipid metabolism	0.000175288	0.000414967	0.000239679	0	1000	0	1000	-1000	-1000	0		subs			subs
'ACOADAGAT1601819Z1845Z9Z12Z15Z'	acyl-CoA: diacylglycerol acyltransferase (18:4(5Z,9Z,12Z,15Z))	[c] : 12dgr1601819Z + cacoa --> tag1601819Z1845Z9Z12Z15Z + coa	Glycerolipid metabolism	0.000175701	0.000415944	0.000240244	0	1000	0	1000	-1000	-1000	0		subs			subs
'ACOADAGAT1801819Z160'	acyl-CoA: diacylglycerol acyltransferase (16:0)	[c] : 12dgr1801819Z + pmtcoa --> tag1801819Z160 + coa	Glycerolipid metabolism	0.000174057	0.000412053	0.000237996	0	1000	0	1000	-1000	-1000	0		subs			subs
'ACOADAGAT1801819Z180'	acyl-CoA: diacylglycerol acyltransferase (18:0)	[c] : 12dgr1801819Z + ocdccoa --> tag1801819Z180 + coa	Glycerolipid metabolism	0.000168568	0.000399058	0.00023049	0	1000	0	1000	-1000	-1000	0		subs			subs
'ACOADAGAT1801819Z18111Z'	acyl-CoA: diacylglycerol acyltransferase (18:1(11Z))	[c] : 12dgr1801819Z + ocdcecoa --> tag1801819Z18111Z + coa	Glycerolipid metabolism	0.000168952	0.000399966	0.000231015	0	1000	0	1000	-1000	-1000	0		subs			subs
'ACOADAGAT1801819Z1819Z'	acyl-CoA: diacylglycerol acyltransferase (18:1(9Z))	[c] : 12dgr1801819Z + ocdce9coa --> tag1801819Z1819Z + coa	Glycerolipid metabolism	0.000168952	0.000399966	0.000231015	0	1000	0	1000	-1000	-1000	0		subs			subs
'ACOADAGAT1801819Z1835Z9Z12Z'	acyl-CoA: diacylglycerol acyltransferase (18:3(5Z,9Z,12Z))	[c] : 12dgr1801819Z + pacoa --> tag1801819Z1835Z9Z12Z + coa	Glycerolipid metabolism	0.000169722	0.000401791	0.000232069	0	1000	0	1000	-1000	-1000	0		subs			subs
'ACOADAGAT1801819Z1845Z9Z12Z15Z'	acyl-CoA: diacylglycerol acyltransferase (18:4(5Z,9Z,12Z,15Z))	[c] : 12dgr1801819Z + cacoa --> tag1801819Z1845Z9Z12Z15Z + coa	Glycerolipid metabolism	0.000170109	0.000402707	0.000232598	0	1000	0	1000	-1000	-1000	0		subs			subs
'ACOADAGAT18111Z18111Z160'	acyl-CoA: diacylglycerol acyltransferase (16:0)	[c] : 12dgr18111Z18111Z + pmtcoa --> tag18111Z18111Z160 + coa	Glycerolipid metabolism	0.000174466	0.000413021	0.000238555	0	1000	0	1000	-1000	-1000	0		subs			subs
'ACOADAGAT18111Z18111Z180'	acyl-CoA: diacylglycerol acyltransferase (18:0)	[c] : 12dgr18111Z18111Z + ocdccoa --> tag18111Z18111Z180 + coa	Glycerolipid metabolism	0.000168952	0.000399966	0.000231015	0	1000	0	1000	-1000	-1000	0		subs			subs
'ACOADAGAT18111Z18111Z18111Z'	acyl-CoA: diacylglycerol acyltransferase (18:1(11Z))	[c] : 12dgr18111Z18111Z + ocdcecoa --> tag18111Z18111Z18111Z + coa	Glycerolipid metabolism	0.000169337	0.000400879	0.000231542	0	1000	0	1000	-1000	-1000	0		subs			subs
'ACOADAGAT18111Z18111Z1819Z'	acyl-CoA: diacylglycerol acyltransferase (18:1(9Z))	[c] : 12dgr18111Z18111Z + ocdce9coa --> tag18111Z18111Z1819Z + coa	Glycerolipid metabolism	0.000169337	0.000400879	0.000231542	0	1000	0	1000	-1000	-1000	0		subs			subs
'ACOADAGAT18111Z18111Z1835Z9Z12Z'	acyl-CoA: diacylglycerol acyltransferase (18:3(5Z,9Z,12Z))	[c] : 12dgr18111Z18111Z + pacoa --> tag18111Z18111Z1835Z9Z12Z + coa	Glycerolipid metabolism	0.000170111	0.000402712	0.000232601	0	1000	0	1000	-1000	-1000	0		subs			subs
'ACOADAGAT18111Z18111Z1845Z9Z12Z15Z'	acyl-CoA: diacylglycerol acyltransferase (18:4(5Z,9Z,12Z,15Z))	[c] : 12dgr18111Z18111Z + cacoa --> tag18111Z18111Z1845Z9Z12Z15Z + coa	Glycerolipid metabolism	0.0001705	0.000403632	0.000233132	0	1000	0	1000	-1000	-1000	0		subs			subs
'ACOADAGAT18111Z1819Z160'	acyl-CoA: diacylglycerol acyltransferase (16:0)	[c] : 12dgr18111Z1819Z + pmtcoa --> tag18111Z1819Z160 + coa	Glycerolipid metabolism	0.000174466	0.000413021	0.000238555	0	1000	0	1000	-1000	-1000	0		subs			subs
'ACOADAGAT18111Z1819Z180'	acyl-CoA: diacylglycerol acyltransferase (18:0)	[c] : 12dgr18111Z1819Z + ocdccoa --> tag18111Z1819Z180 + coa	Glycerolipid metabolism	0.000168952	0.000399966	0.000231015	0	1000	0	1000	-1000	-1000	0		subs			subs
'ACOADAGAT18111Z1819Z18111Z'	acyl-CoA: diacylglycerol acyltransferase (18:1(11Z))	[c] : 12dgr18111Z1819Z + ocdcecoa --> tag18111Z1819Z18111Z + coa	Glycerolipid metabolism	0.000169337	0.000400879	0.000231542	0	1000	0	1000	-1000	-1000	0		subs			subs
'ACOADAGAT18111Z1819Z1819Z'	acyl-CoA: diacylglycerol acyltransferase (18:1(9Z))	[c] : 12dgr18111Z1819Z + ocdce9coa --> tag18111Z1819Z1819Z + coa	Glycerolipid metabolism	0.000169337	0.000400879	0.000231542	0	1000	0	1000	-1000	-1000	0		subs			subs
'ACOADAGAT18111Z1819Z1835Z9Z12Z'	acyl-CoA: diacylglycerol acyltransferase (18:3(5Z,9Z,12Z))	[c] : 12dgr18111Z1819Z + pacoa --> tag18111Z1819Z1835Z9Z12Z + coa	Glycerolipid metabolism	0.000170111	0.000402712	0.000232601	0	1000	0	1000	-1000	-1000	0		subs			subs
'ACOADAGAT18111Z1819Z1845Z9Z12Z15Z'	acyl-CoA: diacylglycerol acyltransferase (18:4(5Z,9Z,12Z,15Z))	[c] : 12dgr18111Z1819Z + cacoa --> tag18111Z1819Z1845Z9Z12Z15Z + coa	Glycerolipid metabolism	0.0001705	0.000403632	0.000233132	0	1000	0	1000	-1000	-1000	0		subs			subs
'ACOADAGAT1819Z18111Z160'	acyl-CoA: diacylglycerol acyltransferase (16:0)	[c] : 12dgr1819Z18111Z + pmtcoa --> tag1819Z18111Z160 + coa	Glycerolipid metabolism	0.000174466	0.000413021	0.000238555	0	1000	0	1000	-1000	-1000	0		subs			subs
'ACOADAGAT1819Z18111Z180'	acyl-CoA: diacylglycerol acyltransferase (18:0)	[c] : 12dgr1819Z18111Z + ocdccoa --> tag1819Z18111Z180 + coa	Glycerolipid metabolism	0.000168952	0.000399966	0.000231015	0	1000	0	1000	-1000	-1000	0		subs			subs
'ACOADAGAT1819Z18111Z18111Z'	acyl-CoA: diacylglycerol acyltransferase (18:1(11Z))	[c] : 12dgr1819Z18111Z + ocdcecoa --> tag1819Z18111Z18111Z + coa	Glycerolipid metabolism	0.000169337	0.000400879	0.000231542	0	1000	0	1000	-1000	-1000	0		subs			subs
'ACOADAGAT1819Z18111Z1819Z'	acyl-CoA: diacylglycerol acyltransferase (18:1(9Z))	[c] : 12dgr1819Z18111Z + ocdce9coa --> tag1819Z18111Z1819Z + coa	Glycerolipid metabolism	0.000169337	0.000400879	0.000231542	0	1000	0	1000	-1000	-1000	0		subs			subs
'ACOADAGAT1819Z18111Z1835Z9Z12Z'	acyl-CoA: diacylglycerol acyltransferase (18:3(5Z,9Z,12Z))	[c] : 12dgr1819Z18111Z + pacoa --> tag1819Z18111Z1835Z9Z12Z + coa	Glycerolipid metabolism	0.000170111	0.000402712	0.000232601	0	1000	0	1000	-1000	-1000	0		subs			subs
'ACOADAGAT1819Z18111Z1845Z9Z12Z15Z'	acyl-CoA: diacylglycerol acyltransferase (18:4(5Z,9Z,12Z,15Z))	[c] : 12dgr1819Z18111Z + cacoa --> tag1819Z18111Z1845Z9Z12Z15Z + coa	Glycerolipid metabolism	0.0001705	0.000403632	0.000233132	0	1000	0	1000	-1000	-1000	0		subs			subs
'ACOADAGAT1819Z1819Z160'	acyl-CoA: diacylglycerol acyltransferase (16:0)	[c] : 12dgr1819Z1819Z + pmtcoa --> tag1819Z1819Z160 + coa	Glycerolipid metabolism	0.000174466	0.000413021	0.000238555	0	1000	0	1000	-1000	-1000	0		subs			subs
'ACOADAGAT1819Z1819Z180'	acyl-CoA: diacylglycerol acyltransferase (18:0)	[c] : 12dgr1819Z1819Z + ocdccoa --> tag1819Z1819Z180 + coa	Glycerolipid metabolism	0.000168952	0.000399966	0.000231015	0	1000	0	1000	-1000	-1000	0		subs			subs
'ACOADAGAT1819Z1819Z18111Z'	acyl-CoA: diacylglycerol acyltransferase (18:1(11Z))	[c] : 12dgr1819Z1819Z + ocdcecoa --> tag1819Z1819Z18111Z + coa	Glycerolipid metabolism	0.000169337	0.000400879	0.000231542	0	1000	0	1000	-1000	-1000	0		subs			subs
'ACOADAGAT1819Z1819Z1819Z'	acyl-CoA: diacylglycerol acyltransferase (18:1(9Z))	[c] : 12dgr1819Z1819Z + ocdce9coa --> tag1819Z1819Z1819Z + coa	Glycerolipid metabolism	0.000169337	0.000400879	0.000231542	0	1000	0	1000	-1000	-1000	0		subs			subs
'ACOADAGAT1819Z1819Z1835Z9Z12Z'	acyl-CoA: diacylglycerol acyltransferase (18:3(5Z,9Z,12Z))	[c] : 12dgr1819Z1819Z + pacoa --> tag1819Z1819Z1835Z9Z12Z + coa	Glycerolipid metabolism	0.000170111	0.000402712	0.000232601	0	1000	0	1000	-1000	-1000	0		subs			subs
'ACOADAGAT1819Z1819Z1845Z9Z12Z15Z'	acyl-CoA: diacylglycerol acyltransferase (18:4(5Z,9Z,12Z,15Z))	[c] : 12dgr1819Z1819Z + cacoa --> tag1819Z1819Z1845Z9Z12Z15Z + coa	Glycerolipid metabolism	0.0001705	0.000403632	0.000233132	0	1000	0	1000	-1000	-1000	0		subs			subs
'ACPT16018111Z'	betaine lipid synthase (3-amino-3-carboxypropyltransferase) (16:0/18:1(11Z))	[c] : 12dgr16018111Z + amet --> dghs16018111Z + 5mta + h	Glycerolipid metabolism	1.0421e-05	2.467e-05	1.4249e-05	0	1.04045e-05	0	2.467e-05	-1.04045e-05	-2.467e-05	1.42656e-05		subs			subs
'ACPT1601819Z'	betaine lipid synthase (3-amino-3-carboxypropyltransferase) (16:0/18:1(9Z))	[c] : 12dgr1601819Z + amet --> dghs1601819Z + 5mta + h	Glycerolipid metabolism	0.00097268	0.00230267	0.00132999	0	0.000971138	0	0.00230267	-0.000971138	-0.00230267	0.00133153		subs			subs
'ACPT18111Z18111Z'	betaine lipid synthase (3-amino-3-carboxypropyltransferase) (18:1(11Z)/18:1(11Z))	[c] : 12dgr18111Z18111Z + amet --> dghs18111Z18111Z + 5mta + h	Glycerolipid metabolism	1.0066e-05	2.38297e-05	1.37637e-05	0	1.005e-05	0	2.38297e-05	-1.005e-05	-2.38297e-05	1.37796e-05		subs			subs
'ACPT18111Z1819Z'	betaine lipid synthase (3-amino-3-carboxypropyltransferase) (18:1(11Z)/18:1(9Z))	[c] : 12dgr18111Z1819Z + amet --> dghs18111Z1819Z + 5mta + h	Glycerolipid metabolism	0.000128487	0.000304172	0.000175685	0	0.000128283	0	0.000304172	-0.000128283	-0.000304172	0.000175889		subs			subs
'ACPT1819Z18111Z'	betaine lipid synthase (3-amino-3-carboxypropyltransferase) (18:1(9Z)/18:1(11Z))	[c] : 12dgr1819Z18111Z + amet --> dghs1819Z18111Z + 5mta + h	Glycerolipid metabolism	6.56957e-05	0.000155524	8.98286e-05	0	6.55915e-05	0	0.000155524	-6.55915e-05	-0.000155524	8.99327e-05		subs			subs
'ACPT1819Z1819Z'	betaine lipid synthase (3-amino-3-carboxypropyltransferase) (18:1(9Z)/18:1(9Z))	[c] : 12dgr1819Z1819Z + amet --> dghs1819Z1819Z + 5mta + h	Glycerolipid metabolism	0.000669669	0.00158534	0.000915667	0	0.000668607	0	0.00158534	-0.000668607	-0.00158534	0.000916729		subs			subs
'AGPAT1601819Zh'	1-hexadecanoyl-sn-glycerol 3-phosphate O-acyltransferase ((9Z)-C18:1) (ACP substrate)	[h] : 1hdecg3p + octe9ACP --> ACP + pa1601819Z	Glycerolipid metabolism	0	0	0	0	0	0	0	0	0	0			blocked			blocked
'AGPAT160h'	1-hexadecanoyl-sn-glycerol 3-phosphate O-acyltransferase (n-C16:0) (ACP substrate)	[h] : 1hdecg3p + palmACP --> ACP + pa160	Glycerolipid metabolism	0.000331138	0.000783918	0.00045278	0	0.000330613	0	0.000783918	-0.000330613	-0.000783918	0.000453305		subs			subs
'AGPAT1801819Zh'	1-octadecanoyl-sn-glycerol 3-phosphate O-acyltransferase ((9Z)-C18:1) (ACP substrate)	[h] : 1odecg3p + octe9ACP --> ACP + pa1801819Z	Glycerolipid metabolism	0	0	0	0	0	0	0	0	0	0			blocked			blocked
'AGPAT18111Z160h'	1-octadec-11-enoyl-sn-glycerol 3-phosphate O-acyltransferase (n-C16:0) (ACP substrate)	[h] : 1odec11eg3p + palmACP --> ACP + pa18111Z160	Glycerolipid metabolism	0.000529672	0.00125392	0.000724244	0	0.000528832	0	0.00125392	-0.000528832	-0.00125392	0.000725083		subs			subs
'AGPAT18111Z1819Zh'	1-octadec-11-enoyl-sn-glycerol 3-phosphate O-acyltransferase ((9Z)-C18:1) (ACP substrate)	[h] : 1odec11eg3p + octe9ACP --> ACP + pa18111Z1819Z	Glycerolipid metabolism	0	0	0	0	0	0	0	0	0	0			blocked			blocked
'AGPAT1819Z160h'	1-octadec-9-enoyl-sn-glycerol 3-phosphateO-acyltransferase (n-C16:0) (ACP substrate)	[h] : 1odec9eg3p + palmACP --> ACP + pa1819Z160	Glycerolipid metabolism	0.00932231	0.0220691	0.0127468	0	0.00930753	0	0.0220691	-0.00930753	-0.0220691	0.0127616		subs			subs
'AGPAT1819Z1619Zh'	1-octadec-9-enoyl-sn-glycerol 3-phosphateO-acyltransferase ((9Z)-C16:1) (ACP substrate)	[h] : 1odec9eg3p + hdeACP --> ACP + pa1819Z1619Z	Glycerolipid metabolism	0.000108493	0.000256841	0.000148348	0	0.000108321	0	0.000256841	-0.000108321	-0.000256841	0.00014852		subs			subs
'AGPAT1819Z18111Zh'	1-octadec-9-enoyl-sn-glycerol 3-phosphateO-acyltransferase ((11Z)-C18:1) (ACP substrate)	[h] : 1odec9eg3p + octeACP --> ACP + pa1819Z18111Z	Glycerolipid metabolism	0	0	0	0	0	0	0	0	0	0			blocked			blocked
'AGPAT1819Z1819Zh'	1-octadec-9-enoyl-sn-glycerol 3-phosphateO-acyltransferase ((9Z)-C18:1) (ACP substrate)	[h] : 1odec9eg3p + octe9ACP --> ACP + pa1819Z1819Z	Glycerolipid metabolism	0	0	0	0	0	0	0	0	0	0			blocked			blocked
'AGPATCOA16018111Z'	1-hexadecanoyl-sn-glycerol 3-phosphate O-acyltransferase ((11Z)-C18:1) (CoA substrate)	[c] : 1hdecg3p + ocdcecoa --> coa + pa16018111Z	Glycerolipid metabolism	0.00106431	0.0025196	0.00145528	0	1000	0	1000	-1000	-1000	0		subs			subs
'AGPATCOA1601819Z'	1-hexadecanoyl-sn-glycerol 3-phosphate O-acyltransferase ((9Z)-C18:1) (CoA substrate)	[c] : 1hdecg3p + ocdce9coa --> coa + pa1601819Z	Glycerolipid metabolism	0.00202657	0.0047976	0.00277102	0	1000	0	1000	-1000	-1000	0		subs			subs
'AGPATCOA1801819Z'	1-octadecanoyl-sn-glycerol 3-phosphate O-acyltransferase ((9Z)-C18:1) (CoA substrate)	[c] : 1odecg3p + ocdce9coa --> coa + pa1801819Z	Glycerolipid metabolism	0.00142648	0.00337696	0.00195048	0	1000	0	1000	-1000	-1000	0		subs			subs
'AGPATCOA18111Z160'	1-octadec-11-enoyl-sn-glycerol 3-phosphate O-acyltransferase (n-C16:0) (CoA substrate)	[c] : 1odec11eg3p + pmtcoa --> coa + pa18111Z160	Glycerolipid metabolism	0.000259921	0.000615322	0.000355401	0	1000	0	1000	-1000	-1000	0		subs			subs
'AGPATCOA18111Z18111Z'	1-octadec-11-enoyl-sn-glycerol 3-phosphate O-acyltransferase ((11Z)-C18:1) (CoA substrate)	[c] : 1odec11eg3p + ocdcecoa --> coa + pa18111Z18111Z	Glycerolipid metabolism	0.00103277	0.00244492	0.00141215	0	1000	0	1000	-1000	-1000	0		subs			subs
'AGPATCOA18111Z1819Z'	1-octadec-11-enoyl-sn-glycerol 3-phosphate O-acyltransferase ((9Z)-C18:1) (CoA substrate)	[c] : 1odec11eg3p + ocdce9coa --> coa + pa18111Z1819Z	Glycerolipid metabolism	0.00158919	0.00376216	0.00217297	0	1000	0	1000	-1000	-1000	0		subs			subs
'AGPATCOA1819Z160'	1-octadec-9-enoyl-sn-glycerol 3-phosphateO-acyltransferase (n-C16:0) (CoA substrate)	[c] : 1odec9eg3p + pmtcoa --> coa + pa1819Z160	Glycerolipid metabolism	3.49893e-05	8.28318e-05	4.78425e-05	0	1000	0	1000	-1000	-1000	0		subs			subs
'AGPATCOA1819Z18111Z'	1-octadec-9-enoyl-sn-glycerol 3-phosphateO-acyltransferase ((11Z)-C18:1) (CoA substrate)	[c] : 1odec9eg3p + ocdcecoa --> coa + pa1819Z18111Z	Glycerolipid metabolism	0.0010884	0.00257661	0.00148821	0	1000	0	1000	-1000	-1000	0		subs			subs
'AGPATCOA1819Z1819Z'	1-octadec-9-enoyl-sn-glycerol 3-phosphateO-acyltransferase ((9Z)-C18:1) (CoA substrate)	[c] : 1odec9eg3p + ocdce9coa --> coa + pa1819Z1819Z	Glycerolipid metabolism	0.00173226	0.00410085	0.00236859	0	1000	0	1000	-1000	-1000	0		subs			subs
'ALCD19'	alcohol dehydrogenase (glycerol, NAD)	[c] : glyald + nadh + h <==> glyc + nad	Glycerolipid metabolism	0.00586695	2.75599	2.75012	-1000	1000	-1000	1000	-2000	-2000	0		subs			subs
'ALCD19y'	alcohol dehydrogenase (glycerol, NADP)	[c] : glyald + nadph + h <==> glyc + nadp	Glycerolipid metabolism	0.00602422	-2.72784	2.73386	-1000	1000	-1000	1000	-2000	-2000	0		subs			subs
'ASQDCADS1829Z12Z160'	oleate desaturase (2'-18:4(5Z,9Z,12Z,15Z)/18:2(9Z,12Z)/16:0)	[c] : asqdca1819Z160 + o2 + (2) nadh --> asqdca1829Z12Z160 + (2) h2o + (2) nad	Glycerolipid metabolism	0.000321834	0.000761891	0.000440057	0	0.000321323	0	0.000761891	-0.000321323	-0.000761891	0.000440567		subs			subs
'ASQDCADS1839Z12Z15Z160'	linoleate desaturase (2'-18:4(5Z,9Z,12Z,15Z)/18:3(9Z,12Z,15Z)/16:0)	[c] : asqdca1829Z12Z160 + o2 + (2) nadh --> asqdca1839Z12Z15Z160 + (2) h2o + (2) nad	Glycerolipid metabolism	0.000161068	0.000381303	0.000220235	0	0.000160813	0	0.000381303	-0.000160813	-0.000381303	0.000220491		subs			subs
'ASQDPADS1829Z12Z160'	oleate desaturase (2'-18:3(5Z,9Z,12Z)/18:2(9Z,12Z)/16:0)	[c] : asqdpa1819Z160 + o2 + (2) nadh --> asqdpa1829Z12Z160 + (2) h2o + (2) nad	Glycerolipid metabolism	0.000321233	0.000760469	0.000439236	0	0.000320724	0	0.000760469	-0.000320724	-0.000760469	0.000439745		subs			subs
'ASQDPADS1839Z12Z15Z160'	linoleate desaturase (2'-18:3(5Z,9Z,12Z)/18:3(9Z,12Z,15Z)/16:0)	[c] : asqdpa1829Z12Z160 + o2 + (2) nadh --> asqdpa1839Z12Z15Z160 + (2) h2o + (2) nad	Glycerolipid metabolism	0.000160767	0.000380591	0.000219824	0	0.000160512	0	0.000380591	-0.000160512	-0.000380591	0.000220079		subs			subs
'DAGAH16018111Z'	1,2-diacyl-sn-glycerol acylhydrolase (16:0/18:1(11Z))	[c] : 12dgr16018111Z + h2o --> mag160 + ocdcea + h	Glycerolipid metabolism	0	0	0	0	14.4443	0	19.6547	-14.4443	-19.6547	5.21044		subs			subs
'DAGAH1601819Z'	1,2-diacyl-sn-glycerol acylhydrolase (16:0/18:1(9Z))	[c] : 12dgr1601819Z + h2o --> mag160 + ocdce9a + h	Glycerolipid metabolism	0	0	0	0	14.4443	0	19.6547	-14.4443	-19.6547	5.21044		subs			subs
'DAGAH1801819Z'	1,2-diacyl-sn-glycerol acylhydrolase (18:0/18:1(9Z))	[c] : 12dgr1801819Z + h2o --> mag180 + ocdce9a + h	Glycerolipid metabolism	0	0	0	0	14.4443	0	19.6547	-14.4443	-19.6547	5.21044		subs			subs
'DAGAH18111Z18111Z'	1,2-diacyl-sn-glycerol acylhydrolase (18:1(11Z)/18:1(11Z))	[c] : 12dgr18111Z18111Z + h2o --> mag18111Z + ocdcea + h	Glycerolipid metabolism	0	0	0	0	14.4443	0	19.6547	-14.4443	-19.6547	5.21044		subs			subs
'DAGAH18111Z1819Z'	1,2-diacyl-sn-glycerol acylhydrolase (18:1(11Z)/18:1(9Z))	[c] : 12dgr18111Z1819Z + h2o --> mag18111Z + ocdce9a + h	Glycerolipid metabolism	0	0	0	0	14.4443	0	19.6547	-14.4443	-19.6547	5.21044		subs			subs
'DAGAH1819Z18111Z'	1,2-diacyl-sn-glycerol acylhydrolase (18:1(9Z)/18:1(11Z))	[c] : 12dgr1819Z18111Z + h2o --> mag1819Z + ocdcea + h	Glycerolipid metabolism	0	0	0	0	14.4443	0	19.6547	-14.4443	-19.6547	5.21044		subs			subs
'DAGAH1819Z1819Z'	1,2-diacyl-sn-glycerol acylhydrolase (18:1(9Z)/18:1(9Z))	[c] : 12dgr1819Z1819Z + h2o --> mag1819Z + ocdce9a + h	Glycerolipid metabolism	0	0	0	0	14.4443	0	19.6547	-14.4443	-19.6547	5.21044		subs			subs
'DAGK16018111Z'	diacylglycerol kinase (16:0/18:1(11Z))	[c] : atp + 12dgr16018111Z --> adp + pa16018111Z + h	Glycerolipid metabolism	0	0	0	0	14.4443	0	19.6547	-14.4443	-19.6547	5.21044		subs			subs
'DAGK1601819Z'	diacylglycerol kinase (16:0/18:1(9Z))	[c] : atp + 12dgr1601819Z --> adp + pa1601819Z + h	Glycerolipid metabolism	0	0	0	0	14.4443	0	19.6547	-14.4443	-19.6547	5.21044		subs			subs
'DAGK1601819Zh'	diacylglycerol kinase (16:0/18:1(9Z)), chloroplast	[h] : atp + 12dgr1601819Z --> adp + pa1601819Z + h	Glycerolipid metabolism	0	0	0	0	771.941	0	286.842	-771.941	-286.842	485.099		subs			subs
'DAGK160h'	diacylglycerol kinase (n-C16:0)	[h] : 12dgr160 + atp --> adp + h + pa160	Glycerolipid metabolism	0	0	0	0	771.941	0	286.842	-771.941	-286.842	485.099		subs			subs
'DAGK1801819Z'	diacylglycerol kinase (18:0/18:1(9Z))	[c] : atp + 12dgr1801819Z --> adp + pa1801819Z + h	Glycerolipid metabolism	0	0	0	0	14.4443	0	19.6547	-14.4443	-19.6547	5.21044		subs			subs
'DAGK1801819Zh'	diacylglycerol kinase (18:0/18:1(9Z)), chloroplast	[h] : atp + 12dgr1801819Z --> adp + pa1801819Z + h	Glycerolipid metabolism	0	0	0	0	771.941	0	286.842	-771.941	-286.842	485.099		subs			subs
'DAGK181'	diacylglycerol kinase (18:1(11Z)/18:1(11Z))	[c] : atp + 12dgr18111Z18111Z --> adp + pa18111Z18111Z + h	Glycerolipid metabolism	0	0	0	0	14.4443	0	19.6547	-14.4443	-19.6547	5.21044		subs			subs
'DAGK18111Z160h'	diacylglycerol kinase (18:1(11Z)/16:0)	[h] : atp + 12dgr18111Z160 --> adp + pa18111Z160 + h	Glycerolipid metabolism	0	0	0	0	771.941	0	286.842	-771.941	-286.842	485.099		subs			subs
'DAGK18111Z1819Z'	diacylglycerol kinase (18:1(11Z)/18:1(9Z))	[c] : atp + 12dgr18111Z1819Z --> adp + pa18111Z1819Z + h	Glycerolipid metabolism	0	0	0	0	14.4443	0	19.6547	-14.4443	-19.6547	5.21044		subs			subs
'DAGK18111Z1819Zh'	diacylglycerol kinase (18:1(11Z)/18:1(9Z)), chloroplast	[h] : atp + 12dgr18111Z1819Z --> adp + pa18111Z1819Z + h	Glycerolipid metabolism	0	0	0	0	771.941	0	286.842	-771.941	-286.842	485.099		subs			subs
'DAGK1819Z160h'	diacylglycerol kinase (18:1(9Z)/16:0)	[h] : atp + 12dgr1819Z160 --> adp + pa1819Z160 + h	Glycerolipid metabolism	0	0	0	0	771.941	0	286.842	-771.941	-286.842	485.099		subs			subs
'DAGK1819Z1619Zh'	diacylglycerol kinase (18:1(9Z)/16:1(9Z))	[h] : atp + 12dgr1819Z1619Z --> adp + pa1819Z1619Z + h	Glycerolipid metabolism	0	0	0	0	771.941	0	286.842	-771.941	-286.842	485.099		subs			subs
'DAGK1819Z18111Z'	diacylglycerol kinase (18:1(9Z)/18:1(11Z))	[c] : atp + 12dgr1819Z18111Z --> adp + pa1819Z18111Z + h	Glycerolipid metabolism	0	0	0	0	14.4443	0	19.6547	-14.4443	-19.6547	5.21044		subs			subs
'DAGK1819Z18111Zh'	diacylglycerol kinase (18:1(9Z)/18:1(11Z)), chloroplast	[h] : atp + 12dgr1819Z18111Z --> adp + pa1819Z18111Z + h	Glycerolipid metabolism	0	0	0	0	771.941	0	286.842	-771.941	-286.842	485.099		subs			subs
'DAGK1819Z1819Z'	diacylglycerol kinase (18:1(9Z)/18:1(9Z))	[c] : atp + 12dgr1819Z1819Z --> adp + pa1819Z1819Z + h	Glycerolipid metabolism	0	0	0	0	14.4443	0	19.6547	-14.4443	-19.6547	5.21044		subs			subs
'DAGK1819Z1819Zh'	diacylglycerol kinase (18:1(9Z)/18:1(9Z)), chloroplast	[h] : atp + 12dgr1819Z1819Z --> adp + pa1819Z1819Z + h	Glycerolipid metabolism	0	0	0	0	771.941	0	286.842	-771.941	-286.842	485.099		subs			subs
'DGDGD4DS1819Z1634Z7Z10Z'	digalatcosyldiacylglycerol 16-carbon delta4-desaturase (18:1(9Z)/16:3(4Z,7Z,10Z))	[h] : dgdg1819Z1627Z10Z + fdxox + o2 + (4) nadph --> dgdg1819Z1634Z7Z10Z + fdxrd + (2) h2o + (4) nadp	Glycerolipid metabolism	2.718e-05	6.43444e-05	3.71644e-05	0	0.00497752	0	0.0118022	-0.00497752	-0.0118022	0.00682469		subs			subs
'DGDGD4DS1829Z12Z1634Z7Z10Z'	digalatcosyldiacylglycerol 16-carbon delta4-desaturase (18:2(9Z,12Z)/16:3(4Z,7Z,10Z))	[h] : dgdg1829Z12Z1627Z10Z + fdxox + o2 + (4) nadph --> dgdg1829Z12Z1634Z7Z10Z + fdxrd + (2) h2o + (4) nadp	Glycerolipid metabolism	0.000172903	0.00229451	0.0021216	0	0.00495039	0	0.0117379	-0.00495039	-0.0117379	0.00678749		subs			subs
'DGDGD4DS1839Z12Z15Z1634Z7Z10Z'	digalatcosyldiacylglycerol 16-carbon delta4-desaturase (18:3(9Z,12Z,15Z)/16:3(4Z,7Z,10Z))	[h] : dgdg1839Z12Z15Z1627Z10Z + fdxox + o2 + (4) nadph --> dgdg1839Z12Z15Z1634Z7Z10Z + fdxrd + (2) h2o + (4) nadp	Glycerolipid metabolism	0	0.00032334	0.00032334	0	0.00442108	0	0.0104828	-0.00442108	-0.0104828	0.00606175		subs			subs
'DGDGD4DS1839Z12Z15Z1644Z7Z10Z13Z'	digalatcosyldiacylglycerol 16-carbon delta4-desaturase (18:3(9Z,12Z,15Z)/16:4(4Z,7Z,10Z,13Z))	[h] : dgdg1839Z12Z15Z1634Z7Z10Z + fdxox + o2 + (4) nadph --> dgdg1839Z12Z15Z1644Z7Z10Z13Z + fdxrd + (2) h2o + (4) nadp	Glycerolipid metabolism	3.64817e-05	8.63647e-05	4.9883e-05	0	0.00388275	0	0.00920639	-0.00388275	-0.00920639	0.00532364		subs			subs
'DGDGD7DS1819Z1617Z'	digalatcosyldiacylglycerol palmitate delta7-desaturase (18:1(9Z)/16:1(7Z))	[h] : dgdg1819Z160 + fdxox + o2 + (4) nadph --> dgdg1819Z1617Z + fdxrd + (2) h2o + (4) nadp	Glycerolipid metabolism	0.000644317	0.0140229	0.0133786	0	0.00605043	0	0.0143462	-0.00605043	-0.0143462	0.00829576		subs			subs
'DGDGD7DS1829Z12Z1617Z'	digalatcosyldiacylglycerol palmitate delta7-desaturase (18:2(9Z,12Z)/16:1(7Z))	[h] : dgdg1829Z12Z160 + fdxox + o2 + (4) nadph --> dgdg1829Z12Z1617Z + fdxrd + (2) h2o + (4) nadp	Glycerolipid metabolism	0	0	0	0	0.00590148	0	0.013993	-0.00590148	-0.013993	0.00809153		subs			subs
'DGDGGH1819Z160'	digalactosyl-diacylglycerol galactohydrolase (18:1(9Z)/16:0)	[h] : dgdg1819Z160 + h2o --> mgdg1819Z160 + gal	Glycerolipid metabolism	0	0	0	0	0.0942339	0	0.223438	-0.0942339	-0.223438	0.129204		subs			subs
'DGDGGH1819Z1617Z'	digalactosyl-diacylglycerol galactohydrolase (18:1(9Z)/16:1(7Z))	[h] : dgdg1819Z1617Z + h2o --> mgdg1819Z1617Z + gal	Glycerolipid metabolism	0	0	0	0	0.00540713	0	0.0128209	-0.00540713	-0.0128209	0.00741373		subs			subs
'DGDGGH1819Z1619Z'	digalactosyl-diacylglycerol galactohydrolase (18:1(9Z)/16:1(9Z))	[h] : dgdg1819Z1619Z + h2o --> mgdg1819Z1619Z + gal	Glycerolipid metabolism	0.0943563	0.210812	0.116455	0	0.0942339	0	0.223438	-0.0942339	-0.223438	0.129204		subs			subs
'DGDGGH1819Z1627Z10Z'	digalactosyl-diacylglycerol galactohydrolase (18:1(9Z)/16:2(7Z,10Z))	[h] : dgdg1819Z1627Z10Z + h2o --> mgdg1819Z1627Z10Z + gal	Glycerolipid metabolism	0	0	0	0	0.00537996	0	0.0127564	-0.00537996	-0.0127564	0.00737647		subs			subs
'DGDGGH1819Z1637Z10Z13Z'	digalactosyl-diacylglycerol galactohydrolase (18:1(9Z)/16:3(7Z,10Z,13Z))	[h] : dgdg1819Z1637Z10Z13Z + h2o --> mgdg1819Z1637Z10Z13Z + gal	Glycerolipid metabolism	0	0	0	0	0.00477776	0	0.0113285	-0.00477776	-0.0113285	0.00655079		subs			subs
'DGDGGH1829Z12Z160'	digalactosyl-diacylglycerol galactohydrolase (18:2(9Z,12Z)/16:0)	[h] : dgdg1829Z12Z160 + h2o --> mgdg1829Z12Z160 + gal	Glycerolipid metabolism	0	0	0	0	0.00546142	0	0.0129496	-0.00546142	-0.0129496	0.00748817		subs			subs
'DGDGGH1829Z12Z1617Z'	digalactosyl-diacylglycerol galactohydrolase (18:2(9Z,12Z)/16:1(7Z))	[h] : dgdg1829Z12Z1617Z + h2o --> mgdg1829Z12Z1617Z + gal	Glycerolipid metabolism	0	0	0	0	0.00540713	0	0.0128209	-0.00540713	-0.0128209	0.00741373		subs			subs
'DGDGGH1829Z12Z1619Z'	digalactosyl-diacylglycerol galactohydrolase (18:2(9Z,12Z)/16:1(9Z))	[h] : dgdg1829Z12Z1619Z + h2o --> mgdg1829Z12Z1619Z + gal	Glycerolipid metabolism	2.72225e-05	6.44449e-05	3.72225e-05	0	2.71793e-05	0	6.44449e-05	-2.71793e-05	-6.44449e-05	3.72656e-05		subs			subs
'DGDGGH1829Z12Z1627Z10Z'	digalactosyl-diacylglycerol galactohydrolase (18:2(9Z,12Z)/16:2(7Z,10))	[h] : dgdg1829Z12Z1627Z10Z + h2o --> mgdg1829Z12Z1627Z10Z + gal	Glycerolipid metabolism	0	0	0	0	0.00537996	0	0.0127564	-0.00537996	-0.0127564	0.00737647		subs			subs
'DGDGGH1829Z12Z1634Z7Z10Z'	digalactosyl-diacylglycerol galactohydrolase (18:2(9Z,12Z)/16:3(4Z,7Z,10Z))	[h] : dgdg1829Z12Z1634Z7Z10Z + h2o --> mgdg1829Z12Z1634Z7Z10Z + gal	Glycerolipid metabolism	0	0.00220852	0.00220852	0	0.00477776	0	0.0113285	-0.00477776	-0.0113285	0.00655079		subs			subs
'DGDGGH1829Z12Z1637Z10Z13Z'	digalactosyl-diacylglycerol galactohydrolase (18:2(9Z,12Z)/16:3(7Z,10Z,13Z))	[h] : dgdg1829Z12Z1637Z10Z13Z + h2o --> mgdg1829Z12Z1637Z10Z13Z + gal	Glycerolipid metabolism	0	0	0	0	0.00477776	0	0.0113285	-0.00477776	-0.0113285	0.00655079		subs			subs
'DGDGGH1839Z12Z15Z160'	digalactosyl-diacylglycerol galactohydrolase (18:3(9Z,12Z,15Z)/16:0)	[h] : dgdg1839Z12Z15Z160 + h2o --> mgdg1839Z12Z15Z160 + gal	Glycerolipid metabolism	0	6.44449e-05	6.44449e-05	0	2.71793e-05	0	6.44449e-05	-2.71793e-05	-6.44449e-05	3.72656e-05		subs			subs
'DGDGGH1839Z12Z15Z1627Z10Z'	digalactosyl-diacylglycerol galactohydrolase (18:3(9Z,12Z,15Z)/16:2(7Z,10))	[h] : dgdg1839Z12Z15Z1627Z10Z + h2o --> mgdg1839Z12Z15Z1627Z10Z + gal	Glycerolipid metabolism	0	0.000129585	0.000129585	0	0.00477776	0	0.0113286	-0.00477776	-0.0113286	0.00655079		subs			subs
'DGDGGH1839Z12Z15Z1634Z7Z10Z'	digalactosyl-diacylglycerol galactohydrolase (18:3(9Z,12Z,15Z)/16:3(4Z,7Z,10Z))	[h] : dgdg1839Z12Z15Z1634Z7Z10Z + h2o --> mgdg1839Z12Z15Z1634Z7Z10Z + gal	Glycerolipid metabolism	0	0	0	0	0.00428471	0	0.0101595	-0.00428471	-0.0101595	0.00587478		subs			subs
'DGDGGH1839Z12Z15Z1637Z10Z13Z'	digalactosyl-diacylglycerol galactohydrolase (18:3(9Z,12Z,15Z)/16:3(7Z,10Z,13Z))	[h] : dgdg1839Z12Z15Z1637Z10Z13Z + h2o --> mgdg1839Z12Z15Z1637Z10Z13Z + gal	Glycerolipid metabolism	0	0.0101595	0.0101595	0	0.00428471	0	0.0101595	-0.00428471	-0.0101595	0.00587478		subs			subs
'DGDGGH1839Z12Z15Z1644Z7Z10Z13Z'	digalactosyl-diacylglycerol galactohydrolase (18:3(9Z,12Z,15Z)/16:4(4Z,7Z,10Z,13Z))	[h] : dgdg1839Z12Z15Z1644Z7Z10Z13Z + h2o --> mgdg1839Z12Z15Z1644Z7Z10Z13Z + gal	Glycerolipid metabolism	0	0	0	0	0.00384632	0	0.00912003	-0.00384632	-0.00912003	0.0052737		subs			subs
'DGDGS1819Z160'	digalactosyldiacylglycerol synthase (18:1(9Z)/16:0)	[h] : mgdg1819Z160 + udpgal --> dgdg1819Z160 + udp + h	Glycerolipid metabolism	0.00165477	0.0164795	0.0148247	0	0.0958861	0	0.227356	-0.0958861	-0.227356	0.13147		subs			subs
'DGDGS1819Z1619Z'	digalactosyldiacylglycerol synthase (18:1(9Z)/16:1(9Z))	[h] : mgdg1819Z1619Z + udpgal --> dgdg1819Z1619Z + udp + h	Glycerolipid metabolism	0.0944648	0.211069	0.116604	0	0.0943151	0	0.223631	-0.0943151	-0.223631	0.129316		subs			subs
'DGDGW3DS1819Z1637Z10Z13Z'	omega-3 desaturase (18:1(9Z)/16:3(7Z,10Z,13Z)) (DGDG)	[h] : dgdg1819Z1627Z10Z + fdxox + o2 + (4) nadph --> dgdg1819Z1637Z10Z13Z + fdxrd + (2) h2o + (4) nadp	Glycerolipid metabolism	0.000163602	6.43444e-05	9.92572e-05	0	0.00497752	0	0.0118022	-0.00497752	-0.0118022	0.00682469		subs			subs
'DGDGW3DS1829Z12Z1637Z10Z13Z'	omega-3 desaturase (18:2(9Z,12Z)/16:3(7Z,10Z,13Z)) (DGDG)	[h] : dgdg1829Z12Z1627Z10Z + fdxox + o2 + (4) nadph --> dgdg1829Z12Z1637Z10Z13Z + fdxrd + (2) h2o + (4) nadp	Glycerolipid metabolism	0	8.59817e-05	8.59817e-05	0	0.00495039	0	0.0117379	-0.00495039	-0.0117379	0.00678749		subs			subs
'DGDGW3DS1839Z12Z15Z160'	omega-3 desaturase (18:3(9Z,12Z,15Z)/16:0) (DGDG)	[h] : dgdg1829Z12Z160 + fdxox + o2 + (4) nadph --> dgdg1839Z12Z15Z160 + fdxrd + (2) h2o + (4) nadp	Glycerolipid metabolism	0.00032544	0.000834873	0.000509433	0	0.000352103	0	0.000834873	-0.000352103	-0.000834873	0.00048277		subs			subs
'DGDGW3DS1839Z12Z15Z1627Z10Z'	omega-3 desaturase (18:3(9Z,12Z,15Z)/16:2(7Z,10Z)) (DGDG)	[h] : dgdg1829Z12Z1627Z10Z + fdxox + o2 + (4) nadph --> dgdg1839Z12Z15Z1627Z10Z + fdxrd + (2) h2o + (4) nadp	Glycerolipid metabolism	7.26406e-05	0.0110214	0.0109487	0	0.00508659	0	0.0120608	-0.00508659	-0.0120608	0.00697424		subs			subs
'DGDGW3DS1839Z12Z15Z1634Z7Z10Z'	omega-3 desaturase (18:3(9Z,12Z,15Z)/16:3(4Z,7Z,10Z)) (DGDG)	[h] : dgdg1829Z12Z1634Z7Z10Z + fdxox + o2 + (4) nadph --> dgdg1839Z12Z15Z1634Z7Z10Z + fdxrd + (2) h2o + (4) nadp	Glycerolipid metabolism	0.000136583	0	0.000136583	0	0.00442108	0	0.0104828	-0.00442108	-0.0104828	0.00606175		subs			subs
'DGDGW3DS1839Z12Z15Z1637Z10Z13Z1'	omega-3 desaturase (18:3(9Z,12Z,15Z)/16:3(7Z,10Z,13Z)) (DGDG)	[h] : dgdg1829Z12Z1637Z10Z13Z + fdxox + o2 + (4) nadph --> dgdg1839Z12Z15Z1637Z10Z13Z + fdxrd + (2) h2o + (4) nadp	Glycerolipid metabolism	0.000100102	0	0.000100102	0	0.00442108	0	0.0104828	-0.00442108	-0.0104828	0.00606175		subs			subs
'DGDGW3DS1839Z12Z15Z1637Z10Z13Z2'	omega-3 desaturase (18:3(9Z,12Z,15Z)/16:3(7Z,10Z,13Z)) (DGDG)	[h] : dgdg1839Z12Z15Z1627Z10Z + fdxox + o2 + (4) nadph --> dgdg1839Z12Z15Z1637Z10Z13Z + fdxrd + (2) h2o + (4) nadp	Glycerolipid metabolism	0	0.0103965	0.0103965	0	0.00442108	0	0.0104828	-0.00442108	-0.0104828	0.00606175		subs			subs
'DGDGW3DS1839Z12Z15Z1644Z7Z10Z13Z'	omega-3 desaturase (18:3(9Z,12Z,15Z)/16:4(4Z,7Z,10Z,13Z)) (DGDG)	[h] : dgdg1839Z12Z15Z1637Z10Z13Z + fdxox + o2 + (4) nadph --> dgdg1839Z12Z15Z1644Z7Z10Z13Z + fdxrd + (2) h2o + (4) nadp	Glycerolipid metabolism	0	0	0	0	0.00388275	0	0.00920639	-0.00388275	-0.00920639	0.00532364		subs			subs
'DGDGW6DS1819Z1627Z10Z'	omega-6 desaturase (18:1(9Z)/16:2(7Z,10Z)) (DGDG)	[h] : dgdg1819Z1617Z + fdxox + o2 + (4) nadph --> dgdg1819Z1627Z10Z + fdxrd + (2) h2o + (4) nadp	Glycerolipid metabolism	0.000245022	0.000257095	1.20727e-05	0	0.00594211	0	0.0140893	-0.00594211	-0.0140893	0.00814724		subs			subs
'DGDGW6DS1829Z12Z160'	omega-6 desaturase (18:2(9Z,12Z)/16:0) (DGDG)	[h] : dgdg1819Z160 + fdxox + o2 + (4) nadph --> dgdg1829Z12Z160 + fdxrd + (2) h2o + (4) nadp	Glycerolipid metabolism	0.000776444	0.00190256	0.00112611	0	0.00673097	0	0.0159598	-0.00673097	-0.0159598	0.00922886		subs			subs
'DGDGW6DS1829Z12Z1617Z'	omega-6 desaturase (18:2(9Z,12Z)/16:1(7Z)) (DGDG)	[h] : dgdg1819Z1617Z + fdxox + o2 + (4) nadph --> dgdg1829Z12Z1617Z + fdxrd + (2) h2o + (4) nadp	Glycerolipid metabolism	0.000358704	0.0136697	0.013311	0	0.00590148	0	0.013993	-0.00590148	-0.013993	0.00809153		subs			subs
'DGDGW6DS1829Z12Z1619Z'	omega-6 desaturase (18:2(9Z,12Z)/16:1(9Z)) (DGDG)	[h] : dgdg1819Z1619Z + fdxox + o2 + (4) nadph --> dgdg1829Z12Z1619Z + fdxrd + (2) h2o + (4) nadp	Glycerolipid metabolism	6.79025e-05	0.000160748	9.2846e-05	0	6.77948e-05	0	0.000160748	-6.77948e-05	-0.000160748	9.29536e-05		subs			subs
'DGDGW6DS1829Z12Z1627Z10Z1'	omega-6 desaturase (18:2(9Z,12Z)/16:2(7Z,10Z)) (DGDG)	[h] : dgdg1819Z1627Z10Z + fdxox + o2 + (4) nadph --> dgdg1829Z12Z1627Z10Z + fdxrd + (2) h2o + (4) nadp	Glycerolipid metabolism	0	0	0	0	0.00583368	0	0.0138323	-0.00583368	-0.0138323	0.00799857		subs			subs
'DGDGW6DS1829Z12Z1627Z10Z2'	omega-6 desaturase (18:2(9Z,12Z)/16:2(7Z,10Z)) (DGDG)	[h] : dgdg1829Z12Z1617Z + fdxox + o2 + (4) nadph --> dgdg1829Z12Z1627Z10Z + fdxrd + (2) h2o + (4) nadp	Glycerolipid metabolism	0.000318024	0.0135734	0.0132554	0	0.00583368	0	0.0138323	-0.00583368	-0.0138323	0.00799857		subs			subs
'DGDGW6DS1829Z12Z1634Z7Z10Z'	omega-6 desaturase (18:2(9Z,12Z)/16:3(4Z,7Z,10Z))	[h] : dgdg1819Z1634Z7Z10Z + fdxox + o2 + (4) nadph --> dgdg1829Z12Z1634Z7Z10Z + fdxrd + (2) h2o + (4) nadp	Glycerolipid metabolism	0	0	0	0	0.00495039	0	0.0117379	-0.00495039	-0.0117379	0.00678749		subs			subs
'DGDGW6DS1829Z12Z1637Z10Z13Z'	omega-6 desaturase (18:2(9Z,12Z)/16:3(7Z,10Z,13Z)) (DGDG)	[h] : dgdg1819Z1637Z10Z13Z + fdxox + o2 + (4) nadph --> dgdg1829Z12Z1637Z10Z13Z + fdxrd + (2) h2o + (4) nadp	Glycerolipid metabolism	0.000136422	0	0.000136422	0	0.00495039	0	0.0117379	-0.00495039	-0.0117379	0.00678749		subs			subs
'DGTSD5DS1601835Z9Z12Z'	delta5 desaturase (16:0/18:3(5Z,9Z,12Z))	[c] : dgts1601829Z12Z + o2 + (2) nadh --> dgts1601835Z9Z12Z + (2) h2o + (2) nad	Glycerolipid metabolism	0.000811788	0.00192178	0.00110999	0	0.000810501	0	0.00192178	-0.000810501	-0.00192178	0.00111128		subs			subs
'DGTSD5DS18111Z1835Z9Z12Z'	delta5 desaturase (18:1(11Z)/18:3(5Z,9Z,12Z)) (DGTS)	[c] : dgts18111Z1829Z12Z + o2 + (2) nadh --> dgts18111Z1835Z9Z12Z + (2) h2o + (2) nad	Glycerolipid metabolism	9.11708e-05	0.000215833	0.000124662	0	9.10263e-05	0	0.000215833	-9.10263e-05	-0.000215833	0.000124806		subs			subs
'DGTSD5DS1819Z1835Z9Z12Z'	delta5 desaturase (18:1(9Z)/18:3(5Z,9Z,12Z)) (DGTS)	[c] : dgts1819Z1829Z12Z + o2 + (2) nadh --> dgts1819Z1835Z9Z12Z + (2) h2o + (2) nad	Glycerolipid metabolism	0.000156426	0.000215833	5.94065e-05	0	0.000521252	0	0.00123594	-0.000521252	-0.00123594	0.00071469		subs			subs
'DGTSD5DS1829Z12Z1835Z9Z12Z'	delta5 desaturase (18:2(9Z,12Z)/18:3(5Z,9Z,12Z))	[c] : dgts1829Z12Z1829Z12Z + o2 + (2) nadh --> dgts1829Z12Z1835Z9Z12Z + (2) h2o + (2) nad	Glycerolipid metabolism	0.000365653	0.00102011	0.000654456	0	0.000430226	0	0.00102011	-0.000430226	-0.00102011	0.000589883		subs			subs
'DGTSDS1601829Z12Z'	oleate desaturase (16:0/18:2(9Z,12Z))	[c] : dgts1601819Z + o2 + (2) nadh --> dgts1601829Z12Z + (2) h2o + (2) nad	Glycerolipid metabolism	0.000962259	0.002278	0.00131574	0	0.000960734	0	0.002278	-0.000960734	-0.002278	0.00131726		subs			subs
'DGTSDS1601845Z9Z12Z15Z'	linoleate desaturase (16:0/18:4(5Z,9Z,12Z,15Z))	[c] : dgts1601835Z9Z12Z + o2 + (2) nadh --> dgts1601845Z9Z12Z15Z + (2) h2o + (2) nad	Glycerolipid metabolism	0.000283688	0.000671586	0.000387898	0	0.000283238	0	0.000671586	-0.000283238	-0.000671586	0.000388348		subs			subs
'DGTSDS18111Z1829Z12Z'	oleate desaturase (18:1(11Z)/18:2(9Z,12Z)) (DGTS)	[c] : dgts18111Z1819Z + o2 + (2) nadh --> dgts18111Z1829Z12Z + (2) h2o + (2) nad	Glycerolipid metabolism	0.000118421	0.000280343	0.000161922	0	0.000118233	0	0.000280343	-0.000118233	-0.000280343	0.00016211		subs			subs
'DGTSDS18111Z1845Z9Z12Z15Z'	linoleate desaturase (18:1(11Z)/18:4(5Z,9Z,12Z,15Z)) (DGTS)	[c] : dgts18111Z1835Z9Z12Z + o2 + (2) nadh --> dgts18111Z1845Z9Z12Z15Z + (2) h2o + (2) nad	Glycerolipid metabolism	3.65263e-05	8.64703e-05	4.9944e-05	0	3.64684e-05	0	8.64703e-05	-3.64684e-05	-8.64703e-05	5.00019e-05		subs			subs
'DGTSDS1819Z1829Z12Z'	oleate desaturase (18:1(9Z)/18:2(9Z,12Z)) (DGTS)	[c] : dgts1819Z1819Z + o2 + (2) nadh --> dgts1819Z1829Z12Z + (2) h2o + (2) nad	Glycerolipid metabolism	0.000603973	0.000280343	0.000323631	0	0.000603016	0	0.00142981	-0.000603016	-0.00142981	0.000826796		subs			subs
'DGTSDS1819Z1845Z9Z12Z15Z'	linoleate desaturase (18:1(9Z)/18:4(5Z,9Z,12Z,15Z)) (DGTS)	[c] : dgts1819Z1835Z9Z12Z + o2 + (2) nadh --> dgts1819Z1845Z9Z12Z15Z + (2) h2o + (2) nad	Glycerolipid metabolism	0.000101782	8.64703e-05	1.53114e-05	0	0.00010162	0	0.000240952	-0.00010162	-0.000240952	0.000139332		subs			subs
'DGTSDS1829Z12Z18111Z'	oleate desaturase (18:2(9Z,12Z)/18:1(11Z))	[c] : dgts1819Z18111Z + o2 + (2) nadh --> dgts1829Z12Z18111Z + (2) h2o + (2) nad	Glycerolipid metabolism	5.56297e-05	0.000131695	7.60649e-05	0	5.55415e-05	0	0.000131695	-5.55415e-05	-0.000131695	7.61531e-05		subs			subs
'DGTSDS1829Z12Z1819Z'	oleate desaturase (18:2(9Z,12Z)/18:1(9Z))	[c] : dgts1819Z1819Z + o2 + (2) nadh --> dgts1829Z12Z1819Z + (2) h2o + (2) nad	Glycerolipid metabolism	5.56297e-05	0.00128116	0.00122553	0	0.000540324	0	0.00128116	-0.000540324	-0.00128116	0.00074084		subs			subs
'DGTSDS1829Z12Z1829Z12Z1'	oleate desaturase (18:2(9Z,12Z)/18:2(9Z,12Z))	[c] : dgts1829Z12Z1819Z + o2 + (2) nadh --> dgts1829Z12Z1829Z12Z + (2) h2o + (2) nad	Glycerolipid metabolism	0	0.00114947	0.00114947	0	0.000484783	0	0.00114947	-0.000484783	-0.00114947	0.000664687		subs			subs
'DGTSDS1829Z12Z1829Z12Z2'	oleate desaturase (18:2(9Z,12Z)/18:2(9Z,12Z))	[c] : dgts1819Z1829Z12Z + o2 + (2) nadh --> dgts1829Z12Z1829Z12Z + (2) h2o + (2) nad	Glycerolipid metabolism	0.000420297	0	0.000420297	0	0.000484783	0	0.00114947	-0.000484783	-0.00114947	0.000664687		subs			subs
'DGTSDS1829Z12Z1835Z9Z12Z'	oleate desaturase (18:2(9Z,12Z)/18:3(5Z,9Z,12Z)) (DGTS)	[c] : dgts1819Z1835Z9Z12Z + o2 + (2) nadh --> dgts1829Z12Z1835Z9Z12Z + (2) h2o + (2) nad	Glycerolipid metabolism	0	0	0	0	0.000430226	0	0.00102011	-0.000430226	-0.00102011	0.000589883		subs			subs
'DGTSDS1829Z12Z1845Z9Z12Z15Z1'	linoleate desaturase (18:2(9Z,12Z)/18:4(5Z,9Z,12Z,15Z))	[c] : dgts1819Z1845Z9Z12Z15Z + o2 + (2) nadh --> dgts1829Z12Z1845Z9Z12Z15Z + (2) h2o + (2) nad	Glycerolipid metabolism	6.52554e-05	0	6.52554e-05	0	6.5152e-05	0	0.000154482	-6.5152e-05	-0.000154482	8.933e-05		subs			subs
'DGTSDS1829Z12Z1845Z9Z12Z15Z2'	oleate desaturase (18:2(9Z,12Z)/18:4(5Z,9Z,12Z,15Z))	[c] : dgts1829Z12Z1835Z9Z12Z + o2 + (2) nadh --> dgts1829Z12Z1845Z9Z12Z15Z + (2) h2o + (2) nad	Glycerolipid metabolism	0	0.000154482	0.000154482	0	6.5152e-05	0	0.000154482	-6.5152e-05	-0.000154482	8.933e-05		subs			subs
'DGTSDS1839Z12Z15Z18111Z'	linoleate desaturase (18:3(9Z,12Z,15Z)/18:1(11Z))	[c] : dgts1829Z12Z18111Z + o2 + (2) nadh --> dgts1839Z12Z15Z18111Z + (2) h2o + (2) nad	Glycerolipid metabolism	4.55371e-05	0.000107802	6.22649e-05	0	4.54649e-05	0	0.000107802	-4.54649e-05	-0.000107802	6.23371e-05		subs			subs
'DGTSDS1839Z12Z15Z1819Z'	linoleate desaturase (18:3(9Z,12Z,15Z)/18:1(9Z))	[c] : dgts1829Z12Z1819Z + o2 + (2) nadh --> dgts1839Z12Z15Z1819Z + (2) h2o + (2) nad	Glycerolipid metabolism	4.55371e-05	0.000107802	6.22649e-05	0	4.54649e-05	0	0.000107802	-4.54649e-05	-0.000107802	6.23371e-05		subs			subs
'DGTSDS1839Z12Z15Z1835Z9Z12Z'	linoleate desaturase (18:3(9Z,12Z,15Z)/18:3(5Z,9Z,12Z))	[c] : dgts1829Z12Z1835Z9Z12Z + o2 + (2) nadh --> dgts1839Z12Z15Z1835Z9Z12Z + (2) h2o + (2) nad	Glycerolipid metabolism	0.000146495	0.000346805	0.00020031	0	0.000201258	0	0.000477204	-0.000201258	-0.000477204	0.000275946		subs			subs
'DGTSDS1839Z12Z15Z1845Z9Z12Z15Z1'	linoleate desaturase (18:3(9Z,12Z,15Z)/18:4(5Z,9Z,12Z,15Z))	[c] : dgts1829Z12Z1845Z9Z12Z15Z + o2 + (2) nadh --> dgts1839Z12Z15Z1845Z9Z12Z15Z + (2) h2o + (2) nad	Glycerolipid metabolism	5.50822e-05	0.000130399	7.53164e-05	0	5.49949e-05	0	0.000130399	-5.49949e-05	-0.000130399	7.54037e-05		subs			subs
'DGTSDS1839Z12Z15Z1845Z9Z12Z15Z2'	linoleate desaturase (18:3(9Z,12Z,15Z)/18:4(5Z,9Z,12Z,15Z))	[c] : dgts1839Z12Z15Z1835Z9Z12Z + o2 + (2) nadh --> dgts1839Z12Z15Z1845Z9Z12Z15Z + (2) h2o + (2) nad	Glycerolipid metabolism	0	0	0	0	5.49949e-05	0	0.000130399	-5.49949e-05	-0.000130399	7.54037e-05		subs			subs
'FACOAL180'	long-chain acyl-CoA synthetase (18:0)	[c] : ocdca + atp + coa --> amp + ppi + ocdccoa	Glycerolipid metabolism	0.00261897	0.00619999	0.00358103	0	1000	0	1000	-1000	-1000	0		subs			subs
'FACOAL181'	long-chain acyl-CoA synthetase (18:1(9Z))	[c] : ocdce9a + atp + coa --> amp + ppi + ocdce9coa	Glycerolipid metabolism	0	0	0	0	1000	0	1000	-1000	-1000	0		subs			subs
'FACOAL18111Z'	long-chain acyl-CoA synthetase (18:1(11Z))	[c] : ocdcea + atp + coa --> amp + ppi + ocdcecoa	Glycerolipid metabolism	0.00726259	0.0171931	0.00993046	0	1000	0	1000	-1000	-1000	0		subs			subs
'G3PAT160'	glycerol-3-phosphate: acyl-coa acyltransferase (16:0)	[c] : glyc3p + pmtcoa --> 1hdecg3p + coa	Glycerolipid metabolism	0.00309089	0.00731719	0.00422631	0	14.4443	0	19.6547	-14.4443	-19.6547	5.21044		subs			subs
'G3PAT160h'	glycerol-3-phosphate acyltransferase (C16:0)	[h] : glyc3p + palmACP --> 1hdecg3p + ACP	Glycerolipid metabolism	0.000331138	0.000783918	0.00045278	0	0.000330613	0	0.000783918	-0.000330613	-0.000783918	0.000453305		subs			subs
'G3PAT180'	glycerol-3-phosphate: acyl-coa acyltransferase (18:0)	[c] : glyc3p + ocdccoa --> 1odecg3p + coa	Glycerolipid metabolism	0.00142648	0.00337696	0.00195048	0	14.4443	0	19.6547	-14.4443	-19.6547	5.21044		subs			subs
'G3PAT180h'	glycerol-3-phosphate acyltransferase (C18:0)	[h] : glyc3p + ocdcaACP --> 1odecg3p + ACP	Glycerolipid metabolism	0	0	0	0	0	0	0	0	0	0			blocked			blocked
'G3PAT181'	glycerol-3-phosphate: acyl-coa acyltransferase (18:1(11Z))	[c] : glyc3p + ocdcecoa --> 1odec11eg3p + coa	Glycerolipid metabolism	0.00288188	0.0068224	0.00394052	0	14.4443	0	19.6547	-14.4443	-19.6547	5.21044		subs			subs
'G3PAT1819Z'	glycerol-3-phosphate: acyl-coa acyltransferase (18:1(9Z))	[c] : glyc3p + ocdce9coa --> 1odec9eg3p + coa	Glycerolipid metabolism	0.00285565	0.0067603	0.00390465	0	14.4443	0	19.6547	-14.4443	-19.6547	5.21044		subs			subs
'G3PAT1819Zh'	glycerol-3-phosphate acyltransferase ((9Z)-C18:1)	[h] : glyc3p + octe9ACP --> 1odec9eg3p + ACP	Glycerolipid metabolism	0.0094308	0.022326	0.0128951	0	0.00941585	0	0.022326	-0.00941585	-0.022326	0.0129101		subs			subs
'G3PAT181h'	glycerol-3-phosphate acyltransferase ((11Z)-C18:1)	[h] : glyc3p + octeACP --> 1odec11eg3p + ACP	Glycerolipid metabolism	0.000529672	0.00125392	0.000724244	0	0.000528832	0	0.00125392	-0.000528832	-0.00125392	0.000725083		subs			subs
'GLYALDOR'	glyceraldehyde oxidoreductase (NAD)	[c] : glyc-R + nadh + (2) h <==> glyald + nad + h2o	Glycerolipid metabolism	0.0118912	0.0281505	0.0162593	-3.61107	0.0118723	-4.91368	0.0281505	-4.92555	-3.63922	1.28633		subs			subs
'GLYK'	glycerol kinase	[c] : atp + glyc --> adp + glyc3p + h	Glycerolipid metabolism	0.0102549	0.0242769	0.014022	0	14.4443	0	19.6547	-14.4443	-19.6547	5.21044		subs			subs
'MAGAH160'	1-acylglycerol acylhydrolase (16:0)	[c] : mag160 + h2o --> glyc + hdca + h	Glycerolipid metabolism	0	0	0	0	14.4443	0	19.6547	-14.4443	-19.6547	5.21044		subs			subs
'MAGAH180'	1-acylglycerol acylhydrolase (18:0)	[c] : mag180 + h2o --> glyc + ocdca + h	Glycerolipid metabolism	0	0	0	0	14.4443	0	19.6547	-14.4443	-19.6547	5.21044		subs			subs
'MAGAH18111Z'	1-acylglycerol acylhydrolase (18:1(11Z))	[c] : mag18111Z + h2o --> glyc + ocdcea + h	Glycerolipid metabolism	0	0	0	0	14.4443	0	19.6547	-14.4443	-19.6547	5.21044		subs			subs
'MAGAH1819Z'	1-acylglycerol acylhydrolase (18:1(9Z))	[c] : mag1819Z + h2o --> glyc + ocdce9a + h	Glycerolipid metabolism	0	0	0	0	14.4443	0	19.6547	-14.4443	-19.6547	5.21044		subs			subs
'MGDGD4DS1819Z1644Z7Z10Z13Z'	monogalatcosyldiacylglycerol 16-carbon delta4-desaturase (18:1(9Z)/16:4(4Z,7Z,10Z,13Z))	[h] : mgdg1819Z1637Z10Z13Z + fdxox + o2 + (4) nadph --> mgdg1819Z1644Z7Z10Z13Z + fdxrd + (2) h2o + (4) nadp	Glycerolipid metabolism	0.000439087	0	0.000439087	0	0.00428471	0	0.0101595	-0.00428471	-0.0101595	0.00587478		subs			subs
'MGDGD4DS1829Z12Z1634Z7Z10Z'	monogalatcosyldiacylglycerol 16-carbon delta4-desaturase (18:2(9Z,12Z)/16:3(4Z,7Z,10Z))	[h] : mgdg1829Z12Z1627Z10Z + fdxox + o2 + (4) nadph --> mgdg1829Z12Z1634Z7Z10Z + fdxrd + (2) h2o + (4) nadp	Glycerolipid metabolism	0.000493825	0	0.000493825	0	0.00477776	0	0.0113285	-0.00477776	-0.0113285	0.00655079		subs			subs
'MGDGD4DS1829Z12Z1644Z7Z10Z13Z'	monogalatcosyldiacylglycerol 16-carbon delta4-desaturase (18:2(9Z,12Z)/16:4(4Z,7Z,10Z,13Z))	[h] : mgdg1829Z12Z1637Z10Z13Z + fdxox + o2 + (4) nadph --> mgdg1829Z12Z1644Z7Z10Z13Z + fdxrd + (2) h2o + (4) nadp	Glycerolipid metabolism	0	0	0	0	0.00428471	0	0.0101595	-0.00428471	-0.0101595	0.00587478		subs			subs
'MGDGD4DS1839Z12Z15Z1634Z7Z10Z'	monogalatcosyldiacylglycerol 16-carbon delta4-desaturase (18:3(9Z,12Z,15Z)/16:3(4Z,7Z,10Z))	[h] : mgdg1839Z12Z15Z1627Z10Z + fdxox + o2 + (4) nadph --> mgdg1839Z12Z15Z1634Z7Z10Z + fdxrd + (2) h2o + (4) nadp	Glycerolipid metabolism	0	0	0	0	0.00428471	0	0.0101595	-0.00428471	-0.0101595	0.00587478		subs			subs
'MGDGD4DS1839Z12Z15Z1644Z7Z10Z13Z'	monogalatcosyldiacylglycerol 16-carbon delta4-desaturase (18:3(9Z,12Z,15Z)/16:4(4Z,7Z,10Z,13Z))	[h] : mgdg1839Z12Z15Z1634Z7Z10Z + fdxox + o2 + (4) nadph --> mgdg1839Z12Z15Z1644Z7Z10Z13Z + fdxrd + (2) h2o + (4) nadp	Glycerolipid metabolism	0	0	0	0	0.00384632	0	0.00912003	-0.00384632	-0.00912003	0.0052737		subs			subs
'MGDGD7DS1819Z1617Z'	monogalatcosyldiacylglycerol palmitate delta7-desaturase (18:1(9Z)/16:1(7Z))	[h] : mgdg1819Z160 + fdxox + o2 + (4) nadph --> mgdg1819Z1617Z + fdxrd + (2) h2o + (4) nadp	Glycerolipid metabolism	0.00541572	0	0.00541572	0	0.00540713	0	0.0128209	-0.00540713	-0.0128209	0.00741373		subs			subs
'MGDGD7DS1829Z12Z1617Z'	monogalatcosyldiacylglycerol palmitate delta7-desaturase (18:2(9Z,12Z)/16:1(7Z))	[h] : mgdg1829Z12Z160 + fdxox + o2 + (4) nadph --> mgdg1829Z12Z1617Z + fdxrd + (2) h2o + (4) nadp	Glycerolipid metabolism	0	0.000323265	0.000323265	0	0.00540713	0	0.0128209	-0.00540713	-0.0128209	0.00741373		subs			subs
'MGDGS1819Z160'	monogalactosyldiacylglycerol synthase (18:1(9Z)/16:0)	[h] : udpgal + 12dgr1819Z160 --> udp + mgdg1819Z160 + h	Glycerolipid metabolism	0.00712486	0.016867	0.00974214	0	0.00711357	0	0.016867	-0.00711357	-0.016867	0.00975343		subs			subs
'MGDGS1819Z1619Z'	monogalactosyldiacylglycerol synthase (18:1(9Z)/16:1(9Z))	[h] : udpgal + 12dgr1819Z1619Z --> udp + mgdg1819Z1619Z + h	Glycerolipid metabolism	0.000108493	0.000256841	0.000148348	0	0.000108321	0	0.000256841	-0.000108321	-0.000256841	0.00014852		subs			subs
'MGDGW3DS1819Z1637Z10Z13Z'	omega-3 desaturase (18:1(9Z)/16:3(7Z,10Z,13Z)) (MGDG)	[h] : mgdg1819Z1627Z10Z + fdxox + o2 + (4) nadph --> mgdg1819Z1637Z10Z13Z + fdxrd + (2) h2o + (4) nadp	Glycerolipid metabolism	0.00478534	0	0.00478534	0	0.00477776	0	0.0113285	-0.00477776	-0.0113285	0.00655079		subs			subs
'MGDGW3DS1829Z12Z1637Z10Z13Z'	omega-3 desaturase (18:2(9Z,12Z)/16:3(7Z,10Z,13Z)) (MGDG)	[h] : mgdg1829Z12Z1627Z10Z + fdxox + o2 + (4) nadph --> mgdg1829Z12Z1637Z10Z13Z + fdxrd + (2) h2o + (4) nadp	Glycerolipid metabolism	0	0.000129583	0.000129583	0	0.00477776	0	0.0113285	-0.00477776	-0.0113285	0.00655079		subs			subs
'MGDGW3DS1829Z12Z1644Z7Z10Z13Z'	omega-3 desaturase (18:2(9Z,12Z)/16:4(4Z,7Z,10Z,13Z))	[h] : mgdg1829Z12Z1634Z7Z10Z + fdxox + o2 + (4) nadph --> mgdg1829Z12Z1644Z7Z10Z13Z + fdxrd + (2) h2o + (4) nadp	Glycerolipid metabolism	0	0.00103947	0.00103947	0	0.00428471	0	0.0101595	-0.00428471	-0.0101595	0.00587478		subs			subs
'MGDGW3DS1839Z12Z15Z160'	omega-3 desaturase (18:3(9Z,12Z,15Z)/16:0) (MGDG)	[h] : mgdg1829Z12Z160 + fdxox + o2 + (4) nadph --> mgdg1839Z12Z15Z160 + fdxrd + (2) h2o + (4) nadp	Glycerolipid metabolism	2.72225e-05	0	2.72225e-05	0	2.71793e-05	0	6.44449e-05	-2.71793e-05	-6.44449e-05	3.72656e-05		subs			subs
'MGDGW3DS1839Z12Z15Z1627Z10Z'	omega-3 desaturase (18:3(9Z,12Z,15Z)/16:2(7Z,10Z)) (MGDG)	[h] : mgdg1829Z12Z1627Z10Z + fdxox + o2 + (4) nadph --> mgdg1839Z12Z15Z1627Z10Z + fdxrd + (2) h2o + (4) nadp	Glycerolipid metabolism	5.47386e-05	0	5.47386e-05	0	0.00477776	0	0.0113286	-0.00477776	-0.0113286	0.00655079		subs			subs
'MGDGW3DS1839Z12Z15Z1634Z7Z10Z'	omega-3 desaturase (18:3(9Z,12Z,15Z)/16:3(4Z,7Z,10Z)) (MGDG)	[h] : mgdg1829Z12Z1634Z7Z10Z + fdxox + o2 + (4) nadph --> mgdg1839Z12Z15Z1634Z7Z10Z + fdxrd + (2) h2o + (4) nadp	Glycerolipid metabolism	0.000439087	0.00103947	0.000600383	0	0.00428471	0	0.0101595	-0.00428471	-0.0101595	0.00587478		subs			subs
'MGDGW3DS1839Z12Z15Z1637Z10Z13Z1'	omega-3 desaturase (18:3(9Z,12Z,15Z)/16:3(7Z,10Z,13Z)) (MGDG)	[h] : mgdg1829Z12Z1637Z10Z13Z + fdxox + o2 + (4) nadph --> mgdg1839Z12Z15Z1637Z10Z13Z + fdxrd + (2) h2o + (4) nadp	Glycerolipid metabolism	0.00429152	0	0.00429152	0	0.00428471	0	0.0101595	-0.00428471	-0.0101595	0.00587478		subs			subs
'MGDGW3DS1839Z12Z15Z1637Z10Z13Z2'	omega-3 desaturase (18:3(9Z,12Z,15Z)/16:3(7Z,10Z,13Z)) (MGDG)	[h] : mgdg1839Z12Z15Z1627Z10Z + fdxox + o2 + (4) nadph --> mgdg1839Z12Z15Z1637Z10Z13Z + fdxrd + (2) h2o + (4) nadp	Glycerolipid metabolism	0	0	0	0	0.00428471	0	0.0101595	-0.00428471	-0.0101595	0.00587478		subs			subs
'MGDGW3DS1839Z12Z15Z1644Z7Z10Z13Z1'	omega-3 desaturase (18:3(9Z,12Z,15Z)/16:4(4Z,7Z,10Z,13Z)) (MGDG)	[h] : mgdg1829Z12Z1644Z7Z10Z13Z + fdxox + o2 + (4) nadph --> mgdg1839Z12Z15Z1644Z7Z10Z13Z + fdxrd + (2) h2o + (4) nadp	Glycerolipid metabolism	0	0	0	0	0.00384632	0	0.00912003	-0.00384632	-0.00912003	0.0052737		subs			subs
'MGDGW3DS1839Z12Z15Z1644Z7Z10Z13Z2'	omega-3 desaturase (18:3(9Z,12Z,15Z)/16:4(4Z,7Z,10Z,13Z)) (MGDG)	[h] : mgdg1839Z12Z15Z1637Z10Z13Z + fdxox + o2 + (4) nadph --> mgdg1839Z12Z15Z1644Z7Z10Z13Z + fdxrd + (2) h2o + (4) nadp	Glycerolipid metabolism	0.00385243	0.00912003	0.0052676	0	0.00384632	0	0.00912003	-0.00384632	-0.00912003	0.0052737		subs			subs
'MGDGW6DS1819Z1627Z10Z'	omega-6 desaturase (18:1(9Z)/16:2(7Z,10Z)) (MGDG)	[h] : mgdg1819Z1617Z + fdxox + o2 + (4) nadph --> mgdg1819Z1627Z10Z + fdxrd + (2) h2o + (4) nadp	Glycerolipid metabolism	0.00478534	0	0.00478534	0	0.00537996	0	0.0127564	-0.00537996	-0.0127564	0.00737647		subs			subs
'MGDGW6DS1829Z12Z160'	omega-6 desaturase (18:2(9Z,12Z)/16:0) (MGDG)	[h] : mgdg1819Z160 + fdxox + o2 + (4) nadph --> mgdg1829Z12Z160 + fdxrd + (2) h2o + (4) nadp	Glycerolipid metabolism	5.43721e-05	0.000387537	0.000333165	0	0.00546142	0	0.0129496	-0.00546142	-0.0129496	0.00748817		subs			subs
'MGDGW6DS1829Z12Z1617Z'	omega-6 desaturase (18:2(9Z,12Z)/16:1(7Z)) (MGDG)	[h] : mgdg1819Z1617Z + fdxox + o2 + (4) nadph --> mgdg1829Z12Z1617Z + fdxrd + (2) h2o + (4) nadp	Glycerolipid metabolism	0.000630377	0	0.000630377	0	0.00540713	0	0.0128209	-0.00540713	-0.0128209	0.00741373		subs			subs
'MGDGW6DS1829Z12Z1619Z'	omega-6 desaturase (18:2(9Z,12Z)/16:1(9Z)) (MGDG)	[h] : mgdg1819Z1619Z + fdxox + o2 + (4) nadph --> mgdg1829Z12Z1619Z + fdxrd + (2) h2o + (4) nadp	Glycerolipid metabolism	0	0	0	0	2.71793e-05	0	6.44449e-05	-2.71793e-05	-6.44449e-05	3.72656e-05		subs			subs
'MGDGW6DS1829Z12Z1627Z10Z1'	omega-6 desaturase (18:2(9Z,12Z)/16:2(7Z,10Z)) (MGDG)	[h] : mgdg1819Z1627Z10Z + fdxox + o2 + (4) nadph --> mgdg1829Z12Z1627Z10Z + fdxrd + (2) h2o + (4) nadp	Glycerolipid metabolism	0	0	0	0	0.00537996	0	0.0127564	-0.00537996	-0.0127564	0.00737647		subs			subs
'MGDGW6DS1829Z12Z1627Z10Z2'	omega-6 desaturase (18:2(9Z,12Z)/16:2(7Z,10Z)) (MGDG)	[h] : mgdg1829Z12Z1617Z + fdxox + o2 + (4) nadph --> mgdg1829Z12Z1627Z10Z + fdxrd + (2) h2o + (4) nadp	Glycerolipid metabolism	0.000603155	0.00025882	0.000344335	0	0.00537996	0	0.0127564	-0.00537996	-0.0127564	0.00737647		subs			subs
'MGDGW6DS1829Z12Z1637Z10Z13Z'	omega-6 desaturase (18:2(9Z,12Z)/16:3(7Z,10Z,13Z)) (MGDG)	[h] : mgdg1819Z1637Z10Z13Z + fdxox + o2 + (4) nadph --> mgdg1829Z12Z1637Z10Z13Z + fdxrd + (2) h2o + (4) nadp	Glycerolipid metabolism	0.00434625	0	0.00434625	0	0.00477776	0	0.0113285	-0.00477776	-0.0113285	0.00655079		subs			subs
'MGDGW6DS1829Z12Z1644Z7Z10Z13Z'	omega-6 desaturase (18:2(9Z,12Z)/16:4(4Z,7Z,10Z,13Z))	[h] : mgdg1819Z1644Z7Z10Z13Z + fdxox + o2 + (4) nadph --> mgdg1829Z12Z1644Z7Z10Z13Z + fdxrd + (2) h2o + (4) nadp	Glycerolipid metabolism	0.000439087	0	0.000439087	0	0.00428471	0	0.0101595	-0.00428471	-0.0101595	0.00587478		subs			subs
'PAPA16018111Z'	phosphatidate phosphatase (16:0/18:1(11Z))	[c] : pa16018111Z + h2o --> 12dgr16018111Z + pi	Glycerolipid metabolism	0.00106431	0.0025196	0.00145528	0	14.4443	0	19.6547	-14.4443	-19.6547	5.21044		subs			subs
'PAPA1601819Z'	phosphatidate phosphatase (16:0/18:1(9Z))	[c] : pa1601819Z + h2o --> 12dgr1601819Z + pi	Glycerolipid metabolism	0.00202657	0.0047976	0.00277102	0	14.4443	0	19.6547	-14.4443	-19.6547	5.21044		subs			subs
'PAPA1601819Zh'	phosphatidate phosphatase (16:0/18:1(9Z)), chloroplast	[h] : pa1601819Z + h2o --> 12dgr1601819Z + pi	Glycerolipid metabolism	0	0	0	0	771.941	0	286.842	-771.941	-286.842	485.099		subs			subs
'PAPA160h'	Phosphatidate phosphatase (n-C16:0)	[h] : pa160 + h2o --> 12dgr160 + pi	Glycerolipid metabolism	0.000331138	0.000783918	0.00045278	0	771.941	0	286.842	-771.941	-286.842	485.099		subs			subs
'PAPA1801819Z'	phosphatidate phosphatase (18:0/18:1(9Z))	[c] : pa1801819Z + h2o --> 12dgr1801819Z + pi	Glycerolipid metabolism	0.00142648	0.00337696	0.00195048	0	14.4443	0	19.6547	-14.4443	-19.6547	5.21044		subs			subs
'PAPA1801819Zh'	phosphatidate phosphatase (18:0/18:1(9Z)), chloroplast	[h] : pa1801819Z + h2o --> 12dgr1801819Z + pi	Glycerolipid metabolism	0	0	0	0	771.941	0	286.842	-771.941	-286.842	485.099		subs			subs
'PAPA181'	phosphatidate phosphatase (18:1(11Z)/18:1(11Z))	[c] : pa18111Z18111Z + h2o --> 12dgr18111Z18111Z + pi	Glycerolipid metabolism	0.00103277	0.00244492	0.00141215	0	14.4443	0	19.6547	-14.4443	-19.6547	5.21044		subs			subs
'PAPA18111Z160h'	phosphatidate phosphatase (18:1(11Z)/16:0)	[h] : pa18111Z160 + h2o --> 12dgr18111Z160 + pi	Glycerolipid metabolism	0.000386068	0.000913956	0.000527888	0	771.941	0	286.842	-771.941	-286.842	485.099		subs			subs
'PAPA18111Z1819Z'	phosphatidate phosphatase (18:1(11Z)/18:1(9Z))	[c] : pa18111Z1819Z + h2o --> 12dgr18111Z1819Z + pi	Glycerolipid metabolism	0.00158919	0.00376216	0.00217297	0	14.4443	0	19.6547	-14.4443	-19.6547	5.21044		subs			subs
'PAPA18111Z1819Zh'	phosphatidate phosphatase (18:1(11Z)/18:1(9Z)), chloroplast	[h] : pa18111Z1819Z + h2o --> 12dgr18111Z1819Z + pi	Glycerolipid metabolism	0	0	0	0	771.941	0	286.842	-771.941	-286.842	485.099		subs			subs
'PAPA1819Z160h'	phosphatidate phosphatase (18:1(9Z)/16:0)	[h] : pa1819Z160 + h2o --> 12dgr1819Z160 + pi	Glycerolipid metabolism	0.0083576	0.0197853	0.0114277	0	771.941	0	286.842	-771.941	-286.842	485.099		subs			subs
'PAPA1819Z1619Zh'	phosphatidate phosphatase (18:1(9Z)/16:1(9Z))	[h] : pa1819Z1619Z + h2o --> 12dgr1819Z1619Z + pi	Glycerolipid metabolism	0.000108493	0.000256841	0.000148348	0	771.941	0	286.842	-771.941	-286.842	485.099		subs			subs
'PAPA1819Z18111Z'	phosphatidate phosphatase (18:1(9Z)/18:1(11Z))	[c] : pa1819Z18111Z + h2o --> 12dgr1819Z18111Z + pi	Glycerolipid metabolism	0.0010884	0.00257661	0.00148821	0	14.4443	0	19.6547	-14.4443	-19.6547	5.21044		subs			subs
'PAPA1819Z18111Zh'	phosphatidate phosphatase (18:1(9Z)/18:1(11Z)), chloroplast	[h] : pa1819Z18111Z + h2o --> 12dgr1819Z18111Z + pi	Glycerolipid metabolism	0	0	0	0	771.941	0	286.842	-771.941	-286.842	485.099		subs			subs
'PAPA1819Z1819Z'	phosphatidate phosphatase (18:1(9Z)/18:1(9Z))	[c] : pa1819Z1819Z + h2o --> 12dgr1819Z1819Z + pi	Glycerolipid metabolism	0.00173226	0.00410085	0.00236859	0	14.4443	0	19.6547	-14.4443	-19.6547	5.21044		subs			subs
'PAPA1819Z1819Zh'	phosphatidate phosphatase (18:1(9Z)/18:1(9Z)), chloroplast	[h] : pa1819Z1819Z + h2o --> 12dgr1819Z1819Z + pi	Glycerolipid metabolism	0	0	0	0	771.941	0	286.842	-771.941	-286.842	485.099		subs			subs
'PED5DS1801835Z9Z12Z'	delta5 desaturase (18:0/18:3(5Z,9Z,12Z))	[c] : pe1801829Z12Z + o2 + (2) nadh --> pe1801835Z9Z12Z + (2) h2o + (2) nad	Glycerolipid metabolism	0.00224843	0.00969358	0.00744515	0	0.00456535	0	0.0108249	-0.00456535	-0.0108249	0.00625956		subs			subs
'PED5DS18111Z1835Z9Z12Z'	delta5 desaturase (18:1(11Z)/18:3(5Z,9Z,12Z)) (PE)	[c] : pe18111Z1829Z12Z + o2 + (2) nadh --> pe18111Z1835Z9Z12Z + (2) h2o + (2) nad	Glycerolipid metabolism	0.00228428	0.0010369	0.00124738	0	0.00456535	0	0.0108249	-0.00456535	-0.0108249	0.00625956		subs			subs
'PED5DS1819Z1835Z9Z12Z'	delta5 desaturase (18:1(9Z)/18:3(5Z,9Z,12Z)) (PE)	[c] : pe1819Z1829Z12Z + o2 + (2) nadh --> pe1819Z1835Z9Z12Z + (2) h2o + (2) nad	Glycerolipid metabolism	3.98876e-05	9.44276e-05	5.454e-05	0	0.00456535	0	0.0108249	-0.00456535	-0.0108249	0.00625956		subs			subs
'PEDS1801829Z12Z'	oleate desaturase (18:0/18:2(9Z,12Z))	[c] : pe1801819Z + o2 + (2) nadh --> pe1801829Z12Z + (2) h2o + (2) nad	Glycerolipid metabolism	0.00224843	0.00969358	0.00744515	0	0.00456535	0	0.0108249	-0.00456535	-0.0108249	0.00625956		subs			subs
'PEDS1801845Z9Z12Z15Z'	linoleate desaturase (18:0/18:4(5Z,9Z,12Z,15Z))	[c] : pe1801835Z9Z12Z + o2 + (2) nadh --> pe1801845Z9Z12Z15Z + (2) h2o + (2) nad	Glycerolipid metabolism	8.84741e-05	0.00458022	0.00449175	0	0.0019494	0	0.00462223	-0.0019494	-0.00462223	0.00267283		subs			subs
'PEDS18111Z1829Z12Z'	oleate desaturase (18:1(11Z)/18:2(9Z,12Z)) (PE)	[c] : pe18111Z1819Z + o2 + (2) nadh --> pe18111Z1829Z12Z + (2) h2o + (2) nad	Glycerolipid metabolism	0.00228428	0.0010369	0.00124738	0	0.00456535	0	0.0108249	-0.00456535	-0.0108249	0.00625956		subs			subs
'PEDS18111Z1845Z9Z12Z15Z'	linoleate desaturase (18:1(11Z)/18:4(5Z,9Z,12Z,15Z)) (PE)	[c] : pe18111Z1835Z9Z12Z + o2 + (2) nadh --> pe18111Z1845Z9Z12Z15Z + (2) h2o + (2) nad	Glycerolipid metabolism	0.0018635	4.07689e-05	0.00182273	0	0.0019494	0	0.00462223	-0.0019494	-0.00462223	0.00267283		subs			subs
'PEDS1819Z1829Z12Z'	oleate desaturase (18:1(9Z)/18:2(9Z,12Z)) (PE)	[c] : pe1819Z1819Z + o2 + (2) nadh --> pe1819Z1829Z12Z + (2) h2o + (2) nad	Glycerolipid metabolism	3.98876e-05	9.44276e-05	5.454e-05	0	0.00456535	0	0.0108249	-0.00456535	-0.0108249	0.00625956		subs			subs
'PEDS1819Z1845Z9Z12Z15Z'	linoleate desaturase (18:1(9Z)/18:4(5Z,9Z,12Z,15Z)) (PE)	[c] : pe1819Z1835Z9Z12Z + o2 + (2) nadh --> pe1819Z1845Z9Z12Z15Z + (2) h2o + (2) nad	Glycerolipid metabolism	5.2186e-07	1.23542e-06	7.13562e-07	0	0.0019494	0	0.00462223	-0.0019494	-0.00462223	0.00267283		subs			subs
'PEDS1829Z12Z1835Z9Z12Z'	oleate desaturase (18:2(9Z,12Z)/18:3(5Z,9Z,12Z)) (PE)	[c] : pe1819Z1835Z9Z12Z + o2 + (2) nadh --> pe1829Z12Z1835Z9Z12Z + (2) h2o + (2) nad	Glycerolipid metabolism	2.66149e-05	6.30066e-05	3.63917e-05	0	0.00459192	0	0.0108759	-0.00459192	-0.0108759	0.00628402		subs			subs
'PLDAGAT16018111Z1601'	phospholipid: diacylglycerol acyltransferase (16:0)	[c] : pa18111Z160 + 12dgr16018111Z --> 1odec11eg3p + tag16018111Z160	Glycerolipid metabolism	0	0	0	0	1000	0	1000	-1000	-1000	0		subs			subs
'PLDAGAT16018111Z1602'	phospholipid: diacylglycerol acyltransferase (16:0)	[c] : pa1819Z160 + 12dgr16018111Z --> 1odec9eg3p + tag16018111Z160	Glycerolipid metabolism	0	0	0	0	1000	0	1000	-1000	-1000	0		subs			subs
'PLDAGAT16018111Z18111Z1'	phospholipid: diacylglycerol acyltransferase (18:1(11Z))	[c] : pa16018111Z + 12dgr16018111Z --> 1hdecg3p + tag16018111Z18111Z	Glycerolipid metabolism	0	0	0	0	1000	0	1000	-1000	-1000	0		subs			subs
'PLDAGAT16018111Z18111Z2'	phospholipid: diacylglycerol acyltransferase (18:1(11Z))	[c] : pa18111Z18111Z + 12dgr16018111Z --> 1odec11eg3p + tag16018111Z18111Z	Glycerolipid metabolism	0	0	0	0	1000	0	1000	-1000	-1000	0		subs			subs
'PLDAGAT16018111Z18111Z3'	phospholipid: diacylglycerol acyltransferase (18:1(11Z))	[c] : pa1819Z18111Z + 12dgr16018111Z --> 1odec9eg3p + tag16018111Z18111Z	Glycerolipid metabolism	0	0	0	0	1000	0	1000	-1000	-1000	0		subs			subs
'PLDAGAT16018111Z1819Z1'	phospholipid: diacylglycerol acyltransferase (18:1(9Z))	[c] : pa1601819Z + 12dgr16018111Z --> 1hdecg3p + tag16018111Z1819Z	Glycerolipid metabolism	0	0	0	0	1000	0	1000	-1000	-1000	0		subs			subs
'PLDAGAT16018111Z1819Z2'	phospholipid: diacylglycerol acyltransferase (18:1(9Z))	[c] : pa1801819Z + 12dgr16018111Z --> 1odecg3p + tag16018111Z1819Z	Glycerolipid metabolism	0	0	0	0	1000	0	1000	-1000	-1000	0		subs			subs
'PLDAGAT16018111Z1819Z3'	phospholipid: diacylglycerol acyltransferase (18:1(9Z))	[c] : pa18111Z1819Z + 12dgr16018111Z --> 1odec11eg3p + tag16018111Z1819Z	Glycerolipid metabolism	0	0	0	0	1000	0	1000	-1000	-1000	0		subs			subs
'PLDAGAT16018111Z1819Z4'	phospholipid: diacylglycerol acyltransferase (18:1(9Z))	[c] : pa1819Z1819Z + 12dgr16018111Z --> 1odec9eg3p + tag16018111Z1819Z	Glycerolipid metabolism	0	0	0	0	1000	0	1000	-1000	-1000	0		subs			subs
'PLDAGAT1601819Z1601'	phospholipid: diacylglycerol acyltransferase (16:0)	[c] : pa18111Z160 + 12dgr1601819Z --> 1odec11eg3p + tag1601819Z160	Glycerolipid metabolism	0	0	0	0	1000	0	1000	-1000	-1000	0		subs			subs
'PLDAGAT1601819Z1602'	phospholipid: diacylglycerol acyltransferase (16:0)	[c] : pa1819Z160 + 12dgr1601819Z --> 1odec9eg3p + tag1601819Z160	Glycerolipid metabolism	0	0	0	0	1000	0	1000	-1000	-1000	0		subs			subs
'PLDAGAT1601819Z18111Z1'	phospholipid: diacylglycerol acyltransferase (18:1(11Z))	[c] : pa16018111Z + 12dgr1601819Z --> 1hdecg3p + tag1601819Z18111Z	Glycerolipid metabolism	0	0	0	0	1000	0	1000	-1000	-1000	0		subs			subs
'PLDAGAT1601819Z18111Z2'	phospholipid: diacylglycerol acyltransferase (18:1(11Z))	[c] : pa18111Z18111Z + 12dgr1601819Z --> 1odec11eg3p + tag1601819Z18111Z	Glycerolipid metabolism	0	0	0	0	1000	0	1000	-1000	-1000	0		subs			subs
'PLDAGAT1601819Z18111Z3'	phospholipid: diacylglycerol acyltransferase (18:1(11Z))	[c] : pa1819Z18111Z + 12dgr1601819Z --> 1odec9eg3p + tag1601819Z18111Z	Glycerolipid metabolism	0	0	0	0	1000	0	1000	-1000	-1000	0		subs			subs
'PLDAGAT1601819Z1819Z1'	phospholipid: diacylglycerol acyltransferase (18:1(9Z))	[c] : pa1601819Z + 12dgr1601819Z --> 1hdecg3p + tag1601819Z1819Z	Glycerolipid metabolism	0	0	0	0	1000	0	1000	-1000	-1000	0		subs			subs
'PLDAGAT1601819Z1819Z2'	phospholipid: diacylglycerol acyltransferase (18:1(9Z))	[c] : pa1801819Z + 12dgr1601819Z --> 1odecg3p + tag1601819Z1819Z	Glycerolipid metabolism	0	0	0	0	1000	0	1000	-1000	-1000	0		subs			subs
'PLDAGAT1601819Z1819Z3'	phospholipid: diacylglycerol acyltransferase (18:1(9Z))	[c] : pa18111Z1819Z + 12dgr1601819Z --> 1odec11eg3p + tag1601819Z1819Z	Glycerolipid metabolism	0	0	0	0	1000	0	1000	-1000	-1000	0		subs			subs
'PLDAGAT1601819Z1819Z4'	phospholipid: diacylglycerol acyltransferase (18:1(9Z))	[c] : pa1819Z1819Z + 12dgr1601819Z --> 1odec9eg3p + tag1601819Z1819Z	Glycerolipid metabolism	0	0	0	0	1000	0	1000	-1000	-1000	0		subs			subs
'PLDAGAT1801819Z1601'	phospholipid: diacylglycerol acyltransferase (16:0)	[c] : pa18111Z160 + 12dgr1801819Z --> 1odec11eg3p + tag1801819Z160	Glycerolipid metabolism	0	0	0	0	1000	0	1000	-1000	-1000	0		subs			subs
'PLDAGAT1801819Z1602'	phospholipid: diacylglycerol acyltransferase (16:0)	[c] : pa1819Z160 + 12dgr1801819Z --> 1odec9eg3p + tag1801819Z160	Glycerolipid metabolism	0	0	0	0	1000	0	1000	-1000	-1000	0		subs			subs
'PLDAGAT1801819Z18111Z1'	phospholipid: diacylglycerol acyltransferase (18:1(11Z))	[c] : pa16018111Z + 12dgr1801819Z --> 1hdecg3p + tag1801819Z18111Z	Glycerolipid metabolism	0	0	0	0	1000	0	1000	-1000	-1000	0		subs			subs
'PLDAGAT1801819Z18111Z2'	phospholipid: diacylglycerol acyltransferase (18:1(11Z))	[c] : pa18111Z18111Z + 12dgr1801819Z --> 1odec11eg3p + tag1801819Z18111Z	Glycerolipid metabolism	0	0	0	0	1000	0	1000	-1000	-1000	0		subs			subs
'PLDAGAT1801819Z18111Z3'	phospholipid: diacylglycerol acyltransferase (18:1(11Z))	[c] : pa1819Z18111Z + 12dgr1801819Z --> 1odec9eg3p + tag1801819Z18111Z	Glycerolipid metabolism	0	0	0	0	1000	0	1000	-1000	-1000	0		subs			subs
'PLDAGAT1801819Z1819Z1'	phospholipid: diacylglycerol acyltransferase (18:1(9Z))	[c] : pa1601819Z + 12dgr1801819Z --> 1hdecg3p + tag1801819Z1819Z	Glycerolipid metabolism	0	0	0	0	1000	0	1000	-1000	-1000	0		subs			subs
'PLDAGAT1801819Z1819Z2'	phospholipid: diacylglycerol acyltransferase (18:1(9Z))	[c] : pa1801819Z + 12dgr1801819Z --> 1odecg3p + tag1801819Z1819Z	Glycerolipid metabolism	0	0	0	0	1000	0	1000	-1000	-1000	0		subs			subs
'PLDAGAT1801819Z1819Z3'	phospholipid: diacylglycerol acyltransferase (18:1(9Z))	[c] : pa18111Z1819Z + 12dgr1801819Z --> 1odec11eg3p + tag1801819Z1819Z	Glycerolipid metabolism	0	0	0	0	1000	0	1000	-1000	-1000	0		subs			subs
'PLDAGAT1801819Z1819Z4'	phospholipid: diacylglycerol acyltransferase (18:1(9Z))	[c] : pa1819Z1819Z + 12dgr1801819Z --> 1odec9eg3p + tag1801819Z1819Z	Glycerolipid metabolism	0	0	0	0	1000	0	1000	-1000	-1000	0		subs			subs
'PLDAGAT18111Z18111Z1601'	phospholipid: diacylglycerol acyltransferase (16:0)	[c] : pa18111Z160 + 12dgr18111Z18111Z --> 1odec11eg3p + tag18111Z18111Z160	Glycerolipid metabolism	0	0	0	0	1000	0	1000	-1000	-1000	0		subs			subs
'PLDAGAT18111Z18111Z1602'	phospholipid: diacylglycerol acyltransferase (16:0)	[c] : pa1819Z160 + 12dgr18111Z18111Z --> 1odec9eg3p + tag18111Z18111Z160	Glycerolipid metabolism	0	0	0	0	1000	0	1000	-1000	-1000	0		subs			subs
'PLDAGAT18111Z18111Z18111Z1'	phospholipid: diacylglycerol acyltransferase (18:1(11Z))	[c] : pa16018111Z + 12dgr18111Z18111Z --> 1hdecg3p + tag18111Z18111Z18111Z	Glycerolipid metabolism	0	0	0	0	1000	0	1000	-1000	-1000	0		subs			subs
'PLDAGAT18111Z18111Z18111Z2'	phospholipid: diacylglycerol acyltransferase (18:1(11Z))	[c] : pa18111Z18111Z + 12dgr18111Z18111Z --> 1odec11eg3p + tag18111Z18111Z18111Z	Glycerolipid metabolism	0	0	0	0	1000	0	1000	-1000	-1000	0		subs			subs
'PLDAGAT18111Z18111Z18111Z3'	phospholipid: diacylglycerol acyltransferase (18:1(11Z))	[c] : pa1819Z18111Z + 12dgr18111Z18111Z --> 1odec9eg3p + tag18111Z18111Z18111Z	Glycerolipid metabolism	0	0	0	0	1000	0	1000	-1000	-1000	0		subs			subs
'PLDAGAT18111Z18111Z1819Z1'	phospholipid: diacylglycerol acyltransferase (18:1(9Z))	[c] : pa1601819Z + 12dgr18111Z18111Z --> 1hdecg3p + tag18111Z18111Z1819Z	Glycerolipid metabolism	0	0	0	0	1000	0	1000	-1000	-1000	0		subs			subs
'PLDAGAT18111Z18111Z1819Z2'	phospholipid: diacylglycerol acyltransferase (18:1(9Z))	[c] : pa1801819Z + 12dgr18111Z18111Z --> 1odecg3p + tag18111Z18111Z1819Z	Glycerolipid metabolism	0	0	0	0	1000	0	1000	-1000	-1000	0		subs			subs
'PLDAGAT18111Z18111Z1819Z3'	phospholipid: diacylglycerol acyltransferase (18:1(9Z))	[c] : pa18111Z1819Z + 12dgr18111Z18111Z --> 1odec11eg3p + tag18111Z18111Z1819Z	Glycerolipid metabolism	0	0	0	0	1000	0	1000	-1000	-1000	0		subs			subs
'PLDAGAT18111Z18111Z1819Z4'	phospholipid: diacylglycerol acyltransferase (18:1(9Z))	[c] : pa1819Z1819Z + 12dgr18111Z18111Z --> 1odec9eg3p + tag18111Z18111Z1819Z	Glycerolipid metabolism	0	0	0	0	1000	0	1000	-1000	-1000	0		subs			subs
'PLDAGAT18111Z1819Z1601'	phospholipid: diacylglycerol acyltransferase (16:0)	[c] : pa18111Z160 + 12dgr18111Z1819Z --> 1odec11eg3p + tag18111Z1819Z160	Glycerolipid metabolism	0	0	0	0	1000	0	1000	-1000	-1000	0		subs			subs
'PLDAGAT18111Z1819Z1602'	phospholipid: diacylglycerol acyltransferase (16:0)	[c] : pa1819Z160 + 12dgr18111Z1819Z --> 1odec9eg3p + tag18111Z1819Z160	Glycerolipid metabolism	0	0	0	0	1000	0	1000	-1000	-1000	0		subs			subs
'PLDAGAT18111Z1819Z18111Z1'	phospholipid: diacylglycerol acyltransferase (18:1(11Z))	[c] : pa16018111Z + 12dgr18111Z1819Z --> 1hdecg3p + tag18111Z1819Z18111Z	Glycerolipid metabolism	0	0	0	0	1000	0	1000	-1000	-1000	0		subs			subs
'PLDAGAT18111Z1819Z18111Z2'	phospholipid: diacylglycerol acyltransferase (18:1(11Z))	[c] : pa18111Z18111Z + 12dgr18111Z1819Z --> 1odec11eg3p + tag18111Z1819Z18111Z	Glycerolipid metabolism	0	0	0	0	1000	0	1000	-1000	-1000	0		subs			subs
'PLDAGAT18111Z1819Z18111Z3'	phospholipid: diacylglycerol acyltransferase (18:1(11Z))	[c] : pa1819Z18111Z + 12dgr18111Z1819Z --> 1odec9eg3p + tag18111Z1819Z18111Z	Glycerolipid metabolism	0	0	0	0	1000	0	1000	-1000	-1000	0		subs			subs
'PLDAGAT18111Z1819Z1819Z1'	phospholipid: diacylglycerol acyltransferase (18:1(9Z))	[c] : pa1601819Z + 12dgr18111Z1819Z --> 1hdecg3p + tag18111Z1819Z1819Z	Glycerolipid metabolism	0	0	0	0	1000	0	1000	-1000	-1000	0		subs			subs
'PLDAGAT18111Z1819Z1819Z2'	phospholipid: diacylglycerol acyltransferase (18:1(9Z))	[c] : pa1801819Z + 12dgr18111Z1819Z --> 1odecg3p + tag18111Z1819Z1819Z	Glycerolipid metabolism	0	0	0	0	1000	0	1000	-1000	-1000	0		subs			subs
'PLDAGAT18111Z1819Z1819Z3'	phospholipid: diacylglycerol acyltransferase (18:1(9Z))	[c] : pa18111Z1819Z + 12dgr18111Z1819Z --> 1odec11eg3p + tag18111Z1819Z1819Z	Glycerolipid metabolism	0	0	0	0	1000	0	1000	-1000	-1000	0		subs			subs
'PLDAGAT18111Z1819Z1819Z4'	phospholipid: diacylglycerol acyltransferase (18:1(9Z))	[c] : pa1819Z1819Z + 12dgr18111Z1819Z --> 1odec9eg3p + tag18111Z1819Z1819Z	Glycerolipid metabolism	0	0	0	0	1000	0	1000	-1000	-1000	0		subs			subs
'PLDAGAT1819Z18111Z1601'	phospholipid: diacylglycerol acyltransferase (16:0)	[c] : pa18111Z160 + 12dgr1819Z18111Z --> 1odec11eg3p + tag1819Z18111Z160	Glycerolipid metabolism	0	0	0	0	1000	0	1000	-1000	-1000	0		subs			subs
'PLDAGAT1819Z18111Z1602'	phospholipid: diacylglycerol acyltransferase (16:0)	[c] : pa1819Z160 + 12dgr1819Z18111Z --> 1odec9eg3p + tag1819Z18111Z160	Glycerolipid metabolism	0	0	0	0	1000	0	1000	-1000	-1000	0		subs			subs
'PLDAGAT1819Z18111Z18111Z1'	phospholipid: diacylglycerol acyltransferase (18:1(11Z))	[c] : pa16018111Z + 12dgr1819Z18111Z --> 1hdecg3p + tag1819Z18111Z18111Z	Glycerolipid metabolism	0	0	0	0	1000	0	1000	-1000	-1000	0		subs			subs
'PLDAGAT1819Z18111Z18111Z2'	phospholipid: diacylglycerol acyltransferase (18:1(11Z))	[c] : pa18111Z18111Z + 12dgr1819Z18111Z --> 1odec11eg3p + tag1819Z18111Z18111Z	Glycerolipid metabolism	0	0	0	0	1000	0	1000	-1000	-1000	0		subs			subs
'PLDAGAT1819Z18111Z18111Z3'	phospholipid: diacylglycerol acyltransferase (18:1(11Z))	[c] : pa1819Z18111Z + 12dgr1819Z18111Z --> 1odec9eg3p + tag1819Z18111Z18111Z	Glycerolipid metabolism	0	0	0	0	1000	0	1000	-1000	-1000	0		subs			subs
'PLDAGAT1819Z18111Z1819Z1'	phospholipid: diacylglycerol acyltransferase (18:1(9Z))	[c] : pa1601819Z + 12dgr1819Z18111Z --> 1hdecg3p + tag1819Z18111Z1819Z	Glycerolipid metabolism	0	0	0	0	1000	0	1000	-1000	-1000	0		subs			subs
'PLDAGAT1819Z18111Z1819Z2'	phospholipid: diacylglycerol acyltransferase (18:1(9Z))	[c] : pa1801819Z + 12dgr1819Z18111Z --> 1odecg3p + tag1819Z18111Z1819Z	Glycerolipid metabolism	0	0	0	0	1000	0	1000	-1000	-1000	0		subs			subs
'PLDAGAT1819Z18111Z1819Z3'	phospholipid: diacylglycerol acyltransferase (18:1(9Z))	[c] : pa18111Z1819Z + 12dgr1819Z18111Z --> 1odec11eg3p + tag1819Z18111Z1819Z	Glycerolipid metabolism	0	0	0	0	1000	0	1000	-1000	-1000	0		subs			subs
'PLDAGAT1819Z18111Z1819Z4'	phospholipid: diacylglycerol acyltransferase (18:1(9Z))	[c] : pa1819Z1819Z + 12dgr1819Z18111Z --> 1odec9eg3p + tag1819Z18111Z1819Z	Glycerolipid metabolism	0	0	0	0	1000	0	1000	-1000	-1000	0		subs			subs
'PLDAGAT1819Z1819Z1601'	phospholipid: diacylglycerol acyltransferase (16:0)	[c] : pa18111Z160 + 12dgr1819Z1819Z --> 1odec11eg3p + tag1819Z1819Z160	Glycerolipid metabolism	0	0	0	0	1000	0	1000	-1000	-1000	0		subs			subs
'PLDAGAT1819Z1819Z1602'	phospholipid: diacylglycerol acyltransferase (16:0)	[c] : pa1819Z160 + 12dgr1819Z1819Z --> 1odec9eg3p + tag1819Z1819Z160	Glycerolipid metabolism	0	0	0	0	1000	0	1000	-1000	-1000	0		subs			subs
'PLDAGAT1819Z1819Z18111Z1'	phospholipid: diacylglycerol acyltransferase (18:1(11Z))	[c] : pa16018111Z + 12dgr1819Z1819Z --> 1hdecg3p + tag1819Z1819Z18111Z	Glycerolipid metabolism	0	0	0	0	1000	0	1000	-1000	-1000	0		subs			subs
'PLDAGAT1819Z1819Z18111Z2'	phospholipid: diacylglycerol acyltransferase (18:1(11Z))	[c] : pa18111Z18111Z + 12dgr1819Z1819Z --> 1odec11eg3p + tag1819Z1819Z18111Z	Glycerolipid metabolism	0	0	0	0	1000	0	1000	-1000	-1000	0		subs			subs
'PLDAGAT1819Z1819Z18111Z3'	phospholipid: diacylglycerol acyltransferase (18:1(11Z))	[c] : pa1819Z18111Z + 12dgr1819Z1819Z --> 1odec9eg3p + tag1819Z1819Z18111Z	Glycerolipid metabolism	0	0	0	0	1000	0	1000	-1000	-1000	0		subs			subs
'PLDAGAT1819Z1819Z1819Z1'	phospholipid: diacylglycerol acyltransferase (18:1(9Z))	[c] : pa1601819Z + 12dgr1819Z1819Z --> 1hdecg3p + tag1819Z1819Z1819Z	Glycerolipid metabolism	0	0	0	0	1000	0	1000	-1000	-1000	0		subs			subs
'PLDAGAT1819Z1819Z1819Z2'	phospholipid: diacylglycerol acyltransferase (18:1(9Z))	[c] : pa1801819Z + 12dgr1819Z1819Z --> 1odecg3p + tag1819Z1819Z1819Z	Glycerolipid metabolism	0	0	0	0	1000	0	1000	-1000	-1000	0		subs			subs
'PLDAGAT1819Z1819Z1819Z3'	phospholipid: diacylglycerol acyltransferase (18:1(9Z))	[c] : pa18111Z1819Z + 12dgr1819Z1819Z --> 1odec11eg3p + tag1819Z1819Z1819Z	Glycerolipid metabolism	0	0	0	0	1000	0	1000	-1000	-1000	0		subs			subs
'PLDAGAT1819Z1819Z1819Z4'	phospholipid: diacylglycerol acyltransferase (18:1(9Z))	[c] : pa1819Z1819Z + 12dgr1819Z1819Z --> 1odec9eg3p + tag1819Z1819Z1819Z	Glycerolipid metabolism	0	0	0	0	1000	0	1000	-1000	-1000	0		subs			subs
'SQDGATCA18111Z160'	sulfolipid 2'-O-acyltransferase (2'-18:3(5,9,12,15)/18:1(11Z)/16:0)	[c] : sqdg18111Z160 + cacoa --> asqdca18111Z160 + coa	Glycerolipid metabolism	0.000160466	0.000379878	0.000219412	0	0.000160212	0	0.000379878	-0.000160212	-0.000379878	0.000219667		subs			subs
'SQDGATCA1819Z160'	sulfolipid 2'-O-acyltransferase (2'-18:4(5,9,12,15)/18:1(9Z)/16:0)	[c] : sqdg1819Z160 + cacoa --> asqdca1819Z160 + coa	Glycerolipid metabolism	0.0004823	0.00114177	0.000659469	0	0.000481535	0	0.00114177	-0.000481535	-0.00114177	0.000660234		subs			subs
'SQDGATPA18111Z160'	sulfolipid 2'-O-acyltransferase (2'-18:3(5,9,12)/18:1(11Z)/16:0)	[c] : sqdg18111Z160 + pacoa --> asqdpa18111Z160 + coa	Glycerolipid metabolism	0.000160168	0.000379172	0.000219004	0	0.000159914	0	0.000379172	-0.000159914	-0.000379172	0.000219258		subs			subs
'SQDGATPA1819Z160'	sulfolipid 2'-O-acyltransferase (2'-18:3(5,9,12)/18:1(9Z)/16:0)	[c] : sqdg1819Z160 + pacoa --> asqdpa1819Z160 + coa	Glycerolipid metabolism	0.000481401	0.00113964	0.00065824	0	0.000480638	0	0.00113964	-0.000480638	-0.00113964	0.000659004		subs			subs
'SQDGS160'	sulfolipid synthase (16:0/16:0)	[h] : udpsq + 12dgr160 --> sqdg160 + udp + h	Glycerolipid metabolism	0.000331138	0.000783918	0.00045278	0	0.000330613	0	0.000783918	-0.000330613	-0.000783918	0.000453305		subs			subs
'SQDGS18111Z160'	sulfolipid synthase (18:1(11Z)/16:0)	[h] : udpsq + 12dgr18111Z160 --> sqdg18111Z160 + udp + h	Glycerolipid metabolism	0.000386068	0.000913956	0.000527888	0	0.000385456	0	0.000913956	-0.000385456	-0.000913956	0.0005285		subs			subs
'SQDGS1819Z160'	sulfolipid synthase (18:1(9Z)/16:0)	[h] : udpsq + 12dgr1819Z160 --> sqdg1819Z160 + udp + h	Glycerolipid metabolism	0.00123274	0.00291832	0.00168558	0	0.00123079	0	0.00291832	-0.00123079	-0.00291832	0.00168753		subs			subs
'SQDGW3DS1839Z12Z15Z160'	omega-3 desaturase (18:3(9Z,12Z,15Z)/16:0) (SQDG)	[h] : sqdg1829Z12Z160 + fdxox + o2 + (4) nadph --> sqdg1839Z12Z15Z160 + fdxrd + (2) h2o + (4) nadp	Glycerolipid metabolism	0.000105212	0.000249073	0.000143861	0	0.000105045	0	0.000249073	-0.000105045	-0.000249073	0.000144028		subs			subs
'SQDGW6DS1829Z12Z160'	omega-6 desaturase (18:2(9Z,12Z)/16:0) (SQDG)	[h] : sqdg1819Z160 + fdxox + o2 + (4) nadph --> sqdg1829Z12Z160 + fdxrd + (2) h2o + (4) nadp	Glycerolipid metabolism	0.000203605	0.000482002	0.000278398	0	0.000203282	0	0.000482002	-0.000203282	-0.000482002	0.00027872		subs			subs
'TAGAH16018111Z160'	triacylglycerol acylhydrolase (16:0/18:1(11Z)/16:0)	[c] : tag16018111Z160 + h2o --> 12dgr16018111Z + hdca + h	Glycerolipid metabolism	0	0	0	0	1000	0	1000	-1000	-1000	0		subs			subs
'TAGAH16018111Z180'	triacylglycerol acylhydrolase (16:0/18:1(11Z)/18:0)	[c] : tag16018111Z180 + h2o --> 12dgr16018111Z + ocdca + h	Glycerolipid metabolism	0	0	0	0	1000	0	1000	-1000	-1000	0		subs			subs
'TAGAH16018111Z18111Z'	triacylglycerol acylhydrolase (16:0/18:1(11Z)/18:1(11Z))	[c] : tag16018111Z18111Z + h2o --> 12dgr16018111Z + ocdcea + h	Glycerolipid metabolism	0	0	0	0	1000	0	1000	-1000	-1000	0		subs			subs
'TAGAH16018111Z1819Z'	triacylglycerol acylhydrolase (16:0/18:1(11Z)/18:1(9Z))	[c] : tag16018111Z1819Z + h2o --> 12dgr16018111Z + ocdce9a + h	Glycerolipid metabolism	0	0	0	0	1000	0	1000	-1000	-1000	0		subs			subs
'TAGAH16018111Z1835Z9Z12Z'	triacylglycerol acylhydrolase (16:0/18:1(11Z)/18:3(5Z,9Z,12Z))	[c] : tag16018111Z1835Z9Z12Z + h2o --> 12dgr16018111Z + pa + h	Glycerolipid metabolism	0	0	0	0	1000	0	1000	-1000	-1000	0		subs			subs
'TAGAH16018111Z1845Z9Z12Z15Z'	triacylglycerol acylhydrolase (16:0/18:1(11Z)/18:4(5Z,9Z,12Z,15Z))	[c] : tag16018111Z1845Z9Z12Z15Z + h2o --> 12dgr16018111Z + ca	Glycerolipid metabolism	0	0	0	0	1000	0	1000	-1000	-1000	0		subs			subs
'TAGAH1601819Z160'	triacylglycerol acylhydrolase (16:0/18:1(9Z)/16:0)	[c] : tag1601819Z160 + h2o --> 12dgr1601819Z + hdca + h	Glycerolipid metabolism	0	0	0	0	1000	0	1000	-1000	-1000	0		subs			subs
'TAGAH1601819Z180'	triacylglycerol acylhydrolase (16:0/18:1(9Z)/18:0)	[c] : tag1601819Z180 + h2o --> 12dgr1601819Z + ocdca + h	Glycerolipid metabolism	0	0	0	0	1000	0	1000	-1000	-1000	0		subs			subs
'TAGAH1601819Z18111Z'	triacylglycerol acylhydrolase (16:0/18:1(9Z)/18:1(11Z))	[c] : tag1601819Z18111Z + h2o --> 12dgr1601819Z + ocdcea + h	Glycerolipid metabolism	0	0	0	0	1000	0	1000	-1000	-1000	0		subs			subs
'TAGAH1601819Z1819Z'	triacylglycerol acylhydrolase (16:0/18:1(9Z)/18:1(9Z))	[c] : tag1601819Z1819Z + h2o --> 12dgr1601819Z + ocdce9a + h	Glycerolipid metabolism	0	0	0	0	1000	0	1000	-1000	-1000	0		subs			subs
'TAGAH1601819Z1835Z9Z12Z'	triacylglycerol acylhydrolase (16:0/18:1(9Z)/18:3(5Z,9Z,12Z))	[c] : tag1601819Z1835Z9Z12Z + h2o --> 12dgr1601819Z + pa + h	Glycerolipid metabolism	0	0	0	0	1000	0	1000	-1000	-1000	0		subs			subs
'TAGAH1601819Z1845Z9Z12Z15Z'	triacylglycerol acylhydrolase (16:0/18:1(9Z)/18:4(5Z,9Z,12Z,15Z))	[c] : tag1601819Z1845Z9Z12Z15Z + h2o --> 12dgr1601819Z + ca	Glycerolipid metabolism	0	0	0	0	1000	0	1000	-1000	-1000	0		subs			subs
'TAGAH1801819Z160'	triacylglycerol acylhydrolase (18:0/18:1(9Z)/16:0)	[c] : tag1801819Z160 + h2o --> 12dgr1801819Z + hdca + h	Glycerolipid metabolism	0	0	0	0	1000	0	1000	-1000	-1000	0		subs			subs
'TAGAH1801819Z180'	triacylglycerol acylhydrolase (18:0/18:1(9Z)/18:0)	[c] : tag1801819Z180 + h2o --> 12dgr1801819Z + ocdca + h	Glycerolipid metabolism	0	0	0	0	1000	0	1000	-1000	-1000	0		subs			subs
'TAGAH1801819Z18111Z'	triacylglycerol acylhydrolase (18:0/18:1(9Z)/18:1(11Z))	[c] : tag1801819Z18111Z + h2o --> 12dgr1801819Z + ocdcea + h	Glycerolipid metabolism	0	0	0	0	1000	0	1000	-1000	-1000	0		subs			subs
'TAGAH1801819Z1819Z'	triacylglycerol acylhydrolase (18:0/18:1(9Z)/18:1(9Z))	[c] : tag1801819Z1819Z + h2o --> 12dgr1801819Z + ocdce9a + h	Glycerolipid metabolism	0	0	0	0	1000	0	1000	-1000	-1000	0		subs			subs
'TAGAH1801819Z1835Z9Z12Z'	triacylglycerol acylhydrolase (18:0/18:1(9Z)/18:3(5Z,9Z,12Z))	[c] : tag1801819Z1835Z9Z12Z + h2o --> 12dgr1801819Z + pa + h	Glycerolipid metabolism	0	0	0	0	1000	0	1000	-1000	-1000	0		subs			subs
'TAGAH1801819Z1845Z9Z12Z15Z'	triacylglycerol acylhydrolase (18:0/18:1(9Z)/18:4(5Z,9Z,12Z,15Z))	[c] : tag1801819Z1845Z9Z12Z15Z + h2o --> 12dgr1801819Z + ca	Glycerolipid metabolism	0	0	0	0	1000	0	1000	-1000	-1000	0		subs			subs
'TAGAH18111Z18111Z160'	triacylglycerol acylhydrolase (18:1(11Z)/18:1(11Z)/16:0)	[c] : tag18111Z18111Z160 + h2o --> 12dgr18111Z18111Z + hdca + h	Glycerolipid metabolism	0	0	0	0	1000	0	1000	-1000	-1000	0		subs			subs
'TAGAH18111Z18111Z180'	triacylglycerol acylhydrolase (18:1(11Z)/18:1(11Z)/18:0)	[c] : tag18111Z18111Z180 + h2o --> 12dgr18111Z18111Z + ocdca + h	Glycerolipid metabolism	0	0	0	0	1000	0	1000	-1000	-1000	0		subs			subs
'TAGAH18111Z18111Z18111Z'	triacylglycerol acylhydrolase (18:1(11Z)/18:1(11Z)/18:1(11Z))	[c] : tag18111Z18111Z18111Z + h2o --> 12dgr18111Z18111Z + ocdcea + h	Glycerolipid metabolism	0	0	0	0	1000	0	1000	-1000	-1000	0		subs			subs
'TAGAH18111Z18111Z1819Z'	triacylglycerol acylhydrolase (18:1(11Z)/18:1(11Z)/18:1(9Z))	[c] : tag18111Z18111Z1819Z + h2o --> 12dgr18111Z18111Z + ocdce9a + h	Glycerolipid metabolism	0	0	0	0	1000	0	1000	-1000	-1000	0		subs			subs
'TAGAH18111Z18111Z1835Z9Z12Z'	triacylglycerol acylhydrolase (18:1(11Z)/18:1(11Z)/18:3(5Z,9Z,12Z))	[c] : tag18111Z18111Z1835Z9Z12Z + h2o --> 12dgr18111Z18111Z + pa + h	Glycerolipid metabolism	0	0	0	0	1000	0	1000	-1000	-1000	0		subs			subs
'TAGAH18111Z18111Z1845Z9Z12Z15Z'	triacylglycerol acylhydrolase (18:1(11Z)/18:1(11Z)/18:4(5Z,9Z,12Z,15Z))	[c] : tag18111Z18111Z1845Z9Z12Z15Z + h2o --> 12dgr18111Z18111Z + ca	Glycerolipid metabolism	0	0	0	0	1000	0	1000	-1000	-1000	0		subs			subs
'TAGAH18111Z1819Z160'	triacylglycerol acylhydrolase (18:1(11Z)/18:1(9Z)/16:0)	[c] : tag18111Z1819Z160 + h2o --> 12dgr18111Z1819Z + hdca + h	Glycerolipid metabolism	0	0	0	0	1000	0	1000	-1000	-1000	0		subs			subs
'TAGAH18111Z1819Z180'	triacylglycerol acylhydrolase (18:1(11Z)/18:1(9Z)/18:0)	[c] : tag18111Z1819Z180 + h2o --> 12dgr18111Z1819Z + ocdca + h	Glycerolipid metabolism	0	0	0	0	1000	0	1000	-1000	-1000	0		subs			subs
'TAGAH18111Z1819Z18111Z'	triacylglycerol acylhydrolase (18:1(11Z)/18:1(9Z)/18:1(11Z))	[c] : tag18111Z1819Z18111Z + h2o --> 12dgr18111Z1819Z + ocdcea + h	Glycerolipid metabolism	0	0	0	0	1000	0	1000	-1000	-1000	0		subs			subs
'TAGAH18111Z1819Z1819Z'	triacylglycerol acylhydrolase (18:1(11Z)/18:1(9Z)/18:1(9Z))	[c] : tag18111Z1819Z1819Z + h2o --> 12dgr18111Z1819Z + ocdce9a + h	Glycerolipid metabolism	0	0	0	0	1000	0	1000	-1000	-1000	0		subs			subs
'TAGAH18111Z1819Z1835Z9Z12Z'	triacylglycerol acylhydrolase (18:1(11Z)/18:1(9Z)/18:3(5Z,9Z,12Z))	[c] : tag18111Z1819Z1835Z9Z12Z + h2o --> 12dgr18111Z1819Z + pa + h	Glycerolipid metabolism	0	0	0	0	1000	0	1000	-1000	-1000	0		subs			subs
'TAGAH18111Z1819Z1845Z9Z12Z15Z'	triacylglycerol acylhydrolase (18:1(11Z)/18:1(9Z)/18:4(5Z,9Z,12Z,15Z))	[c] : tag18111Z1819Z1845Z9Z12Z15Z + h2o --> 12dgr18111Z1819Z + ca	Glycerolipid metabolism	0	0	0	0	1000	0	1000	-1000	-1000	0		subs			subs
'TAGAH1819Z18111Z160'	triacylglycerol acylhydrolase (18:1(9Z)/18:1(11Z)/16:0)	[c] : tag1819Z18111Z160 + h2o --> 12dgr1819Z18111Z + hdca + h	Glycerolipid metabolism	0	0	0	0	1000	0	1000	-1000	-1000	0		subs			subs
'TAGAH1819Z18111Z180'	triacylglycerol acylhydrolase (18:1(9Z)/18:1(11Z)/18:0)	[c] : tag1819Z18111Z180 + h2o --> 12dgr1819Z18111Z + ocdca + h	Glycerolipid metabolism	0	0	0	0	1000	0	1000	-1000	-1000	0		subs			subs
'TAGAH1819Z18111Z18111Z'	triacylglycerol acylhydrolase (18:1(9Z)/18:1(11Z)/18:1(11Z))	[c] : tag1819Z18111Z18111Z + h2o --> 12dgr1819Z18111Z + ocdcea + h	Glycerolipid metabolism	0	0	0	0	1000	0	1000	-1000	-1000	0		subs			subs
'TAGAH1819Z18111Z1819Z'	triacylglycerol acylhydrolase (18:1(9Z)/18:1(11Z)/18:1(9Z))	[c] : tag1819Z18111Z1819Z + h2o --> 12dgr1819Z18111Z + ocdce9a + h	Glycerolipid metabolism	0	0	0	0	1000	0	1000	-1000	-1000	0		subs			subs
'TAGAH1819Z18111Z1835Z9Z12Z'	triacylglycerol acylhydrolase (18:1(9Z)/18:1(11Z)/18:3(5Z,9Z,12Z))	[c] : tag1819Z18111Z1835Z9Z12Z + h2o --> 12dgr1819Z18111Z + pa + h	Glycerolipid metabolism	0	0	0	0	1000	0	1000	-1000	-1000	0		subs			subs
'TAGAH1819Z18111Z1845Z9Z12Z15Z'	triacylglycerol acylhydrolase (18:1(9Z)/18:1(11Z)/18:4(5Z,9Z,12Z,15Z))	[c] : tag1819Z18111Z1845Z9Z12Z15Z + h2o --> 12dgr1819Z18111Z + ca	Glycerolipid metabolism	0	0	0	0	1000	0	1000	-1000	-1000	0		subs			subs
'TAGAH1819Z1819Z160'	triacylglycerol acylhydrolase (18:1(9Z)/18:1(9Z)/16:0)	[c] : tag1819Z1819Z160 + h2o --> 12dgr1819Z1819Z + hdca + h	Glycerolipid metabolism	0	0	0	0	1000	0	1000	-1000	-1000	0		subs			subs
'TAGAH1819Z1819Z180'	triacylglycerol acylhydrolase (18:1(9Z)/18:1(9Z)/18:0)	[c] : tag1819Z1819Z180 + h2o --> 12dgr1819Z1819Z + ocdca + h	Glycerolipid metabolism	0	0	0	0	1000	0	1000	-1000	-1000	0		subs			subs
'TAGAH1819Z1819Z18111Z'	triacylglycerol acylhydrolase (18:1(9Z)/18:1(9Z)/18:1(11Z))	[c] : tag1819Z1819Z18111Z + h2o --> 12dgr1819Z1819Z + ocdcea + h	Glycerolipid metabolism	0	0	0	0	1000	0	1000	-1000	-1000	0		subs			subs
'TAGAH1819Z1819Z1819Z'	triacylglycerol acylhydrolase (18:1(9Z)/18:1(9Z)/18:1(9Z))	[c] : tag1819Z1819Z1819Z + h2o --> 12dgr1819Z1819Z + ocdce9a + h	Glycerolipid metabolism	0	0	0	0	1000	0	1000	-1000	-1000	0		subs			subs
'TAGAH1819Z1819Z1835Z9Z12Z'	triacylglycerol acylhydrolase (18:1(9Z)/18:1(9Z)/18:3(5Z,9Z,12Z))	[c] : tag1819Z1819Z1835Z9Z12Z + h2o --> 12dgr1819Z1819Z + pa + h	Glycerolipid metabolism	0	0	0	0	1000	0	1000	-1000	-1000	0		subs			subs
'TAGAH1819Z1819Z1845Z9Z12Z15Z'	triacylglycerol acylhydrolase (18:1(9Z)/18:1(9Z)/18:4(5Z,9Z,12Z,15Z))	[c] : tag1819Z1819Z1845Z9Z12Z15Z + h2o --> 12dgr1819Z1819Z + ca	Glycerolipid metabolism	0	0	0	0	1000	0	1000	-1000	-1000	0		subs			subs
'TM16018111Z'	betaine lipid synthase (trimethylase) (16:0/18:1(11Z))	[c] : dghs16018111Z + (3) amet --> dgts16018111Z + (3) ahcys + (3) h	Glycerolipid metabolism	1.0421e-05	2.467e-05	1.4249e-05	0	1.04045e-05	0	2.467e-05	-1.04045e-05	-2.467e-05	1.42656e-05		subs			subs
'TM1601819Z'	betaine lipid synthase (trimethylase) (16:0/18:1(9Z))	[c] : dghs1601819Z + (3) amet --> dgts1601819Z + (3) ahcys + (3) h	Glycerolipid metabolism	0.00097268	0.00230267	0.00132999	0	0.000971138	0	0.00230267	-0.000971138	-0.00230267	0.00133153		subs			subs
'TM18111Z18111Z'	betaine lipid synthase (trimethylase) (18:1(11Z)/18:1(11Z))	[c] : dghs18111Z18111Z + (3) amet --> dgts18111Z18111Z + (3) ahcys + (3) h	Glycerolipid metabolism	1.0066e-05	2.38297e-05	1.37637e-05	0	1.005e-05	0	2.38297e-05	-1.005e-05	-2.38297e-05	1.37796e-05		subs			subs
'TM18111Z1819Z'	betaine lipid synthase (trimethylase) (18:1(11Z)/18:1(9Z))	[c] : dghs18111Z1819Z + (3) amet --> dgts18111Z1819Z + (3) ahcys + (3) h	Glycerolipid metabolism	0.000128487	0.000304172	0.000175685	0	0.000128283	0	0.000304172	-0.000128283	-0.000304172	0.000175889		subs			subs
'TM1819Z18111Z'	betaine lipid synthase (trimethylase) (18:1(9Z)/18:1(11Z))	[c] : dghs1819Z18111Z + (3) amet --> dgts1819Z18111Z + (3) ahcys + (3) h	Glycerolipid metabolism	6.56957e-05	0.000155524	8.98286e-05	0	6.55915e-05	0	0.000155524	-6.55915e-05	-0.000155524	8.99327e-05		subs			subs
'TM1819Z1819Z'	betaine lipid synthase (trimethylase) (18:1(9Z)/18:1(9Z))	[c] : dghs1819Z1819Z + (3) amet --> dgts1819Z1819Z + (3) ahcys + (3) h	Glycerolipid metabolism	0.000669669	0.00158534	0.000915667	0	0.000668607	0	0.00158534	-0.000668607	-0.00158534	0.000916729		subs			subs
'UDPSQS'	UDP-sulfoquinovose synthase	[h] : udpg + hso3 --> udpsq + h2o	Glycerolipid metabolism	0.00194995	0.00461619	0.00266625	0	0.00194685	0	0.00461619	-0.00194685	-0.00461619	0.00266934		subs			subs
'1AGPEAT1801819Z'	1-acylglycerophosphoethanolamine O-acyltransferase (18:0/18:1(9Z))	[c] : 1agpe180 + ocdce9coa --> pe1801819Z + coa	Glycerophospholipid metabolism	0.00184231	0.00873216	0.00688985	0	1000	0	1000	-1000	-1000	0		subs			subs
'1AGPEAT1801829Z12Z'	1-acylglycerophosphoethanolamine O-acyltransferase (18:0/18:2(9Z,12Z))	[c] : 1agpe180 + lnlccoa --> pe1801829Z12Z + coa	Glycerophospholipid metabolism	0	0	0	0	1000	0	1000	-1000	-1000	0		subs			subs
'1AGPEAT1801835Z9Z12Z'	1-acylglycerophosphoethanolamine O-acyltransferase (18:0/18:3(5Z,12Z,15Z))	[c] : 1agpe180 + pacoa --> pe1801835Z9Z12Z + coa	Glycerophospholipid metabolism	0	0	0	0	1000	0	1000	-1000	-1000	0		subs			subs
'1AGPEAT1801845Z9Z12Z15Z'	1-acylglycerophosphoethanolamine O-acyltransferase (18:0/18:4(5Z,9Z,12Z,15Z))	[c] : 1agpe180 + cacoa --> pe1801845Z9Z12Z15Z + coa	Glycerophospholipid metabolism	0	0	0	0	1000	0	1000	-1000	-1000	0		subs			subs
'1AGPEAT18111Z1819Z'	1-acylglycerophosphoethanolamine O-acyltransferase (18:1(11Z)/18:1(9Z))	[c] : 1agpe18111Z + ocdce9coa --> pe18111Z1819Z + coa	Glycerophospholipid metabolism	0.00184628	0	0.00184628	0	1000	0	1000	-1000	-1000	0		subs			subs
'1AGPEAT18111Z1829Z12Z'	1-acylglycerophosphoethanolamine O-acyltransferase (18:1(11Z)/18:2(9Z,12Z))	[c] : 1agpe18111Z + lnlccoa --> pe18111Z1829Z12Z + coa	Glycerophospholipid metabolism	0	0	0	0	1000	0	1000	-1000	-1000	0		subs			subs
'1AGPEAT18111Z1835Z9Z12Z'	1-acylglycerophosphoethanolamine O-acyltransferase (18:1(11Z)/18:3(5Z,12Z,15Z))	[c] : 1agpe18111Z + pacoa --> pe18111Z1835Z9Z12Z + coa	Glycerophospholipid metabolism	0	0	0	0	1000	0	1000	-1000	-1000	0		subs			subs
'1AGPEAT18111Z1845Z9Z12Z15Z'	1-acylglycerophosphoethanolamine O-acyltransferase (18:1(11Z)/18:4(5Z,9Z,12Z,15Z))	[c] : 1agpe18111Z + cacoa --> pe18111Z1845Z9Z12Z15Z + coa	Glycerophospholipid metabolism	0	0	0	0	1000	0	1000	-1000	-1000	0		subs			subs
'1AGPEAT1819Z1819Z'	1-acylglycerophosphoethanolamine O-acyltransferase (18:1(9Z)/18:1(9Z))	[c] : 1agpe1819Z + ocdce9coa --> pe1819Z1819Z + coa	Glycerophospholipid metabolism	0	0	0	0	1000	0	1000	-1000	-1000	0		subs			subs
'1AGPEAT1819Z1829Z12Z'	1-acylglycerophosphoethanolamine O-acyltransferase (18:1(9Z)/18:2(9Z,12Z))	[c] : 1agpe1819Z + lnlccoa --> pe1819Z1829Z12Z + coa	Glycerophospholipid metabolism	0	0	0	0	1000	0	1000	-1000	-1000	0		subs			subs
'1AGPEAT1819Z1835Z9Z12Z'	1-acylglycerophosphoethanolamine O-acyltransferase (18:1(9Z)/18:3(5Z,12Z,15Z))	[c] : 1agpe1819Z + pacoa --> pe1819Z1835Z9Z12Z + coa	Glycerophospholipid metabolism	0	0	0	0	1000	0	1000	-1000	-1000	0		subs			subs
'1AGPEAT1819Z1845Z9Z12Z15Z'	1-acylglycerophosphoethanolamine O-acyltransferase (18:1(9Z)/18:4(5Z,9Z,12Z,15Z))	[c] : 1agpe1819Z + cacoa --> pe1819Z1845Z9Z12Z15Z + coa	Glycerophospholipid metabolism	0	0	0	0	1000	0	1000	-1000	-1000	0		subs			subs
'1AGPEAT1829Z12Z1835Z9Z12Z'	1-acylglycerophosphoethanolamine O-acyltransferase (18:2(9Z,12Z)/18:3(5Z,12Z,15Z))	[c] : 1agpe1829Z12Z + pacoa --> pe1829Z12Z1835Z9Z12Z + coa	Glycerophospholipid metabolism	0	0	0	0	1000	0	1000	-1000	-1000	0		subs			subs
'CDIPT18111Z160'	CDP-diacylglycerol: myo-inositol 3-phosphatidyltransferase (18:1(11Z)/16:0)	[c] : cdp12dgr18111Z160 + inost --> cmp + pail18111Z160 + (2) h	Glycerophospholipid metabolism	0.000259921	0.000615322	0.000355401	0	0.000259509	0	0.000615322	-0.000259509	-0.000615322	0.000355813		subs			subs
'CDIPT1819Z160'	CDP-diacylglycerol: myo-inositol 3-phosphatidyltransferase (18:1(9Z)/16:0)	[c] : cdp12dgr1819Z160 + inost --> cmp + pail1819Z160 + (2) h	Glycerophospholipid metabolism	3.49893e-05	8.28318e-05	4.78425e-05	0	3.49339e-05	0	8.28318e-05	-3.49339e-05	-8.28318e-05	4.78979e-05		subs			subs
'CDPDAGS18111Z160'	CDP-diacylglycerol synthetase (18:1(11Z)/16:0)	[c] : ctp + pa18111Z160 + (3) h --> ppi + cdp12dgr18111Z160	Glycerophospholipid metabolism	0.000259921	0.000615322	0.000355401	0	0.000259509	0	0.000615322	-0.000259509	-0.000615322	0.000355813		subs			subs
'CDPDAGS18111Z160h'	CDP-diacylglycerol synthetase (18:1(11Z)/16:0), chloroplast	[h] : ctp + pa18111Z160 + (2) h --> ppi + cdp12dgr18111Z160	Glycerophospholipid metabolism	0.000143604	0.00033996	0.000196356	0	0.000143376	0	0.00033996	-0.000143376	-0.00033996	0.000196584		subs			subs
'CDPDAGS1819Z160'	CDP-diacylglycerol synthetase (18:1(9Z)/16:0)	[c] : ctp + pa1819Z160 + (3) h --> ppi + cdp12dgr1819Z160	Glycerophospholipid metabolism	3.49893e-05	8.28318e-05	4.78425e-05	0	3.49339e-05	0	8.28318e-05	-3.49339e-05	-8.28318e-05	4.78979e-05		subs			subs
'CDPDAGS1819Z160h'	CDP-diacylglycerol synthetase (18:1(9Z)/16:0), chloroplast	[h] : ctp + pa1819Z160 + (2) h --> ppi + cdp12dgr1819Z160	Glycerophospholipid metabolism	0.000964708	0.0022838	0.00131909	0	0.000963179	0	0.0022838	-0.000963179	-0.0022838	0.00132062		subs			subs
'ETHAK'	ethanolamine kinase	[c] : atp + etha --> adp + ethamp + h	Glycerophospholipid metabolism	0.000884005	0.00209274	0.00120874	0	7.22213	0	9.82735	-7.22213	-9.82735	2.60522		subs			subs
'ETHAPT1801819Z'	CDP-ethanolamine: diacylglycerol ethanolamine phosphotransferase (18:0/18:1(9Z))	[c] : cdpea + 12dgr1801819Z --> cmp + pe1801819Z + h	Glycerophospholipid metabolism	0.000406118	0.000961421	0.000555303	0	7.22213	0	9.82735	-7.22213	-9.82735	2.60522		subs			subs
'ETHAPT18111Z1819Z'	CDP-ethanolamine: diacylglycerol ethanolamine phosphotransferase (18:1(11Z)/18:1(9Z))	[c] : cdpea + 12dgr18111Z1819Z --> cmp + pe18111Z1819Z + h	Glycerophospholipid metabolism	0.000437999	0.0010369	0.000598896	0	7.22213	0	9.82735	-7.22213	-9.82735	2.60522		subs			subs
'ETHAPT1819Z1819Z'	CDP-ethanolamine: diacylglycerol ethanolamine phosphotransferase (18:1(9Z)/18:1(9Z))	[c] : cdpea + 12dgr1819Z1819Z --> cmp + pe1819Z1819Z + h	Glycerophospholipid metabolism	3.98876e-05	9.44276e-05	5.454e-05	0	7.22213	0	9.82735	-7.22213	-9.82735	2.60522		subs			subs
'G3PD1'	glycerol-3-phosphate dehydrogenase (NAD)	[h] : dhap + nadh + h <==> glyc3p + nad	Glycerophospholipid metabolism	-0.00663089	1.87722	1.88385	-1000	1000	-1000	1000	-2000	-2000	0		subs			subs
'G3PD2'	glycerol-3-phosphate dehydrogenase [NAD(P)]	[h] : dhap + nadph + h <==> glyc3p + nadp	Glycerophospholipid metabolism	0	-1.88579	1.88579	-1000	1000	-1000	1000	-2000	-2000	0		subs			subs
'G3PO'	glycerol-3-phosphate oxidase	[h] : dhap + h2o2 <==> glyc3p + o2	Glycerophospholipid metabolism	0.0180308	0.0355571	0.0175263	0	0.0180022	0	0.0355571	-0.0180022	-0.0355571	0.0175549		subs			subs
'GPDDA2'	glycerophosphodiester phosphodiesterase	[c] : g3pe + h2o --> etha + glyc3p + h	Glycerophospholipid metabolism	0	0	0	0	7.22213	0	9.82735	-7.22213	-9.82735	2.60522		subs			subs
'LPLPS1AGPE180'	lysophospholipase (18:0)	[c] : 1agpe180 + h2o --> ocdca + g3pe + h	Glycerophospholipid metabolism	0	0	0	0	7.22213	0	9.82735	-7.22213	-9.82735	2.60522		subs			subs
'LPLPS1AGPE18111Z'	lysophospholipase (18:1(11Z))	[c] : 1agpe18111Z + h2o --> ocdcea + g3pe + h	Glycerophospholipid metabolism	0	0	0	0	7.22213	0	9.82735	-7.22213	-9.82735	2.60522		subs			subs
'LPLPS1AGPE1819Z'	lysophospholipase (18:1(9Z))	[c] : 1agpe1819Z + h2o --> ocdce9a + g3pe + h	Glycerophospholipid metabolism	0	0	0	0	7.22213	0	9.82735	-7.22213	-9.82735	2.60522		subs			subs
'LPLPS1AGPE1829Z12Z'	lysophospholipase (18:2(9Z,12Z))	[c] : 1agpe1829Z12Z + h2o --> lnlc + g3pe + h	Glycerophospholipid metabolism	0	0	0	0	0.00456535	0	0.010813	-0.00456535	-0.010813	0.00624765		subs			subs
'PETHCT'	CTP: phosphatidylethanolamine cytidylyltransferase	[c] : ctp + ethamp + h --> ppi + cdpea	Glycerophospholipid metabolism	0.000884005	0.00209274	0.00120874	0	7.22213	0	9.82735	-7.22213	-9.82735	2.60522		subs			subs
'PGD3TDS18111Z1613E'	phosphatidylglycerol palmitate-delta3t-desaturase (18:1(11Z)/16:1(3E))	[h] : pg18111Z160 + fdxox + o2 + (4) nadph --> pg18111Z1613E + fdxrd + (2) h2o + (4) nadp	Glycerophospholipid metabolism	6.08503e-05	0.000144053	8.32032e-05	0	6.07538e-05	0	0.000144053	-6.07538e-05	-0.000144053	8.32997e-05		subs			subs
'PGD3TDS1819Z1613E'	phosphatidylglycerol palmitate-delta3t-desaturase (18:1(9Z)/16:1(3E))	[h] : pg1819Z160 + fdxox + o2 + (4) nadph --> pg1819Z1613E + fdxrd + (2) h2o + (4) nadp	Glycerophospholipid metabolism	6.08503e-05	0.000144053	8.32032e-05	0	6.07538e-05	0	0.000144053	-6.07538e-05	-0.000144053	8.32997e-05		subs			subs
'PGD3TDS1829Z12Z1613E'	phosphatidylglycerol palmitate-delta3t-desaturase (18:2(9Z,12Z)/16:1(3E))	[h] : pg1829Z12Z160 + fdxox + o2 + (4) nadph --> pg1829Z12Z1613E + fdxrd + (2) h2o + (4) nadp	Glycerophospholipid metabolism	0.000454835	0.00107675	0.000621916	0	0.000454114	0	0.00107675	-0.000454114	-0.00107675	0.000622637		subs			subs
'PGD3TDS1839Z12Z15Z1613E'	phosphatidylglycerol palmitate-delta3t-desaturase (18:3(9Z,12Z,15Z)/16:1(3E))	[h] : pg1839Z12Z15Z160 + fdxox + o2 + (4) nadph --> pg1839Z12Z15Z1613E + fdxrd + (2) h2o + (4) nadp	Glycerophospholipid metabolism	0.000166855	0.000395004	0.000228149	0	0.000166591	0	0.000395004	-0.000166591	-0.000395004	0.000228413		subs			subs
'PGPP18111Z160'	phosphatidylglycerol phosphate phosphatase (18:1(11Z)/16:0)	[c] : pgp18111Z160 + h2o --> pg18111Z160 + pi + (2) h	Glycerophospholipid metabolism	0	0	0	0	0	0	0	0	0	0			blocked			blocked
'PGPP18111Z160h'	phosphatidylglycerol phosphate phosphatase (18:1(11Z)/16:0), chloroplast	[h] : pgp18111Z160 + h2o --> pg18111Z160 + pi + (2) h	Glycerophospholipid metabolism	0.000143604	0.00033996	0.000196356	0	0.000143376	0	0.00033996	-0.000143376	-0.00033996	0.000196584		subs			subs
'PGPP1819Z160'	phosphatidylglycerol phosphate phosphatase (18:1(9Z)/16:0)	[c] : pgp1819Z160 + h2o --> pg1819Z160 + pi + (2) h	Glycerophospholipid metabolism	0	0	0	0	0	0	0	0	0	0			blocked			blocked
'PGPP1819Z160h'	phosphatidylglycerol phosphate phosphatase (18:1(9Z)/16:0), chloroplast	[h] : pgp1819Z160 + h2o --> pg1819Z160 + pi + (2) h	Glycerophospholipid metabolism	0.000964708	0.0022838	0.00131909	0	0.000963179	0	0.0022838	-0.000963179	-0.0022838	0.00132062		subs			subs
'PGPS18111Z160'	phosphatidylglycerolphosphate synthase (18:1(11Z)/16:0)	[c] : cdp12dgr18111Z160 + glyc3p --> cmp + pgp18111Z160	Glycerophospholipid metabolism	0	0	0	0	0	0	0	0	0	0			blocked			blocked
'PGPS18111Z160h'	phosphatidylglycerolphosphate synthase (18:1(11Z)/16:0), chloroplast	[h] : cdp12dgr18111Z160 + glyc3p --> cmp + pgp18111Z160	Glycerophospholipid metabolism	0.000143604	0.00033996	0.000196356	0	0.000143376	0	0.00033996	-0.000143376	-0.00033996	0.000196584		subs			subs
'PGPS1819Z160'	phosphatidylglycerolphosphate synthase (18:1(9Z)/16:0)	[c] : cdp12dgr1819Z160 + glyc3p --> cmp + pgp1819Z160	Glycerophospholipid metabolism	0	0	0	0	0	0	0	0	0	0			blocked			blocked
'PGPS1819Z160h'	phosphatidylglycerolphosphate synthase (18:1(9Z)/16:0), chloroplast	[h] : cdp12dgr1819Z160 + glyc3p --> cmp + pgp1819Z160	Glycerophospholipid metabolism	0.000964708	0.0022838	0.00131909	0	0.000963179	0	0.0022838	-0.000963179	-0.0022838	0.00132062		subs			subs
'PGW3DS1839Z12Z15Z160'	omega-3 desaturase (18:3(9Z,12Z,15Z)/16:0) (PG)	[h] : pg1829Z12Z160 + fdxox + o2 + (4) nadph --> pg1839Z12Z15Z160 + fdxrd + (2) h2o + (4) nadp	Glycerophospholipid metabolism	0.000266697	0.000631364	0.000364667	0	0.000266274	0	0.000631364	-0.000266274	-0.000631364	0.00036509		subs			subs
'PGW6DS1829Z12Z160'	omega-6 desaturase (18:2(9Z,12Z)/16:0) (PG)	[h] : pg1819Z160 + fdxox + o2 + (4) nadph --> pg1829Z12Z160 + fdxrd + (2) h2o + (4) nadp	Glycerophospholipid metabolism	0.000821104	0.00194384	0.00112273	0	0.000819802	0	0.00194384	-0.000819802	-0.00194384	0.00112403		subs			subs
'PLPSA21801819Z'	phospholipase A2 (18:0/18:1(9Z))	[c] : pe1801819Z + h2o --> 1agpe180 + ocdce9a + h	Glycerophospholipid metabolism	0	0	0	0	1000	0	1000	-1000	-1000	0		subs			subs
'PLPSA21801829Z12Z'	phospholipase A2 (18:0/18:2(9Z,12Z))	[c] : pe1801829Z12Z + h2o --> 1agpe180 + lnlc + h	Glycerophospholipid metabolism	0	0	0	0	1000	0	1000	-1000	-1000	0		subs			subs
'PLPSA21801835Z9Z12Z'	phospholipase A2 (18:0/18:3(5Z,12Z,15Z))	[c] : pe1801835Z9Z12Z + h2o --> 1agpe180 + pa + h	Glycerophospholipid metabolism	0.00184231	0.00436139	0.00251907	0	1000	0	1000	-1000	-1000	0		subs			subs
'PLPSA21801845Z9Z12Z15Z'	phospholipase A2 (18:0/18:4(5Z,9Z,12Z,15Z))	[c] : pe1801845Z9Z12Z15Z + h2o --> 1agpe180 + ca	Glycerophospholipid metabolism	0	0.00437077	0.00437077	0	1000	0	1000	-1000	-1000	0		subs			subs
'PLPSA218111Z1819Z'	phospholipase A2 (18:1(11Z)/18:1(9Z))	[c] : pe18111Z1819Z + h2o --> 1agpe18111Z + ocdce9a + h	Glycerophospholipid metabolism	0	0	0	0	1000	0	1000	-1000	-1000	0		subs			subs
'PLPSA218111Z1829Z12Z'	phospholipase A2 (18:1(11Z)/18:2(9Z,12Z))	[c] : pe18111Z1829Z12Z + h2o --> 1agpe18111Z + lnlc + h	Glycerophospholipid metabolism	0	0	0	0	1000	0	1000	-1000	-1000	0		subs			subs
'PLPSA218111Z1835Z9Z12Z'	phospholipase A2 (18:1(11Z)/18:3(5Z,12Z,15Z))	[c] : pe18111Z1835Z9Z12Z + h2o --> 1agpe18111Z + pa + h	Glycerophospholipid metabolism	0	0	0	0	1000	0	1000	-1000	-1000	0		subs			subs
'PLPSA218111Z1845Z9Z12Z15Z'	phospholipase A2 (18:1(11Z)/18:4(5Z,9Z,12Z,15Z))	[c] : pe18111Z1845Z9Z12Z15Z + h2o --> 1agpe18111Z + ca	Glycerophospholipid metabolism	0.00184628	0	0.00184628	0	1000	0	1000	-1000	-1000	0		subs			subs
'PLPSA21819Z1819Z'	phospholipase A2 (18:1(9Z)/18:1(9Z))	[c] : pe1819Z1819Z + h2o --> 1agpe1819Z + ocdce9a + h	Glycerophospholipid metabolism	0	0	0	0	1000	0	1000	-1000	-1000	0		subs			subs
'PLPSA21819Z1829Z12Z'	phospholipase A2 (18:1(9Z)/18:2(9Z,12Z))	[c] : pe1819Z1829Z12Z + h2o --> 1agpe1819Z + lnlc + h	Glycerophospholipid metabolism	0	0	0	0	1000	0	1000	-1000	-1000	0		subs			subs
'PLPSA21819Z1835Z9Z12Z'	phospholipase A2 (18:1(9Z)/18:3(5Z,12Z,15Z))	[c] : pe1819Z1835Z9Z12Z + h2o --> 1agpe1819Z + pa + h	Glycerophospholipid metabolism	0	0	0	0	1000	0	1000	-1000	-1000	0		subs			subs
'PLPSA21819Z1845Z9Z12Z15Z'	phospholipase A2 (18:1(9Z)/18:4(5Z,9Z,12Z,15Z))	[c] : pe1819Z1845Z9Z12Z15Z + h2o --> 1agpe1819Z + ca	Glycerophospholipid metabolism	0	0	0	0	1000	0	1000	-1000	-1000	0		subs			subs
'PLPSA21829Z12Z1835Z9Z12Z'	phospholipase A2 (18:2(9Z,12Z)/18:3(5Z,12Z,15Z))	[c] : pe1829Z12Z1835Z9Z12Z + h2o --> 1agpe1829Z12Z + pa + h	Glycerophospholipid metabolism	0	0	0	0	1000	0	1000	-1000	-1000	0		subs			subs
'PLPSD1801819Z'	phospholipase D (18:0/18:1(9Z))	[c] : pe1801819Z + h2o --> etha + pa1801819Z + h	Glycerophospholipid metabolism	0	0	0	0	7.22213	0	9.82735	-7.22213	-9.82735	2.60522		subs			subs
'PLPSD1801829Z12Z'	phospholipase D (18:0/18:2(9Z,12Z))	[c] : pe1801829Z12Z + h2o --> etha + pa1801829Z12Z + h	Glycerophospholipid metabolism	0	0	0	0	0	0	0	0	0	0			blocked			blocked
'PLPSD1801835Z9Z12Z'	phospholipase D (18:0/18:3(5Z,12Z,15Z))	[c] : pe1801835Z9Z12Z + h2o --> etha + pa1801835Z9Z12Z + h	Glycerophospholipid metabolism	0	0	0	0	0	0	0	0	0	0			blocked			blocked
'PLPSD1801845Z9Z12Z15Z'	phospholipase D (18:0/18:4(5Z,9Z,12Z,15Z))	[c] : pe1801845Z9Z12Z15Z + h2o --> etha + pa1801845Z9Z12Z15Z + h	Glycerophospholipid metabolism	0	0	0	0	0	0	0	0	0	0			blocked			blocked
'PLPSD18111Z1819Z'	phospholipase D (18:1(11Z)/18:1(9Z))	[c] : pe18111Z1819Z + h2o --> etha + pa18111Z1819Z + h	Glycerophospholipid metabolism	0	0	0	0	7.22213	0	9.82735	-7.22213	-9.82735	2.60522		subs			subs
'PLPSD18111Z1829Z12Z'	phospholipase D (18:1(11Z)/18:2(9Z,12Z))	[c] : pe18111Z1829Z12Z + h2o --> etha + pa18111Z1829Z12Z + h	Glycerophospholipid metabolism	0	0	0	0	0	0	0	0	0	0			blocked			blocked
'PLPSD18111Z1835Z9Z12Z'	phospholipase D (18:1(11Z)/18:3(5Z,12Z,15Z))	[c] : pe18111Z1835Z9Z12Z + h2o --> etha + pa18111Z1835Z9Z12Z + h	Glycerophospholipid metabolism	0	0	0	0	0	0	0	0	0	0			blocked			blocked
'PLPSD18111Z1845Z9Z12Z15Z'	phospholipase D (18:1(11Z)/18:4(5Z,9Z,12Z,15Z))	[c] : pe18111Z1845Z9Z12Z15Z + h2o --> etha + pa18111Z1845Z9Z12Z15Z + h	Glycerophospholipid metabolism	0	0	0	0	0	0	0	0	0	0			blocked			blocked
'PLPSD1819Z1819Z'	phospholipase D (18:1(9Z)/18:1(9Z))	[c] : pe1819Z1819Z + h2o --> etha + pa1819Z1819Z + h	Glycerophospholipid metabolism	0	0	0	0	7.22213	0	9.82735	-7.22213	-9.82735	2.60522		subs			subs
'PLPSD1819Z1829Z12Z'	phospholipase D (18:1(9Z)/18:2(9Z,12Z))	[c] : pe1819Z1829Z12Z + h2o --> etha + pa1819Z1829Z12Z + h	Glycerophospholipid metabolism	0	0	0	0	0	0	0	0	0	0			blocked			blocked
'PLPSD1819Z1835Z9Z12Z'	phospholipase D (18:1(9Z)/18:3(5Z,12Z,15Z))	[c] : pe1819Z1835Z9Z12Z + h2o --> etha + pa1819Z1835Z9Z12Z + h	Glycerophospholipid metabolism	0	0	0	0	0	0	0	0	0	0			blocked			blocked
'PLPSD1819Z1845Z9Z12Z15Z'	phospholipase D (18:1(9Z)/18:4(5Z,9Z,12Z,15Z))	[c] : pe1819Z1845Z9Z12Z15Z + h2o --> etha + pa1819Z1845Z9Z12Z15Z + h	Glycerophospholipid metabolism	0	0	0	0	0	0	0	0	0	0			blocked			blocked
'PLPSD1829Z12Z1835Z9Z12Z'	phospholipase D (18:2(9Z,12Z)/18:3(5Z,12Z,15Z))	[c] : pe1829Z12Z1835Z9Z12Z + h2o --> etha + pa1829Z12Z1835Z9Z12Z + h	Glycerophospholipid metabolism	0	0	0	0	0	0	0	0	0	0			blocked			blocked
'SERDC'	serine decarboxylase	[c] : ser-L + h --> etha + co2	Glycerophospholipid metabolism	0.000884005	0.00209274	0.00120874	0	0.000882604	0	0.00209274	-0.000882604	-0.00209274	0.00121014		subs			subs
'AMO'	amine oxidase, glyoxysomal	[x] : aact + h2o + o2 + h --> mthgxl + nh4 + h2o2	Glycine, serine and threonine metabolism	0	0	0	0	0	0	0	0	0	0			blocked			blocked
'AOBUTDxs'	L-2-amino-3-oxobutanoate decarboxylation (spontaneous)	[x] : 2aobut + h --> aact + co2	Glycine, serine and threonine metabolism	0	0	0	0	0	0	0	0	0	0			blocked			blocked
'DHLDH'	dihydrolipoyl dehydrogenase	[m] : dhlpro + nad --> lpro + nadh + h	Glycine, serine and threonine metabolism	0	0	0	0	1000	0	1000	-1000	-1000	0		subs			subs
'GCLDH'	Glycolate dehydrogenase	[m] : glyclt + fdxox --> glx + fdxrd	Glycine, serine and threonine metabolism	0	0	0	0	5.77771	0	6.96824	-5.77771	-6.96824	1.19053		subs			subs
'GHMT'	glycine hydroxymethyltransferase	[m] : mlthf + gly + h2o <==> thf + ser-L	Glycine, serine and threonine metabolism	-0.0451032	-0.105734	0.060631	-2.06347	7.22213	-3.93094	13.8547	-11.1531	-15.9181	4.76507		subs			subs
'GLYATx'	Acetyl-CoA:glycine C-acetyltransferase	[x] : accoa + gly <==> coa + 2aobut + h	Glycine, serine and threonine metabolism	0	0	0	0	0	0	0	0	0	0			blocked			blocked
'GLYCDH'	glycerate dehydrogenase, mitochondrial	[m] : hpyr + nadh + h --> glyc-R + nad	Glycine, serine and threonine metabolism	0	0	0	0	0	0	0	0	0	0			blocked			blocked
'GLYCOR(nadp)'	D-Glycerate:NADP+ 2-oxidoreductase	[c] : glyc-R + nadp <==> hpyr + nadph + h	Glycine, serine and threonine metabolism	-0.0118912	0	0.0118912	-212.382	1000	-101.914	1000	-1101.91	-1212.38	110.468		subs			subs
'GLYDHD'	glycine dehydrogenase (decarboxylating)	[m] : gly + lpro --> alpro + co2	Glycine, serine and threonine metabolism	0	0	0	0	1000	0	1000	-1000	-1000	0		subs			subs
'GLYPT'	ATP:(R)-glycerate 3-phosphotransferase	[h] : atp + glyc-R --> adp + 3pg + h	Glycine, serine and threonine metabolism	0	0	0	0	0	0	0	0	0	0			blocked			blocked
'GLYTA'	glycine transaminase	[m] : glx + glu-L --> gly + akg	Glycine, serine and threonine metabolism	0	0	0	0	14.4443	0	24.747	-14.4443	-24.747	10.3027		subs			subs
'GLYTL'	glycine---tRNA ligase	[c] : atp + gly + trnagly --> amp + ppi + glytrna	Glycine, serine and threonine metabolism	0	0	0	0	0	0	0	0	0	0			blocked			blocked
'GLYTLm'	glycine---tRNA ligase, mitochondria	[m] : atp + gly + trnagly --> amp + ppi + glytrna	Glycine, serine and threonine metabolism	0	0	0	0	0	0	0	0	0	0			blocked			blocked
'HSK'	homoserine kinase	[h] : atp + hom-L --> adp + phom + h	Glycine, serine and threonine metabolism	0.000328047	0.00408166	0.00375361	0	9.62951	0	17.3524	-9.62951	-17.3524	7.72292		subs			subs
'PGLYCPh'	Phosphoglycolate phosphatase, chloroplast	[h] : 2pglyc + h2o --> glyclt + pi	Glycine, serine and threonine metabolism	0	0	0	0	5.77771	0	6.96824	-5.77771	-6.96824	1.19053		subs			subs
'PGLYDH'	phosphoglycerate dehydrogenase	[h] : 3pg + nad --> 3php + nadh + h	Glycine, serine and threonine metabolism	0	0	0	0	14.4443	0	19.6547	-14.4443	-19.6547	5.21044		subs			subs
'PSAT'	phosphoserine aminotransferase	[h] : 3php + glu-L --> pser-L + akg	Glycine, serine and threonine metabolism	0	0	0	0	14.4443	0	19.6547	-14.4443	-19.6547	5.21044		subs			subs
'PSP'	phosphoserine phosphatase	[h] : pser-L + h2o --> ser-L + pi	Glycine, serine and threonine metabolism	0	0	0	0	14.4443	0	19.6547	-14.4443	-19.6547	5.21044		subs			subs
'SERTL'	serine---tRNA ligase	[c] : atp + ser-L + trnaser --> amp + ppi + sertrna	Glycine, serine and threonine metabolism	0	0	0	0	0	0	0	0	0	0			blocked			blocked
'SGAT'	serine--glyoxylate aminotransferase	[m] : ser-L + glx <==> hpyr + gly	Glycine, serine and threonine metabolism	0	0	0	0	0	0	0	0	0	0			blocked			blocked
'SPTA'	serine---pyruvate transaminase	[c] : ser-L + pyr <==> hpyr + ala-L	Glycine, serine and threonine metabolism	0.0118912	0.0281505	0.0162593	-3.61107	212.382	-4.91368	101.914	-217.296	-105.525	111.771		subs			subs
'THRA'	threonine aldolase	[h] : thr-L <==> gly + acald	Glycine, serine and threonine metabolism	-0.0435957	-0.0957515	0.0521558	-4.12693	9.62951	-7.86188	17.3524	-17.4914	-21.4794	3.98797		subs			subs
'THRAL'	threonine ammonia-lyase (serine)	[h] : ser-L <==> pyr + nh4	Glycine, serine and threonine metabolism	-0.0608308	-0.14316	0.0823288	-212.382	14.4443	-101.914	17.5395	-116.358	-229.922	113.563		subs			subs
'THRS'	threonine synthase	[h] : phom + h2o --> thr-L + pi	Glycine, serine and threonine metabolism	9.70411e-13	0	9.70411e-13	0	9.62951	0	17.3524	-9.62951	-17.3524	7.72292		subs			subs
'THRTL'	threonine---tRNA ligase	[c] : atp + thr-L + trnathr --> amp + ppi + thrtrna	Glycine, serine and threonine metabolism	0	0	0	0	0	0	0	0	0	0			blocked			blocked
'THRTLm'	threonine---tRNA ligase, mitochondria	[m] : atp + thr-L + trnathr --> amp + ppi + thrtrna	Glycine, serine and threonine metabolism	0	0	0	0	0	0	0	0	0	0			blocked			blocked
'ASADH'	aspartate-semialdehyde dehydrogenase	[h] : 4pasp + nadph + h --> aspsa + pi + nadp	Glycine, serine and threonine metabolism;Lysine biosynthesis	0.0027884	0.0138933	0.0111049	0	9.62951	0	17.3524	-9.62951	-17.3524	7.72292		subs			subs
'ASPK'	aspartate kinase	[h] : atp + asp-L --> adp + 4pasp	Glycine, serine and threonine metabolism;Lysine biosynthesis	0.0027884	0.0138933	0.0111049	0	9.62951	0	17.3524	-9.62951	-17.3524	7.72292		subs			subs
'HSDH'	homoserine dehydrogenase	[h] : aspsa + nadph + h --> hom-L + nadp	Glycine, serine and threonine metabolism;Lysine biosynthesis	0.000328047	0.00408166	0.00375361	0	9.62951	0	17.3524	-9.62951	-17.3524	7.72292		subs			subs
'A1E'	Aldose 1-epimerase	[c] : glc-A <==> glc-B	Glycolysis / Gluconeogenesis	0	0	0	-28.8885	28.8885	-39.3094	39.3094	-68.1979	-68.1979	9.09495e-13		subs			subs
'ACP'	Acylphosphatase	[c] : 13dpg + h2o --> 3pg + h + pi	Glycolysis / Gluconeogenesis	0	0	0	0	14.4443	0	19.6547	-14.4443	-19.6547	5.21044		subs			subs
'ACPh'	Acylphosphatase, chloroplast	[h] : 13dpg + h2o --> 3pg + h + pi	Glycolysis / Gluconeogenesis	0	0	0	0	771.941	0	286.842	-771.941	-286.842	485.099		subs			subs
'ALCDH(pqq)x'	alcohol dehydrogenase	[x] : etoh + pqqox --> acald + pqqrd + h	Glycolysis / Gluconeogenesis	0	5	5	0	6.46517	0	8.39007	-6.46517	-8.39007	1.92491		subs			subs
'ENO'	enolase	[c] : 2pg <==> h2o + pep	Glycolysis / Gluconeogenesis	0.865742	1.66366	0.797918	-7.22213	1000	-9.74338	102.141	-1009.74	-109.363	900.38		subs			subs
'ENOf'	enolase, flagellar	[f] : 2pg <==> h2o + pep	Glycolysis / Gluconeogenesis	0	0	0	0	0	0	0	0	0	0			blocked			blocked
'ENOm'	enolase, mitochondria	[m] : 2pg <==> h2o + pep	Glycolysis / Gluconeogenesis	0	-4.43	4.43	-1000	14.4443	-4.43	15.2247	-18.8743	-1015.22	996.35		subs			subs
'FBAf'	fructose-bisphosphate aldolase, flagellar	[f] : fdp-B <==> dhap + g3p	Glycolysis / Gluconeogenesis	0	0	0	0	0	0	0	0	0	0			blocked			blocked
FBAh'	fructose-bisphosphate aldolase	[h] : fdp-B <==> dhap + g3p	Glycolysis / Gluconeogenesis	0	0	0	0	0	0	0	0	0	0			blocked			blocked
'FBAm'	fructose-bisphosphate aldolase, mitochondria	[m] : fdp-B <==> dhap + g3p	Glycolysis / Gluconeogenesis	0	0	0	0	0	0	0	0	0	0			blocked			blocked
'G6PI'	Glucose-6-phosphate isomerase	[c] : g6p-A <==> g6p-B	Glycolysis / Gluconeogenesis	0	0	0	-1000	1000	-1000	1000	-2000	-2000	0		subs			subs
'G6PIh'	glucose-6-phosphate isomerase, chloroplast	[h] : g6p-A <==> g6p-B	Glycolysis / Gluconeogenesis	0	0	0	-1000	1000	-1000	1000	-2000	-2000	0		subs			subs
'GAPDHf'	glyceraldehyde-3-phosphate dehydrogenase (NAD). flagellar	[f] : g3p + nad + pi <==> 13dpg + h + nadh	Glycolysis / Gluconeogenesis	0	0	0	0	0	0	0	0	0	0			blocked			blocked
GAPDHh'	glyceraldehyde 3-phosphate dehydrogenase (NAD)	[h] : g3p + nad + pi <==> 13dpg + h + nadh	Glycolysis / Gluconeogenesis	-0.438684	-2.76634	2.32766	-400.384	1000	-174.601	1000	-1174.6	-1400.38	225.783		subs			subs
'GAPDHi'	glyceraldehyde-3-phosphate dehydrogenase (phosphorylating)	[c] : 13dpg + h + nadh --> g3p + nad + pi	Glycolysis / Gluconeogenesis	0	0	0	0	258.359	0	135.885	-258.359	-135.885	122.474		subs			subs
'GAPDHm'	glyceraldehyde 3-phosphate dehydrogenase (NAD), mitochondria	[m] : g3p + nad + pi <==> 13dpg + h + nadh	Glycolysis / Gluconeogenesis	0	0	0	0	0	0	0	0	0	0			blocked			blocked
'GLUKA'	Glucokinase/hexokinase (glc-A)	[c] : atp + glc-A --> adp + g6p-A + h	Glycolysis / Gluconeogenesis	0.0126707	0.000698154	0.0119725	0	28.8885	0	39.3094	-28.8885	-39.3094	10.4209		subs			subs
'GLUKAh'	Glucokinase/hexokinase, chloroplast (glc-A)	[h] : atp + glc-A --> adp + g6p-A + h	Glycolysis / Gluconeogenesis	0	0	0	0	1.21717	0	4.51124	-1.21717	-4.51124	3.29407		subs			subs
'GLUKB'	Glucokinase/hexokinase (glc-B)	[c] : atp + glc-B --> adp + g6p-B + h	Glycolysis / Gluconeogenesis	0.00695149	0.0503025	0.043351	0	28.8885	0	39.3094	-28.8885	-39.3094	10.4209		subs			subs
'GLUKBh'	Glucokinase/hexokinase, chloroplast (glc-B)	[h] : atp + glc-B --> adp + g6p-B + h	Glycolysis / Gluconeogenesis	0	0	0	0	0.00522083	0	0.00326302	-0.00522083	-0.00326302	0.00195781		subs			subs
PFKh'	phosphofructokinase	[h] : atp + f6p-B --> adp + fdp-B + h	Glycolysis / Gluconeogenesis	0	0	0	0	0	0	0	0	0	0			blocked			blocked
'PGCM'	phosphoglucomutase	[c] : g1p <==> g6p-A	Glycolysis / Gluconeogenesis	-0.195901	0	0.195901	-1000	1000	-1000	1000	-2000	-2000	0		subs			subs
'PGIA'	glucose-6-phosphate isomerase (g6p-A)	[c] : g6p-A <==> f6p-B	Glycolysis / Gluconeogenesis	0	0	0	-1000	1000	-1000	1000	-2000	-2000	0		subs			subs
'PGIAh'	glucose-6-phosphate isomerase, chloroplast (g6p-A)	[h] : g6p-A <==> f6p-B	Glycolysis / Gluconeogenesis	-0.44877	-1.08784	0.63907	-1000	1000	-1000	1000	-2000	-2000	0		subs			subs
'PGIB'	glucose-6-phosphate isomerase (g6p-B)	[c] : g6p-B <==> f6p-B	Glycolysis / Gluconeogenesis	0	-0.0946679	0.0946679	-1000	1000	-1000	1000	-2000	-2000	0		subs			subs
'PGIBh'	glucose-6-phosphate isomerase, chloroplast (g6p-B)	[h] : g6p-B <==> f6p-B	Glycolysis / Gluconeogenesis	0	0	0	-1000	1000	-1000	1000	-2000	-2000	0		subs			subs
PGM'	phosphoglycerate mutase	[c] : 3pg <==> 2pg	Glycolysis / Gluconeogenesis	0.865742	-2.76634	3.63208	-14.4443	212.382	-14.1734	97.7109	-226.555	-112.155	114.4		subs			subs
'PGMf'	phosphoglycerate mutase, flagellar	[f] : 3pg <==> 2pg	Glycolysis / Gluconeogenesis	0	0	0	0	0	0	0	0	0	0			blocked			blocked
'PGMm'	phosphoglycerate mutase, mitochondria	[m] : 3pg <==> 2pg	Glycolysis / Gluconeogenesis	0	0	0	0	0	0	0	0	0	0			blocked			blocked
'PGMTh'	phosphoglucomutase, chloroplast	[h] : g1p <==> g6p-A	Glycolysis / Gluconeogenesis	-0.265539	-1.08784	0.822301	-1000	1000	-1000	1000	-2000	-2000	0		subs			subs
'PQQm'	Pyrroloquinoline-quinone maintenance	[x] : pqqox + h <==> pqqrd	Glycolysis / Gluconeogenesis	0	-5	5	-6.46517	0	-8.39007	0	-8.39007	-6.46517	1.92491		subs			subs
'PDHam1hi'	pyruvate dehydrogenase (acetyl-transferring)	[h] : pyr + thmpp + h --> 2ahethmpp + co2	Glycolysis / Gluconeogenesis;Alanine and aspartate metabolism	0.314897	0.107918	0.206979	0	28.8885	0	34.2414	-28.8885	-34.2414	5.35284		subs			subs
'PDHam1mi'	pyruvate dehydrogenase (lipoamide), mitochondrial irreversible	[m] : pyr + thmpp + h --> 2ahethmpp + co2	Glycolysis / Gluconeogenesis;Alanine and aspartate metabolism	0	0	0	0	9.62951	0	17.3524	-9.62951	-17.3524	7.72292		subs			subs
'PDHam2hi'	Pyruvate dehydrogenase (lipoamide), chloroplast irreversible	[h] : 2ahethmpp + lpam --> adhlam + thmpp	Glycolysis / Gluconeogenesis;Alanine and aspartate metabolism	0	0	0	0	28.8885	0	34.2414	-28.8885	-34.2414	5.35284		subs			subs
'PDHam2mi'	Pyruvate dehydrogenase (lipoamide), mitochondrial irreversible	[m] : 2ahethmpp + lpam --> adhlam + thmpp	Glycolysis / Gluconeogenesis;Alanine and aspartate metabolism	0	0	0	0	9.62951	0	17.3524	-9.62951	-17.3524	7.72292		subs			subs
'PDHe2hr'	pyruvate dehydrogenase (dihydrolipoamide acetyltransferase), chloroplast	[h] : adhlam + coa <==> accoa + dhlam	Glycolysis / Gluconeogenesis;Alanine and aspartate metabolism	0	0	0	0	28.8885	0	34.2414	-28.8885	-34.2414	5.35284		subs			subs
'PDHe2r'	pyruvate dehydrogenase (dihydrolipoamide acetyltransferase)	[m] : adhlam + coa <==> accoa + dhlam	Glycolysis / Gluconeogenesis;Alanine and aspartate metabolism	0	0	0	0	9.62951	0	17.3524	-9.62951	-17.3524	7.72292		subs			subs
'PDHe3hr'	dihydrolipoamide dehydrogenase (E3), chloroplast	[h] : dhlam + nad <==> h + lpam + nadh	Glycolysis / Gluconeogenesis;Alanine and aspartate metabolism;Glycine, serine and threonine metabolism	0	0	0	0	28.8885	0	34.2414	-28.8885	-34.2414	5.35284		subs			subs
'PGKf'	phosphoglycerate kinase, flagellar	[f] : 13dpg + adp <==> 3pg + atp	Glycolysis / Gluconeogenesis;Carbon fixation	0	0	0	0	0	0	0	0	0	0			blocked			blocked
PGKh'	phosphoglycerate kinase, chloroplast	[h] : 13dpg + adp <==> 3pg + atp	Glycolysis / Gluconeogenesis;Carbon fixation	-11.2167	-2.76634	8.45039	-762.189	25.8624	-257.314	37.5855	-283.176	-799.775	516.599		subs			subs
'PGK'	phosphoglycerate kinase	[c] : 3pg + atp <==> 13dpg + adp	Glycolysis / Gluconeogenesis;Carbon fixation	0	0	0	0	259.295	0	135.885	-259.295	-135.885	123.41		subs			subs
'PGKm'	phosphoglycerate kinase, mitochondrial	[m] : 13dpg + adp <==> 3pg + atp	Glycolysis / Gluconeogenesis;Carbon fixation	0	0	0	0	0	0	0	0	0	0			blocked			blocked
PYK'	pyruvate kinase	[c] : adp + h + pep --> atp + pyr	Glycolysis / Gluconeogenesis;Carbon fixation	0	1.66366	1.66366	0	1000	0	102.141	-1000	-102.141	897.859		subs			subs
'PYKf'	pyruvate kinase, flagellar	[f] : adp + h + pep --> atp + pyr	Glycolysis / Gluconeogenesis;Carbon fixation	0	0	0	0	0	0	0	0	0	0			blocked			blocked
'PYKm'	pyruvate kinase, mitochondrial	[m] : adp + h + pep --> atp + pyr	Glycolysis / Gluconeogenesis;Carbon fixation	0	0	0	0	14.4443	0	19.6547	-14.4443	-19.6547	5.21044		subs			subs
TPIh'	triosephosphate isomerase	[h] : dhap <==> g3p	Glycolysis / Gluconeogenesis;Carbon fixation	-4.58876	-1.38264	3.20612	-237.741	0	-99.8934	0	-99.8934	-237.741	137.847		subs			subs
'PDCh'	Pyruvate decarboxylase, chloroplast	[h] : 2ahethmpp --> acald + thmpp	Glycolysis / Gluconeogenesis;Pyruvate metabolism	0.310469	0.0957515	0.214717	0	28.8885	0	34.2414	-28.8885	-34.2414	5.35284		subs			subs
'PDCm'	Pyruvate decarboxylase	[m] : 2ahethmpp --> acald + thmpp	Glycolysis / Gluconeogenesis;Pyruvate metabolism	0	0	0	0	9.62951	0	17.3524	-9.62951	-17.3524	7.72292		subs			subs
'PDHe3mr'	dihydrolipoamide dehydrogenase (E3), mitochondrial	[m] : dhlam + nad <==> h + lpam + nadh	Glycolysis / Gluconeogenesis;Valine, leucine and isoleucine degradation	0	0	0	0	9.62951	0	17.3524	-9.62951	-17.3524	7.72292		subs			subs
'ATPCS'	ATP citrate synthase	[c] : atp + cit + coa --> accoa + adp + oaa + pi	Glyoxylate metabolism	0	7.20249	7.20249	0	14.4443	0	31.2327	-14.4443	-31.2327	16.7884		subs			subs
'FKYNH'	Arylformamidase	[c] : Lfmkynr + h2o --> for + Lkynr + h	Glyoxylate metabolism	0	0	0	0	0	0	0	0	0	0			blocked			blocked
'FORAMDx'	Formamidase, glyoxysomal	[x] : frmd + h2o --> for + nh4	Glyoxylate metabolism	0	0	0	0	0	0	0	0	0	0			blocked			blocked
'FTHDF'	Formyltetrahydrofolate deformylase	[c] : 10fthf + h2o --> for + h + thf	Glyoxylate metabolism	0	0	0	0	14.4443	0	19.6547	-14.4443	-19.6547	5.21044		subs			subs
'FTHFL'	Formate--tetrahydrofolate ligase	[c] : atp + for + thf --> 10fthf + adp + pi	Glyoxylate metabolism	0.0459006	0.112356	0.0664552	0	14.4443	0	19.6547	-14.4443	-19.6547	5.21044		subs			subs
'GLYCK'	Glycerate kinase	[c] : atp + glyc-R --> 3pg + adp + h	Glyoxylate metabolism	0	0	0	0	212.382	0	101.914	-212.382	-101.914	110.468		subs			subs
'GLYCLTD'	Glycerate dehydrogenase	[c] : glx + h + nadh --> glyclt + nad	Glyoxylate metabolism	0	0	0	0	8.51732	0	10	-8.51732	-10	1.48268		subs			subs
'GLYDH'	Glycerate dehydrogenase	[c] : h + hpyr + nadh --> glyc-R + nad	Glyoxylate metabolism	0	0.0281505	0.0281505	0	1000	0	1000	-1000	-1000	0		subs			subs
'HDAO10x'	(S)-2-hydroxy-acid oxidase	[x] : glyclt + o2 --> glx + h2o2	Glyoxylate metabolism	0	0	0	0	8.51732	0	10	-8.51732	-10	1.48268		subs			subs
'HOXPRm'	2-hydroxy-3-oxopropionate reductase	[m] : glyc-R + nad <==> 2h3oppan + h + nadh	Glyoxylate metabolism	0	0	0	0	0	0	0	0	0	0			blocked			blocked
'ICL'	Isocitrate lyase	[m] : icit --> glx + succ	Glyoxylate metabolism	0	8.47508	8.47508	0	14.4443	0	24.747	-14.4443	-24.747	10.3027		subs			subs
'MTHFCx'	Methenyltetrahydrofolate cyclohydrolase	[x] : 10fthf + h --> h2o + methf	Glyoxylate metabolism	0	0	0	0	0	0	0	0	0	0			blocked			blocked
'OXADCm'	Oxalate decarboxylase	[m] : h + oxa --> co2 + for	Glyoxylate metabolism	0	0	0	0	0	0	0	0	0	0			blocked			blocked
'PGLYCPx'	Phosphoglycolate phosphatase, glyoxysomal	[x] : 2pglyc + h2o --> glyclt + pi	Glyoxylate metabolism	0	0	0	0	4.12693	0	6.55157	-4.12693	-6.55157	2.42463		subs			subs
'RBCh'	Ribulose-bisphosphate carboxylase	[h] : o2 + rb15bp --> 2pglyc + 3pg + (2) h	Glyoxylate metabolism	0	0	0	0	5.77771	0	6.96824	-5.77771	-6.96824	1.19053		subs			subs
'ACS'	acetyl-CoA synthetase	[c] : ac + atp + coa --> accoa + amp + ppi	Glyoxylate metabolism;CO2 fixation	0	17.48	17.48	0	1000	0	1000	-1000	-1000	0		subs			subs
'MALSh'	malate synthase, chloroplast	[h] : accoa + glx + h2o --> coa + h + mal-L	Glyoxylate metabolism;Pyruvate metabolism	0	0	0	0	0	0	0	0	0	0			blocked			blocked
'MALSm'	malate synthase, mitochondrial	[m] : accoa + glx + h2o --> coa + h + mal-L	Glyoxylate metabolism;Pyruvate metabolism	0	8.47508	8.47508	0	14.4443	0	24.747	-14.4443	-24.747	10.3027		subs			subs
'MALSx'	malate synthase, glyoxysomal	[x] : accoa + glx + h2o --> coa + h + mal-L	Glyoxylate metabolism;Pyruvate metabolism	0	0	0	0	3.61107	0	2.78729	-3.61107	-2.78729	0.823773		subs			subs
'GDPMT'	GDP-mannose:glycolipid 1,6-alpha-D-mannosyltransferase (asnglcnacglcnacman(man(manman)man)man(man)manman)	[c] : gdpmann + asnglcnacglcnacman-LPAREN-man-LPAREN-manman-RPAREN-man-RPAREN-manmanman --> gdp + asnglcnacglcnacman-LPAREN-man-LPAREN-manman-RPAREN-man-RPAREN-man-LPAREN-man-RPAREN-manman + h	High-mannose type N-glycan biosynthesis	0	0	0	0	0	0	0	0	0	0			blocked			blocked
'MM3'	mannosyl-oligosaccharide 1,2-alpha-mannosidase (asnglcnacglcnacman(man(manman)man)manmanman)	[c] : h2o + asnglcnacglcnacman-LPAREN-man-LPAREN-manman-RPAREN-manman-RPAREN-manmanman --> man + asnglcnacglcnacman-LPAREN-man-LPAREN-manman-RPAREN-man-RPAREN-manmanman	High-mannose type N-glycan biosynthesis	0	0	0	0	0	0	0	0	0	0			blocked			blocked
'ADPART'	1-(5-phospho-D-ribosyl)-ATP:diphosphate phospho-alpha-D-ribosyl-transferase	[c] : prpp + atp --> prbatp + ppi	Histidine metabolism	0.000164024	0.00408166	0.00391763	0	2.40738	0	2.70396	-2.40738	-2.70396	0.296583		subs			subs
'ALDH(im4ac)'	aldehyde dehydrogenase (NAD+), Imidazole-4-acetate forming	[c] : im4act + nad + h2o --> im4ac + nadh + (2) h	Histidine metabolism	0	0	0	0	0	0	0	0	0	0			blocked			blocked
'AO'	amine oxidase	[c] : hista + o2 + h2o --> im4act + nh4 + h2o2 + h	Histidine metabolism	0	0	0	0	0	0	0	0	0	0			blocked			blocked
'AOOA'	5-Amino-2-oxopentanoate:2-oxoglutarate aminotransferase, cytosol	[c] : hisp + akg <==> imacp + glu-L	Histidine metabolism	-0.000164024	-0.00408166	0.00391763	-2.40738	0	-2.70396	0	-2.70396	-2.40738	0.296583		subs			subs
'AOOAh'	5-Amino-2-oxopentanoate:2-oxoglutarate aminotransferase, chloroplast	[h] : hisp + akg <==> imacp + glu-L	Histidine metabolism	0	0	0	0	0	0	0	0	0	0			blocked			blocked
'HDC'	histidine decarboxylase	[c] : his-L + (2) h --> hista + co2	Histidine metabolism	0	0	0	0	0	0	0	0	0	0			blocked			blocked
'HDH'	histidinol dehydrogenase, cytosol	[c] : histd + (2) nad + h2o --> his-L + (2) nadh + (4) h	Histidine metabolism	0.000164024	0.00408166	0.00391763	0	2.40738	0	2.70396	-2.40738	-2.70396	0.296583		subs			subs
'HDHh'	histidinol dehydrogenase, chloroplast	[h] : histd + (2) nad + h2o --> his-L + (2) nadh + (3) h	Histidine metabolism	0	0	0	0	0	0	0	0	0	0			blocked			blocked
'HISTL'	histidine---tRNA ligase	[c] : atp + his-L + trnahis --> amp + ppi + histrna	Histidine metabolism	0	0	0	0	0	0	0	0	0	0			blocked			blocked
'HP'	histidinol-phosphatase, cytosol	[c] : hisp + h2o + h --> histd + pi	Histidine metabolism	0.000164024	0.00408166	0.00391763	0	2.40738	0	2.70396	-2.40738	-2.70396	0.296583		subs			subs
'HPh'	histidinol-phosphatase, chloroplast	[h] : hisp + h2o --> histd + pi	Histidine metabolism	0	0	0	0	0	0	0	0	0	0			blocked			blocked
'IGPD'	imidazoleglycerol-phosphate dehydratase, cytosol	[c] : eig3p --> imacp + h2o	Histidine metabolism	0.000164024	0.00408166	0.00391763	0	2.40738	0	2.70396	-2.40738	-2.70396	0.296583		subs			subs
'IGPDh'	imidazoleglycerol-phosphate dehydratase, chloroplast	[h] : eig3p --> imacp + h2o	Histidine metabolism	0	0	0	0	0	0	0	0	0	0			blocked			blocked
'IMGPS'	imizadole glycerol phosphate synthase, cytosol	[c] : prlp + gln-L --> eig3p + aicar + glu-L + h	Histidine metabolism	0.000164024	0.00408166	0.00391763	0	2.40738	0	2.70396	-2.40738	-2.70396	0.296583		subs			subs
'IMGPSh'	imizadole glycerol phosphate synthase, chloroplast	[h] : prlp + gln-L --> eig3p + aicar + glu-L + h	Histidine metabolism	0	0	0	0	0	0	0	0	0	0			blocked			blocked
'PRACH'	phosphoribosyl-AMP cyclohydrolase, cytosol	[c] : prbamp + h2o --> prfp	Histidine metabolism	0.000164024	0.00408166	0.00391763	0	2.40738	0	2.70396	-2.40738	-2.70396	0.296583		subs			subs
'PRACHh'	phosphoribosyl-AMP cyclohydrolase, chloroplast	[h] : prbamp + h2o --> prfp	Histidine metabolism	0	0	0	0	0	0	0	0	0	0			blocked			blocked
'PRADP'	phosphoribosyl-ATP diphosphatase, cytosol	[c] : prbatp + h2o --> prbamp + ppi + h	Histidine metabolism	0.000164024	0.00408166	0.00391763	0	2.40738	0	2.70396	-2.40738	-2.70396	0.296583		subs			subs
'PRADPh'	phosphoribosyl-ATP diphosphatase, chloroplast	[h] : prbatp + h2o --> prbamp + ppi + (4) h	Histidine metabolism	0	0	0	0	0	0	0	0	0	0			blocked			blocked
'PRICI'	1-(5-phosphoribosyl)-5-[(5-phosphoribosylamino)methylideneamino]imidazole-4-carboxamide isomerase, cytosol	[c] : prfp --> prlp	Histidine metabolism	0.000164024	0.00408166	0.00391763	0	2.40738	0	2.70396	-2.40738	-2.70396	0.296583		subs			subs
'PRICIh'	1-(5-phosphoribosyl)-5-[(5-phosphoribosylamino)methylideneamino]imidazole-4-carboxamide isomerase, chloroplast	[h] : prfp --> prlp	Histidine metabolism	0	0	0	0	0	0	0	0	0	0			blocked			blocked
'AMI3TP'	ATP:1D-myo-inositol-1,3,4-trisphosphate 6-phosphotransferase	[c] : atp + mi134p --> adp + mi1346p + h	Inositol phosphate metabolism	0	0	0	0	0	0	0	0	0	0			blocked			blocked
'AMITKP'	ATP:1D-myo-Inositol 1,4,5,6-tetrakisphosphate phosphotransferase	[c] : atp + mi1456p + h --> adp + mi13456p	Inositol phosphate metabolism	0	0	0	0	0	0	0	0	0	0			blocked			blocked
'AMITKPn'	ATP:1D-myo-Inositol 1,4,5,6-tetrakisphosphate phosphotransferase, nucleus	[n] : atp + mi1456p + h --> adp + mi13456p	Inositol phosphate metabolism	0	0	0	0	0	0	0	0	0	0			blocked			blocked
'AMITP'	ATP:1D-myo-inositol-1,4,5-trisphosphate 6-phosphotransferase	[c] : atp + mi145p --> adp + mi1456p + h	Inositol phosphate metabolism	0	0	0	0	0	0	0	0	0	0			blocked			blocked
'AMITPn'	ATP:1D-myo-inositol-1,4,5-trisphosphate 6-phosphotransferase, nucleus	[n] : atp + mi145p --> adp + mi1456p + h	Inositol phosphate metabolism	0	0	0	0	0	0	0	0	0	0			blocked			blocked
'IBPH'	D-myo-Inositol-3,4-bisphosphate 4-phosphohydrolase	[c] : mi34p + h2o --> mi3p-D + pi	Inositol phosphate metabolism	0	0	0	0	0	0	0	0	0	0			blocked			blocked
'IBPHn'	D-myo-Inositol-3,4-bisphosphate 4-phosphohydrolase, nucleus	[n] : mi34p + h2o --> mi3p-D + pi	Inositol phosphate metabolism	0	0	0	0	0	0	0	0	0	0			blocked			blocked
'IPKK'	inositol-pentakisphosphate 2-kinase	[c] : mi13456p + atp + h --> minohp + adp	Inositol phosphate metabolism	0	0	0	0	0	0	0	0	0	0			blocked			blocked
'ITK1K'	inositol-tetrakisphosphate 1-kinase	[c] : atp + mi3456p + h --> adp + mi13456p	Inositol phosphate metabolism	0	0	0	0	0	0	0	0	0	0			blocked			blocked
'ITKK'	inositol-tetrakisphosphate 5-kinase	[c] : atp + mi1346p + h --> adp + mi13456p	Inositol phosphate metabolism	0	0	0	0	0	0	0	0	0	0			blocked			blocked
'ITKPH'	D-myo-Inositol 1,3,4,5-tetrakisphosphate 5-phosphohydrolase	[c] : mi1345p + h2o --> mi134p + pi	Inositol phosphate metabolism	0	0	0	0	14.4443	0	19.6547	-14.4443	-19.6547	5.21044		subs			subs
'ITKPHn'	D-myo-Inositol 1,3,4,5-tetrakisphosphate 5-phosphohydrolase, nucleus	[n] : mi1345p + h2o --> mi134p + pi	Inositol phosphate metabolism	0	0	0	0	0	0	0	0	0	0			blocked			blocked
'ITKPK'	inositol-tetrakisphosphate 1-kinase	[c] : atp + mi134p --> adp + mi1345p + h	Inositol phosphate metabolism	0	0	0	0	14.4443	0	19.6547	-14.4443	-19.6547	5.21044		subs			subs
'ITPH'	D-myo-Inositol 1,3,4-trisphosphate 1-phosphohydrolase	[c] : mi134p + h2o --> mi34p + pi	Inositol phosphate metabolism	0	0	0	0	0	0	0	0	0	0			blocked			blocked
'MI1PP'	1D-myo-Inositol 1-phosphate phosphohydrolase	[c] : mi1p-D + h2o --> inost + pi	Inositol phosphate metabolism	0	0	0	0	0	0	0	0	0	0			blocked			blocked
'MI3PP'	1D-myo-Inositol 3-phosphate phosphohydrolase	[c] : mi3p-D + h2o --> inost + pi	Inositol phosphate metabolism	0.00029491	0.000698154	0.000403244	0	0.000294443	0	0.000698154	-0.000294443	-0.000698154	0.000403711		subs			subs
'MI3PSA'	myo-inositol-3-phosphate synthase (g6p-A)	[c] : g6p-A --> mi3p-D	Inositol phosphate metabolism	0	0.000698154	0.000698154	0	0.000294443	0	0.000698154	-0.000294443	-0.000698154	0.000403711		subs			subs
'MI3PSB'	myo-inositol-3-phosphate synthase (g6p-B)	[c] : g6p-B --> mi3p-D	Inositol phosphate metabolism	0.00029491	0	0.00029491	0	0.000294443	0	0.000698154	-0.000294443	-0.000698154	0.000403711		subs			subs
'MI4PP'	1D-myo-Inositol 4-phosphate phosphohydrolase	[c] : mi4p-D + h2o --> inost + pi	Inositol phosphate metabolism	0	0	0	0	0	0	0	0	0	0			blocked			blocked
'MIBP'	D-myo-Inositol-1,4-bisphosphate 1-phosphohydrolase	[c] : mi14p + h2o --> mi4p-D + pi	Inositol phosphate metabolism	0	0	0	0	0	0	0	0	0	0			blocked			blocked
'MIHKPP'	myo-inositol-hexakisphosphate 4-phosphohydrolase	[c] : minohp + h2o --> mi12356p + pi + (2) h	Inositol phosphate metabolism	0	0	0	0	0	0	0	0	0	0			blocked			blocked
'MIOOR'	myo-Inositol:oxygen oxidoreductase	[c] : inost + o2 --> glcur + h2o + h	Inositol phosphate metabolism	0	0	0	0	0	0	0	0	0	0			blocked			blocked
'MITKP'	D-myo-Inositol 1,3,4,5-tetrakisphosphate 3-phosphohydrolase	[c] : mi1345p + h2o --> mi145p + pi	Inositol phosphate metabolism	0	0	0	0	0	0	0	0	0	0			blocked			blocked
'MITP'	D-myo-Inositol-1,4,5-trisphosphate 5-phosphohydrolase	[c] : mi145p + h2o --> mi14p + pi	Inositol phosphate metabolism	0	0	0	0	0	0	0	0	0	0			blocked			blocked
'MITPn'	D-myo-Inositol-1,4,5-trisphosphate 5-phosphohydrolase, nucleus	[n] : mi145p + h2o --> mi14p + pi	Inositol phosphate metabolism	0	0	0	0	0	0	0	0	0	0			blocked			blocked
'MMSD'	methylmalonate-semialdehyde dehydrogenase (acylating)	[m] : msa + coa + nad --> accoa + co2 + nadh	Inositol phosphate metabolism	0	0	0	0	0	0	0	0	0	0			blocked			blocked
'13HODEOR'	13-HODE:NAD oxidoreductase	[c] : 13Shocdcy1829Z11Ea + nad --> 13oocdcy1829Z11Ea + nadh + h	Linoleic acid metabolism	0	0	0	0	0	0	0	0	0	0			blocked			blocked
'13HPODEDH'	13-HPODE dehydratase	[c] : 13Shpocdcy1829Z11Ea + (2) h --> 13Shocdcy1829Z11Ea + h2o	Linoleic acid metabolism	0	0	0	0	0	0	0	0	0	0			blocked			blocked
'LLOX13'	linoleate 13-lipoxygenase	[c] : lnlc + o2 --> 13Shpocdcy1829Z11Ea	Linoleic acid metabolism	0	0	0	0	0	0	0	0	0	0			blocked			blocked
'LNLCCOADS'	linoleoyl-CoA delta6-desaturase	[c] : lnlc + nadh + o2 + h --> lnlncg + nad + (2) h2o	Linoleic acid metabolism	0	0	0	0	0	0	0	0	0	0			blocked			blocked
'DAPAT'	LL-diaminopimelate aminotransferase	[c] : thdp + glu-L + h2o + h <==> 26dap-LL + akg	Lysine biosynthesis	0.00246035	0.00981167	0.00735132	0	0.00245645	0	0.00981167	-0.00245645	-0.00981167	0.00735522		subs			subs
'DAPDC'	diaminopimelate decarboxylase	[c] : 26dap-M + h --> lys-L + co2	Lysine biosynthesis	0.00246035	0.00981167	0.00735132	0	0.00245645	0	0.00981167	-0.00245645	-0.00981167	0.00735522		subs			subs
'DAPEP'	diaminopimelate epimerase	[c] : 26dap-LL <==> 26dap-M	Lysine biosynthesis	0.00246035	0.00981167	0.00735132	0	0.00245645	0	0.00981167	-0.00245645	-0.00981167	0.00735522		subs			subs
'DHDPS'	dihydrodipicolinate synthase	[c] : aspsa + pyr --> 23dhdp + (2) h2o + h	Lysine biosynthesis	0.00246035	0.00981167	0.00735132	0	0.00245645	0	0.00981167	-0.00245645	-0.00981167	0.00735522		subs			subs
'DHPR'	dihydrodipicolinate reductase	[c] : 23dhdp + nadph + h --> thdp + nadp	Lysine biosynthesis	0.00246035	0.00981167	0.00735132	0	0.00245645	0	0.00981167	-0.00245645	-0.00981167	0.00735522		subs			subs
'LYSTL'	lysine---tRNA ligase	[m] : atp + lys-L + trnalys --> amp + ppi + lystrna	Lysine biosynthesis	0	0	0	0	0	0	0	0	0	0			blocked			blocked
'COORr'	carbon-monoxide:acceptor oxidoreductase	[c] : co + h2o + fad <==> co2 + fadh2	Methane metabolism	0	0	0	0	0	0	0	0	0	0			blocked			blocked
'MMAOR'	methylamine:oxygen oxidoreductase (deaminating) (copper-containing)	[c] : mma + o2 + h2o <==> fald + nh4 + h2o2	Methane metabolism	0	0	0	0	0	0	0	0	0	0			blocked			blocked
'ACDO'	acireductone dioxygenase	[c] : 12dmpo + o2 --> 2kmb + for + h	Methionine metabolism	0.00185702	0.0043962	0.00253918	0	1.69933	0	2.45938	-1.69933	-2.45938	0.760051		subs			subs
'ACDO(co)'	acireductone dioxygenase, CO forming	[c] : 12dmpo + o2 --> 3mtpa + for + co + h	Methionine metabolism	0	0	0	0	0	0	0	0	0	0			blocked			blocked
'ACPCS'	1-aminocyclopropane-1-carboxylate synthase	[c] : amet --> 1acpc + 5mta + h	Methionine metabolism	0	0	0	0	1.69933	0	2.45938	-1.69933	-2.45938	0.760051		subs			subs
'ACRS'	acireductone synthase	[c] : dkmpp --> 2h3kmtp + h	Methionine metabolism	0.00185702	0.0043962	0.00253918	0	1.69933	0	2.45938	-1.69933	-2.45938	0.760051		subs			subs
'ACRSP'	acireductone synthase, phosphate forming	[c] : 2h3kmtp + h2o --> 12dmpo + pi	Methionine metabolism	0.00185702	0.0043962	0.00253918	0	1.69933	0	2.45938	-1.69933	-2.45938	0.760051		subs			subs
'ADSH'	adenosylhomocysteinase	[c] : ahcys + h2o <==> adn + hcys-L	Methionine metabolism	-0.000328047	0	0.000328047	-1.69933	0.00510045	-2.45938	0.0106623	-2.46448	-1.70999	0.75449		subs			subs
'ADSHm'	adenosylhomocysteinase, mitochondria	[m] : ahcys + h2o <==> adn + hcys-L	Methionine metabolism	0.00950527	0.0203	0.0107948	0	1.69933	0	2.45938	-1.69933	-2.45938	0.760051		subs			subs
'AHAL'	O-acetyl-L-homoserine acetate-lyase	[h] : achms + tsul + trdrd + h --> hcys-L + hso3 + trdox + ac + h	Methionine metabolism	0	0	0	0	0	0	0	0	0	0			blocked			blocked
'AHHST'	O-acetyl-L-homoserine:hydrogen sulfide S-(3-amino-3-carboxypropyl)transferase	[h] : achms + h2s --> hcys-L + ac	Methionine metabolism	0	0	0	0	0	0	0	0	0	0			blocked			blocked
'AHSL'	O-Acetyl-L-homoserine succinate-lyase	[h] : achms + cys-L --> cyst-L + ac + h	Methionine metabolism	0	0	0	0	0	0	0	0	0	0			blocked			blocked
'CBL'	cystathionine beta-lyase	[h] : cyst-L + h2o --> hcys-L + nh4 + pyr	Methionine metabolism	0.000328047	0.00408166	0.00375361	0	0.000327527	0	0.00408166	-0.000327527	-0.00408166	0.00375413		subs			subs
'CYSTS'	cystathione synthase	[h] : phom + cys-L --> cyst-L + pi	Methionine metabolism	0.000328047	0.00408166	0.00375361	0	0.000327527	0	0.00408166	-0.000327527	-0.00408166	0.00375413		subs			subs
'DMT'	DNA (cytosine-5-)-methyltransferase	[n] : amet + dnac --> ahcys + dna5mtc + h	Methionine metabolism	0	0	0	0	0	0	0	0	0	0			blocked			blocked
'M5TAP'	S-methyl-5'-thioadenosine phosphorylase	[c] : 5mta + pi --> ade + 5mdr1p	Methionine metabolism	0.00185702	0.0043962	0.00253918	0	1.69933	0	2.45938	-1.69933	-2.45938	0.760051		subs			subs
'M5TRK'	S-methyl-5-thioribose kinase	[c] : atp + 5mtr --> adp + 5mdr1p + h	Methionine metabolism	0	0	0	0	1.52045	0	2.2005	-1.52045	-2.2005	0.680046		subs			subs
'M5TRPH'	S-Methyl-5-thio-D-ribulose-1-phosphate hydro-lyase	[c] : 5mdru1p <==> dkmpp + h2o	Methionine metabolism	0.00185702	0.0043962	0.00253918	0	1.69933	0	2.45938	-1.69933	-2.45938	0.760051		subs			subs
'M5TRPI'	S-methyl-5-thioribose-1-phosphate isomerase	[c] : 5mdr1p --> 5mdru1p	Methionine metabolism	0.00185702	0.0043962	0.00253918	0	1.69933	0	2.45938	-1.69933	-2.45938	0.760051		subs			subs
'MAT'	methionine adenosyltransferase	[c] : atp + met-L + h2o --> pi + ppi + amet	Methionine metabolism	0.00152897	0.0043962	0.00286723	0	1.69933	0	2.45938	-1.69933	-2.45938	0.760051		subs			subs
'MATm'	methionine adenosyltransferase, mitochondria	[m] : atp + met-L + h2o --> pi + ppi + amet + h	Methionine metabolism	0.00950527	0.0203	0.0107948	0	1.69933	0	2.45938	-1.69933	-2.45938	0.760051		subs			subs
'METTF'	methionyl-tRNA formyltransferase	[c] : mettrna + 10fthf --> thf + fmettrna + h	Methionine metabolism	0	0	0	0	0	0	0	0	0	0			blocked			blocked
'METTL'	methionine---tRNA ligase	[c] : atp + met-L + trnamet --> amp + ppi + mettrna	Methionine metabolism	0	0	0	0	0	0	0	0	0	0			blocked			blocked
'MOTA'	methionine-oxoglutarate transaminase	[c] : 2kmb + glu-L --> met-L + akg	Methionine metabolism	0.00185702	0.0043962	0.00253918	0	1.69933	0	2.45938	-1.69933	-2.45938	0.760051		subs			subs
'MS'	5-methyltetrahydropteroyltriglutamate---homocysteine S-methyltransferase	[m] : mhpglu + hcys-L + h --> hpglu + met-L	Methionine metabolism	0	0	0	0	0	0	0	0	0	0			blocked			blocked
'AMCL'	S-adenosyl-L-methionine carboxy-lyase	[c] : amet + h --> ametam + co2	Methionine metabolism;Urea cycle and metabolism of amino groups	0	0	0	0	0	0	0	0	0	0			blocked			blocked
'APAPT'	S-adenosylmethioninamine:putrescine 3-aminopropyltransferase	[c] : ametam + ptrc --> 5mta + spmd + h	Methionine metabolism;Urea cycle and metabolism of amino groups	0	0	0	0	0	0	0	0	0	0			blocked			blocked
'APAPTm'	S-adenosylmethioninamine:putrescine 3-aminopropyltransferase, mitochondria	[m] : ametam + ptrc --> 5mta + spmd + h	Methionine metabolism;Urea cycle and metabolism of amino groups	0	0	0	0	0	0	0	0	0	0			blocked			blocked
'MTAN'	methylthioadenosine nucleosidase - adenosylhomocysteine nucleosidase	[c] : 5mta + h2o --> ade + 5mtr	Methionine metabolism;Urea cycle and metabolism of amino groups	0	0	0	0	1.52045	0	2.2005	-1.52045	-2.2005	0.680046		subs			subs
'BDMT'	chitobiosyldiphosphodolichol beta-mannosyltransferase	[c] : gdpmann + doldpglcnacglcnac --> gdp + doldpglcnacglcnacman + h	N-Glycan biosynthesis	0.00654072	0.0170002	0.0104595	0	0.201992	0	0.751329	-0.201992	-0.751329	0.549337		subs			subs
'DOLASNT'	dolichyl-diphosphooligosaccharide-protein glycotransferase	[c] : Asn-X-Ser-FSLASH-Thr + doldpglcnacglcnacman-LPAREN-man-LPAREN-manman-RPAREN-manman-RPAREN-manmanmanglcglcglc --> doldp + asnglcnacglcnacman-LPAREN-man-LPAREN-manman-RPAREN-manman-RPAREN-manmanmanglcglcglc + (3) h	N-Glycan biosynthesis	0.00654072	0.0170002	0.0104595	0	0.201992	0	0.751329	-0.201992	-0.751329	0.549337		subs			subs
'DOLDPP'	dolichyl-diphosphate phosphohydrolase	[c] : doldp + h2o --> dolp + pi + h	N-Glycan biosynthesis	0.00654072	0.0170002	0.0104595	0	0.201992	0	0.751329	-0.201992	-0.751329	0.549337		subs			subs
'DOLPGT1'	alpha-1,3-glucosyltransferase (doldpglcnacglcnacman(man(manman)manman)manmanmanglc)	[c] : dolpglc + doldpglcnacglcnacman-LPAREN-man-LPAREN-manman-RPAREN-manman-RPAREN-manmanman --> dolp + doldpglcnacglcnacman-LPAREN-man-LPAREN-manman-RPAREN-manman-RPAREN-manmanmanglc + h	N-Glycan biosynthesis	0.00654072	0.0170002	0.0104595	0	0.201992	0	0.751329	-0.201992	-0.751329	0.549337		subs			subs
'DOLPGT2'	alpha-1,3-glucosyltransferase (doldpglcnacglcnacman(man(manman)manman)manmanmanglcglc)	[c] : dolpglc + doldpglcnacglcnacman-LPAREN-man-LPAREN-manman-RPAREN-manman-RPAREN-manmanmanglc --> dolp + doldpglcnacglcnacman-LPAREN-man-LPAREN-manman-RPAREN-manman-RPAREN-manmanmanglcglc + h	N-Glycan biosynthesis	0.00654072	0.0170002	0.0104595	0	0.201992	0	0.751329	-0.201992	-0.751329	0.549337		subs			subs
'DOLPGT3'	alpha-1,2-glucosyltransferase (doldpglcnacglcnacman(man(manman)manman)manmanmanglcglcglc)	[c] : dolpglc + doldpglcnacglcnacman-LPAREN-man-LPAREN-manman-RPAREN-manman-RPAREN-manmanmanglcglc --> dolp + doldpglcnacglcnacman-LPAREN-man-LPAREN-manman-RPAREN-manman-RPAREN-manmanmanglcglcglc + h	N-Glycan biosynthesis	0.00654072	0.0170002	0.0104595	0	0.201992	0	0.751329	-0.201992	-0.751329	0.549337		subs			subs
'DOLPMT'	dolichyl-phosphate beta-D-mannosyltransferase	[c] : gdpmann + dolp --> gdp + dolmanp	N-Glycan biosynthesis	0.0261629	0.0680008	0.041838	0	0.807967	0	3.00532	-0.807967	-3.00532	2.19735		subs			subs
'DOLPMT1'	dolichyl-phosphate-mannose-glycolipid alpha-mannosyltransferase (doldpglcnacglcnacman(manman)manmanman)	[c] : dolmanp + doldpglcnacglcnacman-LPAREN-man-RPAREN-manmanman --> dolp + doldpglcnacglcnacman-LPAREN-manman-RPAREN-manmanman + h	N-Glycan biosynthesis	0.00654072	0.0170002	0.0104595	0	0.201992	0	0.751329	-0.201992	-0.751329	0.549337		subs			subs
'DOLPMT2'	dolichyl-phosphate-mannose-glycolipid alpha-mannosyltransferase (doldpglcnacglcnacman(man(man)manman)manmanman)	[c] : dolmanp + doldpglcnacglcnacman-LPAREN-manmanman-RPAREN-manmanman --> dolp + doldpglcnacglcnacman-LPAREN-man-LPAREN-man-RPAREN-manman-RPAREN-manmanman + h	N-Glycan biosynthesis	0.00654072	0.0170002	0.0104595	0	0.201992	0	0.751329	-0.201992	-0.751329	0.549337		subs			subs
'G12MT1'	alpha-1,2-mannosyltransferase (doldpglcnacglcnacman(man)manman)	[c] : doldpglcnacglcnacman-LPAREN-man-RPAREN-man + gdpmann --> doldpglcnacglcnacman-LPAREN-man-RPAREN-manman + gdp + h	N-Glycan biosynthesis	0.00654072	0.0170002	0.0104595	0	0.201992	0	0.751329	-0.201992	-0.751329	0.549337		subs			subs
'G12MT2'	alpha-1,2-mannosyltransferase (doldpglcnacglcnacman(man)manmanman)	[c] : doldpglcnacglcnacman-LPAREN-man-RPAREN-manman + gdpmann --> doldpglcnacglcnacman-LPAREN-man-RPAREN-manmanman + gdp + h	N-Glycan biosynthesis	0.00654072	0.0170002	0.0104595	0	0.201992	0	0.751329	-0.201992	-0.751329	0.549337		subs			subs
'G12MT3'	alpha-1,2-mannosyltransferase (doldpglcnacglcnacman(manmanman)manmanman)	[c] : dolmanp + doldpglcnacglcnacman-LPAREN-manman-RPAREN-manmanman --> dolp + doldpglcnacglcnacman-LPAREN-manmanman-RPAREN-manmanman + h	N-Glycan biosynthesis	0.00654072	0.0170002	0.0104595	0	0.201992	0	0.751329	-0.201992	-0.751329	0.549337		subs			subs
'G12MT4'	alpha-1,2-mannosyltransferase (doldpglcnacglcnacman(man(manman)manman)manmanman)	[c] : dolmanp + doldpglcnacglcnacman-LPAREN-man-LPAREN-man-RPAREN-manman-RPAREN-manmanman --> dolp + doldpglcnacglcnacman-LPAREN-man-LPAREN-manman-RPAREN-manman-RPAREN-manmanman + h	N-Glycan biosynthesis	0.00654072	0.0170002	0.0104595	0	0.201992	0	0.751329	-0.201992	-0.751329	0.549337		subs			subs
'G13MT'	alpha-1,3-mannosyltransferase (doldpglcnacglcnacmanman)	[c] : gdpmann + doldpglcnacglcnacman --> gdp + doldpglcnacglcnacmanman + h	N-Glycan biosynthesis	0.00654072	0.0170002	0.0104595	0	0.201992	0	0.751329	-0.201992	-0.751329	0.549337		subs			subs
'G16MT'	alpha-1,6-mannosyltransferase (doldpglcnacglcnacman(man)man)	[c] : gdpmann + doldpglcnacglcnacmanman --> gdp + doldpglcnacglcnacman-LPAREN-man-RPAREN-man + h	N-Glycan biosynthesis	0.00654072	0.0170002	0.0104595	0	0.201992	0	0.751329	-0.201992	-0.751329	0.549337		subs			subs
'GLCNACPT'	UDP-GlcNAc:dolichyl-phosphate N-acetylglucosaminephosphotransferase	[c] : uacgam + dolp + (2) h --> ump + doldpglcnac	N-Glycan biosynthesis	0.00654072	0.0170002	0.0104595	0	0.201992	0	0.751329	-0.201992	-0.751329	0.549337		subs			subs
'GLCNACT'	UDP-GlcNAc:dolichyl-pyrophosphoryl-GlcNAc GlcNAc transferase	[c] : uacgam + doldpglcnac --> udp + doldpglcnacglcnac + h	N-Glycan biosynthesis	0.00654072	0.0170002	0.0104595	0	0.201992	0	0.751329	-0.201992	-0.751329	0.549337		subs			subs
'MG1A'	mannosyl-oligosaccharide glucosidase (asnglcnacglcnacman(man(manman)manman)manmanmanglcglc) (glc-A)	[c] : h2o + asnglcnacglcnacman-LPAREN-man-LPAREN-manman-RPAREN-manman-RPAREN-manmanmanglcglcglc --> glc-A + asnglcnacglcnacman-LPAREN-man-LPAREN-manman-RPAREN-manman-RPAREN-manmanmanglcglc	N-Glycan biosynthesis	0	0	0	0	0.201992	0	0.751329	-0.201992	-0.751329	0.549337		subs			subs
'MG1B'	mannosyl-oligosaccharide glucosidase (asnglcnacglcnacman(man(manman)manman)manmanmanglcglc) (glc-B)	[c] : h2o + asnglcnacglcnacman-LPAREN-man-LPAREN-manman-RPAREN-manman-RPAREN-manmanmanglcglcglc --> glc-B + asnglcnacglcnacman-LPAREN-man-LPAREN-manman-RPAREN-manman-RPAREN-manmanmanglcglc	N-Glycan biosynthesis	0.00654072	0.0170002	0.0104595	0	0.201992	0	0.751329	-0.201992	-0.751329	0.549337		subs			subs
'MG2A'	glucan 1,3-alpha-glucosidase (asnglcnacglcnacman(man(manman)manman)manmanmanglc) (glc-A)	[c] : h2o + asnglcnacglcnacman-LPAREN-man-LPAREN-manman-RPAREN-manman-RPAREN-manmanmanglcglc --> glc-A + asnglcnacglcnacman-LPAREN-man-LPAREN-manman-RPAREN-manman-RPAREN-manmanmanglc	N-Glycan biosynthesis	0.00612994	0	0.00612994	0	0.201992	0	0.751329	-0.201992	-0.751329	0.549337		subs			subs
'MG2B'	glucan 1,3-alpha-glucosidase (asnglcnacglcnacman(man(manman)manman)manmanmanglc) (glc-B)	[c] : h2o + asnglcnacglcnacman-LPAREN-man-LPAREN-manman-RPAREN-manman-RPAREN-manmanmanglcglc --> glc-B + asnglcnacglcnacman-LPAREN-man-LPAREN-manman-RPAREN-manman-RPAREN-manmanmanglc	N-Glycan biosynthesis	0.000410772	0.0170002	0.0165894	0	0.201992	0	0.751329	-0.201992	-0.751329	0.549337		subs			subs
'MG3A'	glucan 1,3-alpha-glucosidase (asnglcnacglcnacman(man(manman)manman)manmanman) (glc-A)	[c] : h2o + asnglcnacglcnacman-LPAREN-man-LPAREN-manman-RPAREN-manman-RPAREN-manmanmanglc --> glc-A + asnglcnacglcnacman-LPAREN-man-LPAREN-manman-RPAREN-manman-RPAREN-manmanman	N-Glycan biosynthesis	0.00654072	0.000698154	0.00584256	0	0.201992	0	0.751329	-0.201992	-0.751329	0.549337		subs			subs
'MG3B'	glucan 1,3-alpha-glucosidase (asnglcnacglcnacman(man(manman)manman)manmanman) (glc-B)	[c] : h2o + asnglcnacglcnacman-LPAREN-man-LPAREN-manman-RPAREN-manman-RPAREN-manmanmanglc --> glc-B + asnglcnacglcnacman-LPAREN-man-LPAREN-manman-RPAREN-manman-RPAREN-manmanman	N-Glycan biosynthesis	0	0.0163021	0.0163021	0	0.201992	0	0.751329	-0.201992	-0.751329	0.549337		subs			subs
'MM1'	mannosyl-oligosaccharide 1,2-alpha-mannosidase (asnglcnacglcnacman(man(man)man)man)	[c] : asnglcnacglcnacman-LPAREN-man-LPAREN-manman-RPAREN-manman-RPAREN-manmanman + (4) h2o --> asnglcnacglcnacman-LPAREN-man-LPAREN-man-RPAREN-man-RPAREN-man + (4) man	N-Glycan biosynthesis	0.00654072	0.0170002	0.0104595	0	0.201992	0	0.751329	-0.201992	-0.751329	0.549337		subs			subs
'MM2'	mannosyl-oligosaccharide 1,3-1,6-alpha-mannosidase (asnglcnacglcnacman(man)man)	[c] : asnglcnacglcnacman-LPAREN-man-LPAREN-man-RPAREN-man-RPAREN-man + (2) h2o --> asnglcnacglcnacman-LPAREN-man-RPAREN-man + (2) man	N-Glycan biosynthesis	0.00654072	0.0170002	0.0104595	0	0.201992	0	0.751329	-0.201992	-0.751329	0.549337		subs			subs
'UDPDOLPT'	dolichyl-phosphate beta-glucosyltransferase	[c] : udpg + dolp --> udp + dolpglc	N-Glycan biosynthesis	0.0196221	0.0510006	0.0313785	0	0.605976	0	2.25399	-0.605976	-2.25399	1.64801		subs			subs
'AN2PT'	ATP:NAD+ 2'-phosphotransferase	[c] : atp + nad --> adp + nadp + h	Nicotinate and nicotinamide metabolism	0	0	0	0	0	0	0	0	0	0			blocked			blocked
'ANNA'	ATP:nicotinamide-nucleotide adenylyltransferase	[c] : atp + nicrnt + h <==> ppi + dnad	Nicotinate and nicotinamide metabolism	0	0	0	0	1000	0	1000	-1000	-1000	0		subs			subs
'ANNAn'	ATP:nicotinamide-nucleotide adenylyltransferase, nucleus	[n] : atp + nicrnt + h <==> ppi + dnad	Nicotinate and nicotinamide metabolism	0	0	0	0	0	0	0	0	0	0			blocked			blocked
'ANNAT'	ATP:nicotinamide-nucleotide adenylyltransferase	[c] : atp + nmn + (2) h <==> ppi + nad	Nicotinate and nicotinamide metabolism	0	0	0	0	1000	0	1000	-1000	-1000	0		subs			subs
'ANNATn'	ATP:nicotinamide-nucleotide adenylyltransferase, nucleus	[n] : atp + nmn + (2) h <==> ppi + nad	Nicotinate and nicotinamide metabolism	0	0	0	0	0	0	0	0	0	0			blocked			blocked
'DNGAL'	deamido-NAD+:L-glutamine amido-ligase (AMP-forming)	[c] : atp + dnad + gln-L + h2o --> amp + ppi + nad + glu-L + h	Nicotinate and nicotinamide metabolism	0	0	0	0	0	0	0	0	0	0			blocked			blocked
'DNGALh'	deamido-NAD+:L-glutamine amido-ligase (AMP-forming), chloroplast	[h] : atp + dnad + gln-L + h2o --> amp + ppi + nad + glu-L + (2) h	Nicotinate and nicotinamide metabolism	0	0	0	0	0	0	0	0	0	0			blocked			blocked
'DNNH'	deamino-NAD+ nucleotidohydrolase	[c] : dnad + h2o --> amp + nicrnt + (2) h	Nicotinate and nicotinamide metabolism	0	0	0	0	1000	0	1000	-1000	-1000	0		subs			subs
'N2PH'	NADP+ 2'-phosphohydrolase	[c] : pi + nad --> nadp + h2o	Nicotinate and nicotinamide metabolism	0	0	0	0	0	0	0	0	0	0			blocked			blocked
'NAAH'	nicotinamide amidohydrolase	[c] : ncam + h2o --> nac + nh4	Nicotinate and nicotinamide metabolism	0	0	0	0	0	0	0	0	0	0			blocked			blocked
'NADS1'	deamido-NAD+:ammonia ligase (AMP-forming)	[c] : atp + dnad + nh4 --> amp + ppi + nad + h	Nicotinate and nicotinamide metabolism	0	0	0	0	0	0	0	0	0	0			blocked			blocked
'NAPT'	nicotinamide phosphoribosyltransferase	[c] : nmn + ppi <==> ncam + prpp	Nicotinate and nicotinamide metabolism	0	0	0	0	0	0	0	0	0	0			blocked			blocked
'NARP'	nicotinamide ribonucleotide phosphohydrolase	[c] : nmn + h2o --> rnam + pi	Nicotinate and nicotinamide metabolism	0	0	0	0	0	0	0	0	0	0			blocked			blocked
'NNOR'	NADPH:NAD+ oxidoreductase	[m] : nadph + nad <==> nadp + nadh	Nicotinate and nicotinamide metabolism	-0.316769	-0.754901	0.438132	-1000	0.628012	-1000	1.87188	-1000.63	-1001.87	1.24387		subs			subs
'NPH'	NAD+ phosphohydrolase	[c] : nad + h2o --> amp + nmn + (3) h	Nicotinate and nicotinamide metabolism	0	0	0	0	1000	0	1000	-1000	-1000	0		subs			subs
'NRPH'	nicotinate D-ribonucleotide phosphohydrolase	[c] : nicrnt + h2o <==> nicrns + pi	Nicotinate and nicotinamide metabolism	0	0	0	0	14.4443	0	19.6547	-14.4443	-19.6547	5.21044		subs			subs
'NRS'	nicotinate D-ribonucleotide synthase (ATP)	[c] : nicrns + atp --> nicrnt + adp + h	Nicotinate and nicotinamide metabolism	0	0	0	0	14.4443	0	19.6547	-14.4443	-19.6547	5.21044		subs			subs
'AMID'	acetamidase	[c] : ad + h2o --> ac + nh4 + h	Nitrogen metabolism	0	0	0	0	0	0	0	0	0	0			blocked			blocked
'CPS'	carbamoyl-phosphate synthase (ammonia)	[h] : (2) atp + nh4 + co2 + h2o --> (2) adp + pi + cbp + (3) h	Nitrogen metabolism	0	0	0	0	0	0	0	0	0	0			blocked			blocked
'FORA'	formamidase	[c] : frmd + h2o --> for + nh4 + h	Nitrogen metabolism	0	0	0	0	0	0	0	0	0	0			blocked			blocked
'GLUS(nadph)'	glutamate synthase (NADPH)	[h] : gln-L + akg + nadph + h --> (2) glu-L + nadp	Nitrogen metabolism	0	0	0	0	1000	0	1000	-1000	-1000	0		subs			subs
'GLYS'	glycine synthase	[m] : mlthf + nh4 + co2 + nadh --> gly + thf + nad	Nitrogen metabolism	0.0353028	0.0806538	0.045351	0	1000	0	1000	-1000	-1000	0		subs			subs
'NITR'	nitrate reductase (NADH)	[c] : no3 + nadh + h --> no2 + nad + h2o	Nitrogen metabolism	0.0613728	2.3794	2.31802	0	9.75151	0	14.6893	-9.75151	-14.6893	4.9378		subs			subs
'NITR(NO)'	nitrite reductase (NO-forming)	[h] : no2 + focytc + (2) h --> no + h2o + ficytc	Nitrogen metabolism	0.0613728	2.3794	2.31802	0	9.75151	0	14.6893	-9.75151	-14.6893	4.9378		subs			subs
'NO2R'	Ammonia:ferredoxin oxidoreductase	[h] : no2 + (6) fdxrd --> nh4 + (2) h2o + (6) fdxox + (4) h	Nitrogen metabolism	0	0	0	0	2.15146	0	3.98197	-2.15146	-3.98197	1.8305		subs			subs
'NODOx'	nitric oxide, NADH2:oxygen oxidoreductase	[c] : (2) no + (2) o2 + nadh --> (2) no3 + nad + h	Nitrogen metabolism	0	0	0	0	2.5	0	2.5	-2.5	-2.5	0		subs			subs
'NODOy'	nitric oxide, NADPH2:oxygen oxidoreductase	[c] : (2) no + (2) o2 + nadph --> (2) no3 + nadp + h	Nitrogen metabolism	0	0	0	0	2.5	0	2.5	-2.5	-2.5	0		subs			subs
'URCBm'	urea carboxylase, mitochondria	[m] : atp + urea + hco3 --> adp + pi + allphn + (2) h	Nitrogen metabolism	0	0	0	0	1.1111	0	2.12483	-1.1111	-2.12483	1.01374		subs			subs
'HISD'	histidase	[c] : his-L --> urcan + nh4	Nitrogen metabolism;Histidine metabolism	0	0	0	0	2.40738	0	2.61309	-2.40738	-2.61309	0.20571		subs			subs
'HYNE'	Hydrolysis (non-enzymatic)	[c] : 4ogm + h2o --> akg + nh4	Nitrogen metabolism;Histidine metabolism	0	0	0	0	2.40738	0	2.61309	-2.40738	-2.61309	0.20571		subs			subs
'OGMG'	4-oxoglutaramate generation (non-enzymatic)	[c] : 4izp + (2) nad + (3) h2o + h --> 4ogm + for + nh4 + (2) nadh	Nitrogen metabolism;Histidine metabolism	0	0	0	0	2.40738	0	2.61309	-2.40738	-2.61309	0.20571		subs			subs
'URCN'	urocanase	[c] : urcan + h2o --> 4izp + h	Nitrogen metabolism;Histidine metabolism	0	0	0	0	2.40738	0	2.61309	-2.40738	-2.61309	0.20571		subs			subs
'A2GALT1'	UDP-galactose:O-glycan 1,2-alpha-D-galactosyltransferase (4hproaragal)	[g] : udpgal + 4hproara --> udp + 4hproaragal	O-Glycan biosynthesis	0	0	0	0	0	0	0	0	0	0			blocked			blocked
'A2GALT2'	UDP-galactose:O-glycan 1,2-alpha-D-galactosyltransferase (4hproaraaragal)	[g] : udpgal + 4hproaraara --> udp + 4hproaraaragal	O-Glycan biosynthesis	0	0	0	0	0	0	0	0	0	0			blocked			blocked
'A2GALT3'	UDP-galactose:O-glycan 1,2-alpha-D-galactosyltransferase (4hproara(aragal)gal)	[g] : udpgal + 4hproara-LPAREN-ara-RPAREN-gal --> udp + 4hproara-LPAREN-aragal-RPAREN-gal	O-Glycan biosynthesis	0	0	0	0	0	0	0	0	0	0			blocked			blocked
'A2GALT4'	UDP-galactose:O-glycan 1,2-alpha-D-galactosyltransferase (4hproara(ara)galaragal)	[g] : udpgal + 4hproara-LPAREN-ara-RPAREN-galara --> udp + 4hproara-LPAREN-ara-RPAREN-galaragal	O-Glycan biosynthesis	0	0	0	0	0	0	0	0	0	0			blocked			blocked
'A2GALT5'	UDP-galactose:O-glycan 1,2-alpha-D-galactosyltransferase (4hproaraaraaragal)	[g] : udpgal + 4hproaraaraara --> udp + 4hproaraaraaragal	O-Glycan biosynthesis	0	0	0	0	0	0	0	0	0	0			blocked			blocked
'A2GALT6'	UDP-galactose:O-glycan 1,2-alpha-D-galactosyltransferase (4hproara(aragal)galara)	[g] : udpgal + 4hproara-LPAREN-ara-RPAREN-galara --> udp + 4hproara-LPAREN-aragal-RPAREN-galara	O-Glycan biosynthesis	0	0	0	0	0	0	0	0	0	0			blocked			blocked
'A3GALT1'	UDP-galactose:O-glycan 1,3-alpha-D-galactosyltransferase (4hproara(aragal)gal)	[g] : udpgal + 4hproaraaragal --> udp + 4hproara-LPAREN-aragal-RPAREN-gal	O-Glycan biosynthesis	0	0	0	0	0	0	0	0	0	0			blocked			blocked
'A3GALT2'	UDP-galactose:O-glycan 1,3-alpha-D-galactosyltransferase (4hproara(aragalara)gal)	[g] : udpgal + 4hproaraaragalara --> udp + 4hproara-LPAREN-aragalara-RPAREN-gal	O-Glycan biosynthesis	0	0	0	0	0	0	0	0	0	0			blocked			blocked
'A3GALT3'	UDP-galactose:O-glycan 1,3-alpha-D-galactosyltransferase (4hproaraara(gal)gal)	[g] : udpgal + 4hproaraaragal --> udp + 4hproaraara-LPAREN-gal-RPAREN-gal	O-Glycan biosynthesis	0	0	0	0	0	0	0	0	0	0			blocked			blocked
'A3GALT4'	UDP-galactose:O-glycan 1,3-alpha-D-galactosyltransferase (4hproara(ara)gal)	[g] : udpgal + 4hproaraara --> udp + 4hproara-LPAREN-ara-RPAREN-gal	O-Glycan biosynthesis	0	0	0	0	0	0	0	0	0	0			blocked			blocked
'A3GALT5'	UDP-galactose:O-glycan 1,3-alpha-D-galactosyltransferase (4hproaraara(ara)gal)	[g] : udpgal + 4hproaraaraara --> udp + 4hproaraara-LPAREN-ara-RPAREN-gal	O-Glycan biosynthesis	0	0	0	0	0	0	0	0	0	0			blocked			blocked
'A3MT'	S-Adenosyl-L-methionine:O-arabinoglycan 3-methyltransferase (4hproaraaragalmeara)	[g] : amet + 4hproaraaragalara --> ahcys + 4hproaraaragalmeara + h	O-Glycan biosynthesis	0	0	0	0	0	0	0	0	0	0			blocked			blocked
'A4GALT'	UDP-galactose:hydroxyproline 1,4-alpha-D-galactosyltransferase	[g] : udpgal + 4hpro-LT --> udp + 4hprogal	O-Glycan biosynthesis	0	0	0	0	0	0	0	0	0	0			blocked			blocked
'B2ARAT1'	UDP-arabinose:O-glycan 1,2-beta-L-arabinosyltransferase (4hproaraara)	[g] : udparab + 4hproara --> udp + 4hproaraara	O-Glycan biosynthesis	0	0	0	0	0	0	0	0	0	0			blocked			blocked
'B2ARAT2'	UDP-arabinose:O-glycan 1,2-beta-L-arabinosyltransferase (4hproara(aragalara)gal)	[g] : udparab + 4hproara-LPAREN-aragal-RPAREN-gal --> udp + 4hproara-LPAREN-aragalara-RPAREN-gal	O-Glycan biosynthesis	0	0	0	0	0	0	0	0	0	0			blocked			blocked
'B2ARAT3'	UDP-arabinose:O-glycan 1,2-beta-L-arabinosyltransferase (4hproara(ara)galara)	[g] : udparab + 4hproara-LPAREN-ara-RPAREN-gal --> udp + 4hproara-LPAREN-ara-RPAREN-galara	O-Glycan biosynthesis	0	0	0	0	0	0	0	0	0	0			blocked			blocked
'B2ARAT4'	UDP-arabinose:O-glycan 1,2-beta-L-arabinosyltransferase (4hproaraaraara)	[g] : udparab + 4hproaraara --> udp + 4hproaraaraara	O-Glycan biosynthesis	0	0	0	0	0	0	0	0	0	0			blocked			blocked
'B2ARAT5'	UDP-arabinose:O-glycan 1,2-beta-L-arabinosyltransferase (4hproara(aragal)galara)	[g] : udparab + 4hproara-LPAREN-aragal-RPAREN-gal --> udp + 4hproara-LPAREN-aragal-RPAREN-galara	O-Glycan biosynthesis	0	0	0	0	0	0	0	0	0	0			blocked			blocked
'B4ARAT'	UDP-arabinose:hydroxyproline 1,4-beta-L-arabinosyltransferase	[g] : udparab + 4hpro-LT --> udp + 4hproara	O-Glycan biosynthesis	0	0	0	0	0	0	0	0	0	0			blocked			blocked
'B5ARAT'	UDP-arabinose:O-glycan 1,5-beta-L-arabinosyltransferase (4hproaraaragalara)	[g] : udparab + 4hproaraaragal --> udp + 4hproaraaragalara	O-Glycan biosynthesis	0	0	0	0	0	0	0	0	0	0			blocked			blocked
'G6MT1'	S-Adenosyl-L-methionine:O-galactoglycan 6-methyltransferase (4hproaraara(gal)megal)	[g] : amet + 4hproaraara-LPAREN-gal-RPAREN-gal --> ahcys + 4hproaraara-LPAREN-gal-RPAREN-megal + h	O-Glycan biosynthesis	0	0	0	0	0	0	0	0	0	0			blocked			blocked
'G6MT2'	S-Adenosyl-L-methionine:O-galactoglycan 6-methyltransferase (4hproaraaramegal)	[g] : amet + 4hproaraaragal --> ahcys + 4hproaraaramegal + h	O-Glycan biosynthesis	0	0	0	0	0	0	0	0	0	0			blocked			blocked
'PROAKGOX1'	prolyl 4-hydroxylase	[c] : pro-L + akg + o2 --> 4hpro-LT + succ + co2	O-Glycan biosynthesis	0	0	0	0	0	0	0	0	0	0			blocked			blocked
'DHFR2i'	Dihydrofolate reductase (NAD+)	[c] : dhf + nadh + h --> thf + nad	One carbon pool by folate	0.000295162	0.000698751	0.000403588	0	0.000294695	0	0.000698751	-0.000294695	-0.000698751	0.000404056		subs			subs
'DHFRi'	Dihydrofolate reductase (NADP+)	[c] : dhf + nadph + h --> thf + nadp	One carbon pool by folate	0	0	0	0	0.000294695	0	0.000698751	-0.000294695	-0.000698751	0.000404056		subs			subs
'FGFTh'	N2-Formyl-N1-(5-phospho-D-ribosyl)glycinamide formyltransferase, chloroplast	[h] : fgam + thf + (3) h --> gar + methf + h2o	One carbon pool by folate	0	0	0	0	0	0	0	0	0	0			blocked			blocked
'FGFTm'	N2-Formyl-N1-(5-phospho-D-ribosyl)glycinamide formyltransferase, mitochondria	[m] : fgam + thf + (3) h --> gar + methf + h2o	One carbon pool by folate	0	0	0	0	0	0	0	0	0	0			blocked			blocked
'FOLR2'	Folate reductase	[c] : fol + nadph + h --> dhf + nadp	One carbon pool by folate	0	0	0	0	0	0	0	0	0	0			blocked			blocked
'FPGFTh'	10-Formyltetrahydrofolate:5'-phosphoribosylglycinamide formyltransferase, chloroplast	[h] : 10fthf + gar <==> thf + fgam + h	One carbon pool by folate	0	0	0	0	0	0	0	0	0	0			blocked			blocked
'FPGFTm'	10-Formyltetrahydrofolate:5'-phosphoribosylglycinamide formyltransferase, mitochondria	[m] : 10fthf + gar <==> thf + fgam + h	One carbon pool by folate	0	0	0	0	0	0	0	0	0	0			blocked			blocked
'FTAL'	5-Formiminotetrahydrofolate ammonia-lyase (cyclizing)	[c] : methf + nh4 --> 5forthf + (3) h	One carbon pool by folate	0	0	0	0	0	0	0	0	0	0			blocked			blocked
'FTCL'	5-Formyltetrahydrofolate cyclo-ligase (ADP-forming)	[m] : atp + 5fthf + h --> adp + pi + methf	One carbon pool by folate	0	0	0	0	0	0	0	0	0	0			blocked			blocked
'FTHFO'	10-formyltetrahydrofolate:NADP+ oxidoreductase	[c] : 10fthf + nadp + h2o --> thf + co2 + nadph + h	One carbon pool by folate	0	0	0	0	5.77771	0	9.82735	-5.77771	-9.82735	4.04965		subs			subs
'MDUMT'	5,10-Methylenetetrahydrofolate:dUMP C-methyltransferase	[c] : dump + mlthf <==> dhf + dtmp	One carbon pool by folate	0.000295162	0.000698751	0.000403588	0	0.000294695	0	0.000698751	-0.000294695	-0.000698751	0.000404056		subs			subs
'METSm'	5-Methyltetrahydrofolate:L-homocysteine S-methyltransferase	[m] : 5mthf + hcys-L <==> thf + met-L	One carbon pool by folate	0.00950527	0.0243817	0.0148764	0	0.0094902	0	0.0243817	-0.0094902	-0.0243817	0.0148915		subs			subs
'MTAM'	5,10-Methenyltetrahydrofolate aminomethyltransferase	[m] : 5fthf + (2) h --> methf + h2o	One carbon pool by folate	0	0	0	0	0	0	0	0	0	0			blocked			blocked
'MTAM(nh4)'	5,10-Methenyltetrahydrofolate aminomethyltransferase (ammonia-forming)	[m] : alpro + thf + h <==> dhlpro + mlthf + nh4	One carbon pool by folate	0	0	0	0	1000	0	1000	-1000	-1000	0		subs			subs
'MTHFO'	5-methyltetrahydrofolate:NAD+ oxidoreductase	[m] : mlthf + nadh + h --> 5mthf + nad	One carbon pool by folate	0.00950527	0.0243817	0.0148764	0	0.0094902	0	0.0243817	-0.0094902	-0.0243817	0.0148915		subs			subs
'MTHFO(nadp)'	5-methyltetrahydrofolate:NADP+ oxidoreductase	[m] : mlthf + nadph + h --> 5mthf + nadp	One carbon pool by folate	0	0	0	0	0.0094902	0	0.0243817	-0.0094902	-0.0243817	0.0148915		subs			subs
'ATPSm'	F0F1-ATP synthase Complex V	adp[m] + (3) h[c] + pi[m] --> atp[m] + (2) h[m] + h2o[m]	Oxidative phosphorylation	1.74518	5.26187	3.51669	0	1000	0	1000	-1000	-1000	0		subs			subs
'CCP2m'	Cytochrome c peroxidase, mitochondrial	[m] : (2) focytc + h2o2 --> (2) ficytc + (2) h2o	Oxidative phosphorylation	0.0228683	9.76903	9.74616	0	8.29533	0	10	-8.29533	-10	1.70467		subs			subs
'CYOO6m'	cytochrome c oxidase Complex IV	(4) focytc[m] + (8) h[m] + o2[m] --> (4) ficytc[m] + (4) h[c] + (2) h2o[m]	Oxidative phosphorylation	1.36569	1.70708e-12	1.36569	0	7.40623	0	10	-7.40623	-10	2.59377		subs			subs
'CYOR(q8)m'	ubiquinol-cytochrome c oxidoreductase Complex III	(2) ficytc[m] + (2) h[m] + q8h2[m] --> (2) focytc[m] + (4) h[c] + q8[m]	Oxidative phosphorylation	0	9.76903	9.76903	0	15.1828	0	20	-15.1828	-20	4.81718		subs			subs
'IDPh'	Inorganic diphosphatase	[h] : h2o + ppi --> (2) pi	Oxidative phosphorylation	0.391622	0.84007	0.448448	0	385.986	0	143.431	-385.986	-143.431	242.555		subs			subs
'IDPm'	inorganic pyrophosphatase	[m] : h2o + ppi --> (2) pi	Oxidative phosphorylation	0.00543659	0	0.00543659	0	1.69933	0	2.45938	-1.69933	-2.45938	0.760051		subs			subs
'NADHOR'	NADH:ubiquinone oxidoreductase Complex I	[m] : h + nadh + q8 --> nad + q8h2	Oxidative phosphorylation	0	1.29395	1.29395	0	14.6273	0	19.7478	-14.6273	-19.7478	5.12053		subs			subs
'2DHPFALDL'	2-dehydropantoate formaldehyde-lyase (3-methyl-2-oxobutanoate-forming)	[c] : 2dhp <==> 3mob + fald	Pantothenate and CoA biosynthesis	0	0	0	0	0	0	0	0	0	0			blocked			blocked
'ACPS1'	CoA:apo-[acyl-carrier-protein] pantetheinephosphotransferase, cytosol	[c] : coa + apoACP <==> pap + ACP	Pantothenate and CoA biosynthesis	0	0	0	0	0	0	0	0	0	0			blocked			blocked
'ACPS1h'	CoA:apo-[acyl-carrier-protein] pantetheinephosphotransferase, chloroplast	[h] : coa + apoACP <==> pap + ACP	Pantothenate and CoA biosynthesis	0	0	0	0	0	0	0	0	0	0			blocked			blocked
'ADCPT'	ATP:dephospho-CoA 3'-phosphotransferase	[c] : atp + dpcoa --> adp + coa + h	Pantothenate and CoA biosynthesis	0	0	0	0	0	0	0	0	0	0			blocked			blocked
'APCPT'	ATP:pantothenoyl-L-cysteine 4'-phosphotransferase	[c] : atp + 4pcys --> adp + 4ppcys + h	Pantothenate and CoA biosynthesis	0	0	0	0	0	0	0	0	0	0			blocked			blocked
'APNPT'	ATP:pantetheine 4'-phosphotransferase	[c] : atp + ptth --> adp + pan4p + h	Pantothenate and CoA biosynthesis	0	0	0	0	0	0	0	0	0	0			blocked			blocked
'APPAT'	ATP:pantetheine-4'-phosphate adenylyltransferase	[c] : atp + pan4p + (2) h <==> ppi + dpcoa	Pantothenate and CoA biosynthesis	0	0	0	0	0	0	0	0	0	0			blocked			blocked
'APPT'	ATP:pantothenate 4'-phosphotransferase	[c] : atp + pnto-R --> adp + 4ppan + h	Pantothenate and CoA biosynthesis	0	0	0	0	0	0	0	0	0	0			blocked			blocked
'BCTA(val)m'	branched-chain-amino-acid transaminase, valine forming, mitochondria	[m] : 3mob + glu-L <==> val-L + akg	Pantothenate and CoA biosynthesis	0.0191908	0.050432	0.0312413	0	1.49584	0	6.40393	-1.49584	-6.40393	4.90809		subs			subs
'CYSCL'	L-cysteine carboxy-lyase	[c] : 4ppcys + h --> pan4p + co2	Pantothenate and CoA biosynthesis	0	0	0	0	0	0	0	0	0	0			blocked			blocked
'DMHL'	2,3-Dihydroxy-3-methylbutanoate hydro-lyase	[m] : 23dhmb --> 3mob + h2o	Pantothenate and CoA biosynthesis	0.0191908	0.050432	0.0312413	0	2.62623	0	6.40393	-2.62623	-6.40393	3.7777		subs			subs
'DMORh'	2,3-Dihydroxy-3-methylbutanoate:NADP+ oxidoreductase (isomerizing), chloroplast	[h] : alac-S + nadph + h --> 23dhmb + nadp	Pantothenate and CoA biosynthesis	0	0	0	0	2.2222	0	5.47054	-2.2222	-5.47054	3.24835		subs			subs
'DMORm'	2,3-Dihydroxy-3-methylbutanoate:NADP+ oxidoreductase (isomerizing), mitochondria	[m] : alac-S + nadph + h --> 23dhmb + nadp	Pantothenate and CoA biosynthesis	0.0191908	0.050432	0.0312413	0	2.62623	0	6.40393	-2.62623	-6.40393	3.7777		subs			subs
'MTMOHT'	5,10-Methylenetetrahydrofolate:3-methyl-2-oxobutanoate hydroxymethyltransferase	[m] : mlthf + 3mob + h2o --> thf + 2dhp	Pantothenate and CoA biosynthesis	0	0	0	0	0	0	0	0	0	0			blocked			blocked
'PBALm'	Pantoate:beta-alanine ligase (AMP-forming)	[m] : atp + pant-R + ala-B --> amp + ppi + pnto-R + (3) h	Pantothenate and CoA biosynthesis	0	0	0	0	0	0	0	0	0	0			blocked			blocked
'PNORm'	Pantoate:NADP+ 2-oxidoreductase, mitochondria	[m] : pant-R + nadp <==> 2dhp + nadph + h	Pantothenate and CoA biosynthesis	0	0	0	0	0	0	0	0	0	0			blocked			blocked
'PNORn'	Pantoate:NADP+ 2-oxidoreductase, nucleus	[n] : pant-R + nadp <==> 2dhp + nadph + h	Pantothenate and CoA biosynthesis	0	0	0	0	0	0	0	0	0	0			blocked			blocked
'PPATDh'	pyruvate:pyruvate acetaldehydetransferase (decarboxylating), chloroplast	[h] : (2) pyr + h --> alac-S + co2	Pantothenate and CoA biosynthesis	0	0	0	0	2.2222	0	5.47054	-2.2222	-5.47054	3.24835		subs			subs
'PPATDm'	pyruvate:pyruvate acetaldehydetransferase (decarboxylating), mitochondria	[m] : (2) pyr + h --> alac-S + co2	Pantothenate and CoA biosynthesis	0.0191908	0.050432	0.0312413	0	2.62623	0	6.40393	-2.62623	-6.40393	3.7777		subs			subs
'PPCL'	4'-Phosphopantothenate:L-cysteine ligase	[c] : atp + 4ppan + cys-L --> amp + ppi + 4ppcys + h	Pantothenate and CoA biosynthesis	0	0	0	0	0	0	0	0	0	0			blocked			blocked
'PPCL(CTP)'	4'-Phosphopantothenate:L-cysteine ligase (CTP)	[c] : ctp + 4ppan + cys-L --> cmp + ppi + 4ppcys + h	Pantothenate and CoA biosynthesis	0	0	0	0	0	0	0	0	0	0			blocked			blocked
'DRBK'	ribokinase (deoxyribose)	[c] : atp + drib --> 2dr5p + adp + h	Pentose phosphate pathway	0	0	0	0	0	0	0	0	0	0			blocked			blocked
'G6PADH'	glucose-6-phosphate-1-dehydrogenase (g6p-A)	[c] : g6p-A + nadp --> 6pgl + h + nadph	Pentose phosphate pathway	0	0	0	0	237.45	0	106.846	-237.45	-106.846	130.604		subs			subs
'G6PADHh'	glucose 6-phosphate dehydrogenase (g6p-A)	[h] : g6p-A + nadp --> 6pgl + h + nadph	Pentose phosphate pathway	0	0	0	0	0	0	106.846	0	-106.846	106.846		subs				blocked
'G6PBDH'	glucose-6-phosphate-1-dehydrogenase (g6p-B)	[c] : g6p-B + nadp --> 6pgl + h + nadph	Pentose phosphate pathway	0.00665658	0.14497	0.138314	0	237.45	0	106.846	-237.45	-106.846	130.604		subs			subs
'G6PBDHh'	glucose 6-phosphate dehydrogenase (g6p-B)	[h] : g6p-B + nadp --> 6pgl + h + nadph	Pentose phosphate pathway	0	0	0	0	0	0	106.846	0	-106.846	106.846		subs				blocked
'GNKh'	Gluconokinase	[h] : atp + glcn --> 6pgc + adp + h	Pentose phosphate pathway	0	0	0	0	0	0	0	0	0	0			blocked			blocked
'PGDH'	phosphogluconate dehydrogenase	[c] : 6pgc + nadp --> co2 + nadph + ru5p-D	Pentose phosphate pathway	0	0	0	0	0	0	0	0	0	0			blocked			blocked
PGDHh'	6-phosphogluconate dehydrogenase	[h] : 6pgc + nadp --> co2 + nadph + ru5p-D	Pentose phosphate pathway	0.00665658	0.14497	0.138314	0	237.45	0	106.846	-237.45	-106.846	130.604		subs			subs
'PGLh'	6-phosphogluconolactonase	[h] : 6pgl + h2o --> 6pgc + h	Pentose phosphate pathway	0.00665658	0.14497	0.138314	0	237.45	0	106.846	-237.45	-106.846	130.604		subs			subs
'PPM'	phosphopentomutase	[c] : r1p <==> r5p	Pentose phosphate pathway	0	0	0	0	0	0	0	0	0	0			blocked			blocked
'PPMh'	Phosphopentosemutase	[h] : r1p <==> r5p	Pentose phosphate pathway	0	0	0	0	0	0	0	0	0	0			blocked			blocked
'RBK'	Ribokinase (ribose)	[c] : atp + rib-D --> adp + h + r5p	Pentose phosphate pathway	0	0	0	0	14.4443	0	19.6547	-14.4443	-19.6547	5.21044		subs			subs
'RPDPK'	Ribose-phosphate diphosphokinase, chloroplast	[h] : atp + r5p <==> amp + h + prpp	Pentose phosphate pathway	0.000164024	0.000510207	0.000346184	0	0.000163764	0	0.000510207	-0.000163764	-0.000510207	0.000346444		subs			subs
TAh'	transaldolase	[h] : g3p + s7p <==> e4p + f6p-B	Pentose phosphate pathway	2.5515	1.36951	1.18199	0	237.45	0	102.503	-237.45	-102.503	134.947		subs			subs
RPEh'	D-Ribulose-5-Phosphate 3-Epimerase	[h] : ru5p-D <==> xu5p-D	Pentose phosphate pathway;Carbon fixation	-4.05664	0.0138541	4.0705	-28.8885	-3.41061e-13	-31.3621	10.3235	-31.3621	-39.2121	7.85		subs		ess	subs
RPIh'	ribose-5-phosphate isomerase	[h] : r5p <==> ru5p-D	Pentose phosphate pathway;Carbon fixation	1.97794	-0.131116	2.10906	-1.20369	14.4443	-5.70746	15.681	-20.1517	-16.8847	3.26701		subs
TKT1h'	transketolase 1	[h] : r5p + xu5p-D <==> g3p + s7p	Pentose phosphate pathway;Carbon fixation	-2.02586	0.0138541	2.03971	-14.4443	0	-15.681	5.16176	-15.681	-19.606	3.925		subs			subs
TKT2h'	transketolase 2	[h] : e4p + xu5p-D <==> f6p-B + g3p	Pentose phosphate pathway;Carbon fixation	-2.03078	0	2.03078	-14.4443	0	-15.681	5.16176	-15.681	-19.606	3.925		subs			subs
'ANTPPT'	N-(5-Phospho-D-ribosyl)anthranilate:pyrophosphate phosphoribosyl-transferase	[h] : anth + prpp --> pran + ppi + h	Phenylalanine, tyrosine and tryptophan biosynthesis	0.000164024	0.000510207	0.000346184	0	0.000163764	0	0.000510207	-0.000163764	-0.000510207	0.000346444		subs			subs
'ATNS'	Anthrnailate synthase	[h] : chor + gln-L --> anth + pyr + glu-L + h	Phenylalanine, tyrosine and tryptophan biosynthesis	0	0	0	0	0.000163764	0	0.000510207	-0.000163764	-0.000510207	0.000346444		subs			subs
'ATNS(nh4)'	Anthranilate synthase, ammonia	[h] : chor + nh4 --> anth + pyr + h2o + h	Phenylalanine, tyrosine and tryptophan biosynthesis	0.000164024	0.000510207	0.000346184	0	0.000163764	0	0.000510207	-0.000163764	-0.000510207	0.000346444		subs			subs
'CHRM'	Chorismate mutase	[h] : chor <==> pphn	Phenylalanine, tyrosine and tryptophan biosynthesis	0.00475668	0.0133439	0.0085872	0	1.13078	0	2.14407	-1.13078	-2.14407	1.01329		subs			subs
'CHRS'	Chorismate synthase	[h] : 3psme --> chor + pi	Phenylalanine, tyrosine and tryptophan biosynthesis	0.00492071	0.0138541	0.00893338	0	1.13078	0	2.14407	-1.13078	-2.14407	1.01329		subs			subs
'DHQS'	3-dehydroquinate synthase	[h] : 2dda7p --> 3dhq + pi	Phenylalanine, tyrosine and tryptophan biosynthesis	0.00492071	0.0138541	0.00893338	0	1.13078	0	2.14407	-1.13078	-2.14407	1.01329		subs			subs
'DPHS'	3-deoxy-7-phosphoheptulonate synthase	[h] : pep + e4p + h2o --> 2dda7p + pi	Phenylalanine, tyrosine and tryptophan biosynthesis	0.00492071	0.0138541	0.00893338	0	1.13078	0	2.14407	-1.13078	-2.14407	1.01329		subs			subs
'DQDH'	3-deydroquinate dehydratase	[h] : 3dhq <==> 3dhsk + h2o	Phenylalanine, tyrosine and tryptophan biosynthesis	0.00492071	0.0138541	0.00893338	0	1.13078	0	2.14407	-1.13078	-2.14407	1.01329		subs			subs
'G3PL'	D-glyceraldehyde-3-phosphate lyase	[h] : 3ig3p --> indole + g3p	Phenylalanine, tyrosine and tryptophan biosynthesis	0	0	0	0	0.000163764	0	0.000510207	-0.000163764	-0.000510207	0.000346444		subs			subs
'IGPS'	indole-3-glycerol-phosphate synthase	[h] : 2cpr5p + h --> 3ig3p + co2 + h2o	Phenylalanine, tyrosine and tryptophan biosynthesis	0.000164024	0.000510207	0.000346184	0	0.000163764	0	0.000510207	-0.000163764	-0.000510207	0.000346444		subs			subs
'PHETL'	phenylalanine---tRNA ligase	[m] : atp + phe-L + trnaphe --> amp + ppi + phetrna	Phenylalanine, tyrosine and tryptophan biosynthesis	0	0	0	0	0	0	0	0	0	0			blocked			blocked
'POAT'	L-Phenylalanine:2-oxoglutarate aminotransferase	[c] : phpyr + glu-L <==> phe-L + akg	Phenylalanine, tyrosine and tryptophan biosynthesis	0.00459266	0.0128337	0.00824101	0	0.00458538	0	0.0128337	-0.00458538	-0.0128337	0.00824829		subs			subs
'POATh'	L-Phenylalanine:2-oxoglutarate aminotransferase, chloroplast	[h] : phpyr + glu-L <==> phe-L + akg	Phenylalanine, tyrosine and tryptophan biosynthesis	0	0	0	0	0	0	0	0	0	0			blocked			blocked
'POATm'	L-Phenylalanine:2-oxoglutarate aminotransferase, mitochondria	[m] : phpyr + glu-L <==> phe-L + akg	Phenylalanine, tyrosine and tryptophan biosynthesis	0	0	0	0	0	0	0	0	0	0			blocked			blocked
'PPDH'	Prephenate dehydratase	[c] : pphn + h --> phpyr + h2o + co2	Phenylalanine, tyrosine and tryptophan biosynthesis	0.00459266	0.0128337	0.00824101	0	0.00458538	0	0.0128337	-0.00458538	-0.0128337	0.00824829		subs			subs
'PPOR'	Prephenate:NAD+ oxidoreductase(decarboxylating)	[h] : pphn + nad --> 34hpp + co2 + nadh	Phenylalanine, tyrosine and tryptophan biosynthesis	0.000164024	0.000510207	0.000346184	0	1.13078	0	2.14407	-1.13078	-2.14407	1.01329		subs			subs
'PRAI'	phosphoribosylanthranilate isomerase	[h] : pran <==> 2cpr5p	Phenylalanine, tyrosine and tryptophan biosynthesis	0.000164024	0.000510207	0.000346184	0	0.000163764	0	0.000510207	-0.000163764	-0.000510207	0.000346444		subs			subs
'PSCIT'	3-phosphoshikimate 1-carboxyvinyltransferase	[h] : pep + skm5p <==> pi + 3psme	Phenylalanine, tyrosine and tryptophan biosynthesis	0.00492071	0.0138541	0.00893338	0	1.13078	0	2.14407	-1.13078	-2.14407	1.01329		subs			subs
'SERH'	L-serine hydrolyase	[h] : ser-L + 3ig3p --> trp-L + g3p + h2o	Phenylalanine, tyrosine and tryptophan biosynthesis	0.000164024	0.000510207	0.000346184	0	0.000163764	0	0.000510207	-0.000163764	-0.000510207	0.000346444		subs			subs
'SKDH'	Shikimate dehydrogenase	[h] : 3dhsk + nadph + h <==> skm + nadp	Phenylalanine, tyrosine and tryptophan biosynthesis	0.00492071	0.0138541	0.00893338	0	1.13078	0	2.14407	-1.13078	-2.14407	1.01329		subs			subs
'SKK'	Shikimate kinase	[h] : atp + skm --> adp + skm5p + h	Phenylalanine, tyrosine and tryptophan biosynthesis	0.00492071	0.0138541	0.00893338	0	1.13078	0	2.14407	-1.13078	-2.14407	1.01329		subs			subs
'TRPS2h'	L-serine hydro-lyase (adding indole; L-tryptophan-forming), chloroplast	[h] : ser-L + indole --> trp-L + h2o	Phenylalanine, tyrosine and tryptophan biosynthesis	0	0	0	0	0.000163764	0	0.000510207	-0.000163764	-0.000510207	0.000346444		subs			subs
'TRPTL'	tryptophan---tRNA ligase	[c] : atp + trp-L + trnatrp --> amp + ppi + trptrna	Phenylalanine, tyrosine and tryptophan biosynthesis	0	0	0	0	0	0	0	0	0	0			blocked			blocked
'TYRTA'	tyrosine transaminase	[c] : 34hpp + glu-L <==> tyr-L + akg	Phenylalanine, tyrosine and tryptophan biosynthesis	0	0	0	-1000	1000	-1000	1000	-2000	-2000	0		subs			subs
'TYRTAh'	tyrosine transaminase, chloroplast	[h] : 34hpp + glu-L <==> tyr-L + akg	Phenylalanine, tyrosine and tryptophan biosynthesis	0.000164024	0.000510207	0.000346184	0	1.13078	0	2.14407	-1.13078	-2.14407	1.01329		subs			subs
'TYRTAm'	tyrosine transaminase, mitochondria	[m] : 34hpp + glu-L <==> tyr-L + akg	Phenylalanine, tyrosine and tryptophan biosynthesis	0	0	0	-1000	1000	-1000	1000	-2000	-2000	0		subs			subs
'TYRTL'	tyrosine---tRNA ligase	[c] : atp + tyr-L + trnatyr --> amp + ppi + tyrtrna	Phenylalanine, tyrosine and tryptophan biosynthesis	0	0	0	0	0	0	0	0	0	0			blocked			blocked
ATPSh'	ATP synthase	adp[h] + (4) h[u] + pi[h] --> atp[h] + (3) h[h] + h2o[u]	Photosynthesis	10.7235	14.142	3.41847	0	257.314	0	257.315	-257.314	-257.315	0.00111356		subs			subs
CBFC'	cytochrome b6/f complex	(2) h[h] + (2) pccu2p[u] + pqh2[u] --> (4) h[u] + (2) pccu1p[u] + pq[u]	Photosynthesis	14.6273	10.1054	4.52186	0.183	14.6273	0	10.1054	-14.6273	-9.92241	4.70486		subs		ess
CEF'	Cyclic Electron Flow	fdxrd[u] + (2) h[h] + (2) pccu2p[u] --> fdxox[u] + (4) h[u] + (2) pqh2[u]	Photosynthesis	0	4.52186	4.52186	0	14.4443	0	14.6273	-14.4443	-14.6273	0.183		subs			subs
FNORh'	ferredoxin---NADP+ reductase	fdxrd[u] + nadp[h] --> fdxox[u] + nadph[h] + h[h]	Photosynthesis	14.6273	10.1054	4.52186	0.183	14.6273	0	10.1054	-14.6273	-9.92241	4.70486		subs		ess
'PSIblue'	photosystem I (blue light-activated)	[u] : fdxox + (2) pccu1p + (2) photon437 + (2) h --> fdxrd + (2) pccu2p	Photosynthesis	0.0163404	0.0163404	0	0	0.0163404	0	0.0163404	-0.0163404	-0.0163404	0		subs			subs
'PSIIblue'	photosystem II (blue light-activated)	[u] : (2) h2o + (4) photon438 + (2) pq --> o2D + (2) pqh2	Photosynthesis	0	0.0527054	0.0527054	0	0.0527054	0	0.0527054	-0.0527054	-0.0527054	0		subs			subs
PSIred'	photosystem I (red light-activated)	[u] : fdxox + (2) pccu1p + (2) photon680 + (2) h --> fdxrd + (2) pccu2p	Photosynthesis	14.6109	14.6109	0	0.16666	14.6109	0	14.6109	-14.6109	-14.4443	0.16666		subs		ess
PSIIred'	photosystem II (red light-activated)	[u] : (2) h2o + (4) photon673 + (2) pq --> o2D + (2) pqh2	Photosynthesis	7.31363	5	2.31363	0.0387946	7.31363	0	5	-7.31363	-4.96121	2.35243		subs		ess
'SUCDHh'	succinate dehydrogenase (chloroplast)	[h] : fad + succ --> fadh2 + fum	Photosynthesis	0	0	0	0	1000	0	1000	-1000	-1000	0		subs			subs
'ABOR'	4-Aminobutyraldehyde:NAD+ oxidoreductase	[m] : 4abutn + nadp + h2o --> 4abut + nadph + (2) h	Polyamine metabolism	0	0	0	0	0.628012	0	1.87188	-0.628012	-1.87188	1.24387		subs			subs
'AGDI'	agmatine deiminase, mitochondria	[m] : agm + h2o + h --> cbmp + nh4	Polyamine metabolism	0	0	0	0	0.628012	0	1.87188	-0.628012	-1.87188	1.24387		subs			subs
'AGDIn'	agmatine deiminase, nucleus	[n] : agm + h2o + h --> cbmp + nh4	Polyamine metabolism	0	0	0	0	0	0	0	0	0	0			blocked			blocked
'ARDC'	arginine decarboxylase, mitochondrial	[m] : arg-L + h --> agm + co2	Polyamine metabolism	0	0	0	0	0.628012	0	1.87188	-0.628012	-1.87188	1.24387		subs			subs
'CMPA'	N-carbamoylputrescine amidase	[m] : cbmp + h2o + h --> ptrc + co2 + nh4	Polyamine metabolism	0	0	0	0	0.628012	0	1.87188	-0.628012	-1.87188	1.24387		subs			subs
'ORDC'	ornithine decarboxylase	[c] : orn + h --> ptrc + co2	Polyamine metabolism	0	0	0	0	0.628012	0	1.87188	-0.628012	-1.87188	1.24387		subs			subs
'ORDCh'	ornithine decarboxylase, chloroplast	[h] : orn + h --> ptrc + co2	Polyamine metabolism	0	0	0	0	0	0	0	0	0	0			blocked			blocked
'PTOR'	putrescine:oxygen oxidoreductase	[m] : ptrc + o2 + h2o <==> 4abutn + nh4 + h2o2	Polyamine metabolism	0	0	0	0	0.628012	0	1.87188	-0.628012	-1.87188	1.24387		subs			subs
'APOFETNs'	apoferritin Fe3-loading reaction (spontaneous)	[h] : apofetn + fe3 --> tfenfe3	Porphyrin and chlorophyll metabolism	0	0	0	0	0	0	0	0	0	0			blocked			blocked
'BILIRED'	biliverdin reductase (nad(p)h)	[h] : biliverd + nadph + h --> bilirub + nadp	Porphyrin and chlorophyll metabolism	0	0	0	0	0	0	0	0	0	0			blocked			blocked
'CHLADMT'	chlorophyll a demetalase	[u] : chla + h <==> phphtna + mg2	Porphyrin and chlorophyll metabolism	0	0	0	0	0	0	0	0	0	0			blocked			blocked
'CHLAE'	chlorophyll a epimerase	[u] : chla <==> chlaemr	Porphyrin and chlorophyll metabolism	0	0	0	0	0	0	0	0	0	0			blocked			blocked
'CHLASE'	chlorophyllase	[h] : chla + h2o --> chlda + phytol	Porphyrin and chlorophyll metabolism	0	0	0	0	0	0	0	0	0	0			blocked			blocked
'CHLASG'	chlorophyll a synthase (geranylgeranyl)	[u] : chlda + ggdp --> ggchlda + ppi + h	Porphyrin and chlorophyll metabolism	0	0	0	0	0.00136331	0	0.0025142	-0.00136331	-0.0025142	0.00115089		subs			subs
'CHLASP'	chlorophyll a synthase (phytyl)	[u] : chlda + pdp --> chla + ppi + h	Porphyrin and chlorophyll metabolism	0.00136547	0.0025142	0.00114873	0	0.00136331	0	0.0025142	-0.00136331	-0.0025142	0.00115089		subs			subs
'CHLBSG'	chlorophyll b synthase (geranylgeranyl)	[u] : chldb + ggdp --> ggchldb + ppi + h	Porphyrin and chlorophyll metabolism	0	0	0	0	0.00223714	0	0.00459722	-0.00223714	-0.00459722	0.00236008		subs			subs
'CHLBSP'	chlorophyll b synthase (phytyl)	[u] : chldb + pdp --> chlb + ppi + h	Porphyrin and chlorophyll metabolism	0.00224069	0.00459722	0.00235653	0	0.00223714	0	0.00459722	-0.00223714	-0.00459722	0.00236008		subs			subs
'CHLDADMT'	chlorophyllide a demetalase	[h] : chlda <==> phphbda + mg2	Porphyrin and chlorophyll metabolism	0	0	0	0	0	0	0	0	0	0			blocked			blocked
'CHLDAO'	chlorophyllide a oxidase	[h] : chlda + o2 <==> chldb + h2o	Porphyrin and chlorophyll metabolism	0.00224069	0.00459722	0.00235653	0	0.00223714	0	0.00459722	-0.00223714	-0.00459722	0.00236008		subs			subs
'CPP1O'	coproporphyrinogen I oxidase	[h] : cpppg1 + nadp <==> cpp1 + nadph + (5) h	Porphyrin and chlorophyll metabolism	0	0	0	0	0	0	0	0	0	0			blocked			blocked
'CPP3O'	coproporphyrinogen III oxidase	[h] : cpppg3 + (6) nadp <==> cpp3 + (6) nadph	Porphyrin and chlorophyll metabolism	0	0	0	0	0	0	0	0	0	0			blocked			blocked
'CPPPGO'	coproporphyrinogen III oxidase (O2 required)	[h] : cpppg3 + (2) o2 + (2) h --> pppg9 + (2) co2 + (2) h2o2	Porphyrin and chlorophyll metabolism	0.00360616	0.00711142	0.00350526	0	0.00360045	0	0.00711142	-0.00360045	-0.00711142	0.00351097		subs			subs
'DVCHLDR'	divinyl chlorophyllide vinyl-reductase	[h] : dvchlda + nadph + h <==> chlda + nadp	Porphyrin and chlorophyll metabolism	0	0	0	0	0.00360045	0	0.00711142	-0.00360045	-0.00711142	0.00351097		subs			subs
'DVPCHLD450OR'	divinylprotochlorophyllide oxidoreductase (light-dependent, 450 nm)	[h] : dvpchlda + nadph + h + photon450 --> dvchlda + nadp	Porphyrin and chlorophyll metabolism	0	0	0	0	0.00360045	0	0.00711142	-0.00360045	-0.00711142	0.00351097		subs			subs
'DVPCHLD646OR'	divinylprotochlorophyllide oxidoreductase (light-dependent, 648 nm)	[h] : dvpchlda + nadph + h + photon646 --> dvchlda + nadp	Porphyrin and chlorophyll metabolism	0	0	0	0	0.00360045	0	0.00711142	-0.00360045	-0.00711142	0.00351097		subs			subs
'DVPCHLDR'	divinylprotochlorophyllide vinyl-reductase	[h] : dvpchlda + nadph + h <==> pchlda + nadp	Porphyrin and chlorophyll metabolism	0.00360616	0.00711142	0.00350526	0	0.00360045	0	0.00711142	-0.00360045	-0.00711142	0.00351097		subs			subs
'FCLT'	ferrochelatase	[h] : ppp9 + fe2 --> pheme	Porphyrin and chlorophyll metabolism	0	0	0	0	0	0	0	0	0	0			blocked			blocked
'FE2TFENR'	release of Fe(II) from transferrin	[h] : tfenfe2 --> apotfen + fe2	Porphyrin and chlorophyll metabolism	0	0	0	0	0	0	0	0	0	0			blocked			blocked
'FERO'	ferroxidase	[h] : o2 + (4) fe2 + (4) h --> (4) fe3 + (2) h2o	Porphyrin and chlorophyll metabolism	0	0	0	0	0	0	0	0	0	0			blocked			blocked
'G1SAT'	glutamate-1-semialdehyde aminotransferase	[h] : glu1sa <==> 5aop + h	Porphyrin and chlorophyll metabolism	0.0288493	0.0568914	0.0280421	0	0.0288036	0	0.0568914	-0.0288036	-0.0568914	0.0280878		subs			subs
'GGCHLDAR'	geranylgeranyl-chlorophyllide a reductase	[u] : ggchlda + (3) h + (3) nadph --> chla + (3) nadp	Porphyrin and chlorophyll metabolism	0	0	0	0	0.00136331	0	0.0025142	-0.00136331	-0.0025142	0.00115089		subs			subs
'GGCHLDBR'	geranylgeranyl-chlorophyllide b reductase	[u] : ggchldb + (3) h + (3) nadph --> chlb + (3) nadp	Porphyrin and chlorophyll metabolism	0	0	0	0	0.00223714	0	0.00459722	-0.00223714	-0.00459722	0.00236008		subs			subs
'GLUTRR'	glutamyl-tRNA reductase	[h] : glutrna + nadph + h --> glu1sa + trnaglu + nadp	Porphyrin and chlorophyll metabolism	0.0288493	0.0568914	0.0280421	0	0.0288036	0	0.0568914	-0.0288036	-0.0568914	0.0280878		subs			subs
'GLUTRS'	glutamyl-tRNA synthetase	[h] : trnaglu + glu-L + atp --> glutrna + ppi + amp	Porphyrin and chlorophyll metabolism	0.0288493	0.0568914	0.0280421	0	0.0288036	0	0.0568914	-0.0288036	-0.0568914	0.0280878		subs			subs
'HEMEASm'	heme a synthase (mitochondria)	[m] : h2o + hemeO --> (5) h + hemeA	Porphyrin and chlorophyll metabolism	0	0	0	0	0	0	0	0	0	0			blocked			blocked
'HEMELh'	heme c ligase (chloroplast)	[h] : apocytc + pheme <==> cytc	Porphyrin and chlorophyll metabolism	0	0	0	0	0	0	0	0	0	0			blocked			blocked
'HEMELm'	heme c ligase (mitochondria)	[m] : apocytc + pheme <==> cytc	Porphyrin and chlorophyll metabolism	0	0	0	0	0	0	0	0	0	0			blocked			blocked
'HEMEOSm'	heme o synthase (mitochondria)	[m] : frdp + h2o + pheme --> hemeO + ppi + h	Porphyrin and chlorophyll metabolism	0	0	0	0	0	0	0	0	0	0			blocked			blocked
'HOXG'	heme oxygenase	[h] : (3) h + (3) nadph + (3) o2 + pheme --> biliverd + co + fe2 + (3) h2o + (3) nadp	Porphyrin and chlorophyll metabolism	0	0	0	0	0	0	0	0	0	0			blocked			blocked
'MPMECY1'	Mg-protoporphyrin IX monomethyl ester (oxidative) cyclase I	[h] : mppp9me + nadph + h + o2 --> hmppp9me + nadp + h2o	Porphyrin and chlorophyll metabolism	0.00360616	0.00711142	0.00350526	0	0.00360045	0	0.00711142	-0.00360045	-0.00711142	0.00351097		subs			subs
'MPMECY2'	Mg-protoporphyrin IX monomethyl ester (oxidative) cyclase II	[h] : hmppp9me + nadph + (2) h + o2 --> omppp9me + nadp + (2) h2o	Porphyrin and chlorophyll metabolism	0.00360616	0.00711142	0.00350526	0	0.00360045	0	0.00711142	-0.00360045	-0.00711142	0.00351097		subs			subs
'MPMECY3'	Mg-protoporphyrin IX monomethyl ester (oxidative) cyclase III	[h] : omppp9me + nadph + o2 --> dvpchlda + nadp + (2) h2o	Porphyrin and chlorophyll metabolism	0.00360616	0.00711142	0.00350526	0	0.00360045	0	0.00711142	-0.00360045	-0.00711142	0.00351097		subs			subs
'MPML'	Mg-protoporphyrin IX magnesium-lyase	[h] : atp + ppp9 + mg2 + h2o --> adp + pi + mppp9 + h	Porphyrin and chlorophyll metabolism	0.00360616	0.00711142	0.00350526	0	0.00360045	0	0.00711142	-0.00360045	-0.00711142	0.00351097		subs			subs
'MPMT'	S-adenosyl-L-methionine:Mg-protoporphyrin IX methyltransferase	[h] : amet + mppp9 <==> ahcys + mppp9me + h	Porphyrin and chlorophyll metabolism	0.00360616	0.00711142	0.00350526	0	0.00360045	0	0.00711142	-0.00360045	-0.00711142	0.00351097		subs			subs
'PC2D'	precorrin 2 dehydrogenase	[h] : dscl + nadp + h <==> scl + nadph	Porphyrin and chlorophyll metabolism	0	0	0	0	0	0	0	0	0	0			blocked			blocked
'PCHLD450OR'	protochlorophyllide oxidoreductase (light-dependent, 450 nm)	[h] : pchlda + nadph + h + photon450 --> chlda + nadp	Porphyrin and chlorophyll metabolism	0	0	0	0	0.00360045	0	0.00711142	-0.00360045	-0.00711142	0.00351097		subs			subs
'PCHLD646OR'	protochlorophyllide oxidoreductase (light-dependent, 648 nm)	[h] : pchlda + nadph + h + photon646 --> chlda + nadp	Porphyrin and chlorophyll metabolism	0.00360616	0.00711142	0.00350526	0	0.00360045	0	0.00711142	-0.00360045	-0.00711142	0.00351097		subs			subs
'PCHLDR'	protochlorophyllide reductase (light-independent)	[h] : pchlda + atp + h2o + h --> chlda + adp + pi	Porphyrin and chlorophyll metabolism	0	0	0	0	0	0	0	0	0	0			blocked			blocked
'PHPHBDDMC'	pheophorbide demethoxycarbonylase	[h] : phphbda + (3) h <==> pyphphbda + mfor	Porphyrin and chlorophyll metabolism	0	0	0	0	0	0	0	0	0	0			blocked			blocked
'PPBNGD'	porphobilinogen deaminase	[h] : (4) ppbng + h2o <==> hmbil + (4) nh4	Porphyrin and chlorophyll metabolism	0.00360616	0.00711142	0.00350526	0	0.00360045	0	0.00711142	-0.00360045	-0.00711142	0.00351097		subs			subs
'PPBNGS'	porphobilinogen synthase	[h] : (2) 5aop + h --> ppbng + (2) h2o	Porphyrin and chlorophyll metabolism	0.0144247	0.0284457	0.014021	0	0.0144018	0	0.0284457	-0.0144018	-0.0284457	0.0140439		subs			subs
'PPPGO'	protoporphyrinogen IX oxidase	[h] : pppg9 + (3) o2 --> ppp9 + (3) h2o2	Porphyrin and chlorophyll metabolism	0.00360616	0.00711142	0.00350526	0	0.00360045	0	0.00711142	-0.00360045	-0.00711142	0.00351097		subs			subs
'SHCHF'	sirohydrochlorin ferrochelatase	[h] : fe2 + scl --> sheme	Porphyrin and chlorophyll metabolism	0	0	0	0	0	0	0	0	0	0			blocked			blocked
'TFENFEOR'	transferrin[Fe(II)]2:NAD+ oxidoreductase	[h] : tfenfe3 + nadh + h <==> tfenfe2 + nad	Porphyrin and chlorophyll metabolism	0	0	0	0	0	0	0	0	0	0			blocked			blocked
'UPP1R'	uroporphyrinogen I reductase	[h] : uppg1 + nadph <==> upp1 + nadp + (7) h	Porphyrin and chlorophyll metabolism	0	0	0	0	0	0	0	0	0	0			blocked			blocked
'UPP1S'	uroporphyrinogen I synthase	[h] : hmbil --> uppg1 + h2o	Porphyrin and chlorophyll metabolism	0	0	0	0	0	0	0	0	0	0			blocked			blocked
'UPP3MT'	uroporphyrinogen methyltransferase	[h] : (2) amet + uppg3 --> (2) ahcys + dscl + (2) h	Porphyrin and chlorophyll metabolism	0	0	0	0	0	0	0	0	0	0			blocked			blocked
'UPP3O'	uroporphyrinogen III oxidase	[h] : uppg3 + nadp <==> upp3 + (5) h + nadph	Porphyrin and chlorophyll metabolism	0	0	0	0	0	0	0	0	0	0			blocked			blocked
'UPP3S'	uroporphyrinogen III synthase	[h] : hmbil --> uppg3 + h2o	Porphyrin and chlorophyll metabolism	0.00360616	0.00711142	0.00350526	0	0.00360045	0	0.00711142	-0.00360045	-0.00711142	0.00351097		subs			subs
'UPPDC1'	uroporphyrinogen decarboxylase (uroporphyrinogen III)	[h] : uppg3 + (4) h --> cpppg3 + (4) co2	Porphyrin and chlorophyll metabolism	0.00360616	0.00711142	0.00350526	0	0.00360045	0	0.00711142	-0.00360045	-0.00711142	0.00351097		subs			subs
'UPPDC2'	uroporphyrinogen decarboxylase (uroporphyrinogen I)	[h] : uppg1 + (4) h --> cpppg1 + (4) co2	Porphyrin and chlorophyll metabolism	0	0	0	0	0	0	0	0	0	0			blocked			blocked
'ACCAHh'	1-aminocyclopropane-1-carboxylate aminohydrolase (isomerizing), chloroplast	[h] : 1acpc + h2o <==> 2obut + nh4	Propanoate metabolism	0	-0.0203	0.0203	-4.12693	1.69933	-7.86188	2.45938	-9.56121	-6.58631	2.9749		subs			subs
'ACCAHm'	1-aminocyclopropane-1-carboxylate aminohydrolase (isomerizing), mitochondria	[m] : 1acpc + h2o <==> 2obut + nh4	Propanoate metabolism	0	0.0203	0.0203	0	4.12693	0	7.86188	-4.12693	-7.86188	3.73495		subs			subs
'APAT'	ATP:propanoate adenyltransferase	[m] : atp + ppa <==> ppi + ppad	Propanoate metabolism	-0.00406867	-0.0203	0.0162314	-1000	0	-1000	0	-1000	-1000	0		subs			subs
'APPTh'	ATP:propanoate phosphotransferase, chloroplast	[h] : atp + ppa <==> adp + ppap	Propanoate metabolism	0	0	0	0	1.69933	0	2.45938	-1.69933	-2.45938	0.760051		subs			subs
'APPTm'	ATP:propanoate phosphotransferase, mitochondria	[m] : atp + ppa <==> adp + ppap	Propanoate metabolism	0	0	0	0	1.69933	0	2.45938	-1.69933	-2.45938	0.760051		subs			subs
'HICH'	3-hydroxyisobutyryl-CoA hydrolase	[c] : 3hpcoa + h2o --> 3hpp + coa + h	Propanoate metabolism	0	0	0	0	0	0	0	0	0	0			blocked			blocked
'HPCOR'	3-hydroxypropionyl-CoA:NADP+ oxidoreductase	[c] : 3opcoa + nadph + h <==> 3hpcoa + nadp	Propanoate metabolism	-0.0239448	-0.0628855	0.0389407	-4.12693	0	-7.86188	0	-7.86188	-4.12693	3.73495		subs			subs
'HPHL'	3-Hydroxypropionyl-CoA hydro-lyase	[c] : 3hpcoa <==> prpncoa + h2o	Propanoate metabolism	-0.0239448	-0.0628855	0.0389407	-4.12693	0	-7.86188	0	-7.86188	-4.12693	3.73495		subs			subs
'HPHLm'	3-Hydroxypropionyl-CoA hydro-lyase, mitochondria	[m] : 3hpcoa <==> prpncoa + h2o	Propanoate metabolism	0	0	0	0	0	0	0	0	0	0			blocked			blocked
'MCDC'	malonyl-CoA decarboxylase	[c] : malcoa --> accoa + co2	Propanoate metabolism	0	0	0	0	4.12693	0	7.86188	-4.12693	-7.86188	3.73495		subs			subs
'OCDOR'	3-oxopropionyl-CoA:NAD+ oxidoreductase	[c] : malcoa + nadph + h <==> 3opcoa + nadp + h2o	Propanoate metabolism	-0.0239448	-0.0628855	0.0389407	-4.12693	0	-7.86188	0	-7.86188	-4.12693	3.73495		subs			subs
'PACPT'	propionyladenylate:CoA propionyltransferase	[m] : ppad + coa <==> amp + ppcoa + h	Propanoate metabolism	-0.00406867	-0.0203	0.0162314	-1000	0	-1000	0	-1000	-1000	0		subs			subs
'PCFPTh'	propanoyl-CoA:formate C-propanoyltransferase, chloroplast	[h] : 2obut + coa --> ppcoa + for	Propanoate metabolism	0.0280134	0.0522174	0.024204	0	4.12693	0	7.86188	-4.12693	-7.86188	3.73495		subs			subs
'PCFPTm'	propanoyl-CoA:formate C-propanoyltransferase, mitochondria	[m] : 2obut + coa --> ppcoa + for	Propanoate metabolism	0	0.0203	0.0203	0	4.12693	0	7.86188	-4.12693	-7.86188	3.73495		subs			subs
'PCNO'	propanoyl-CoA:NADP+ 2-oxidoreductase	[c] : ppcoa + nadp <==> prpncoa + nadph + h	Propanoate metabolism	0.0239448	0.0628855	0.0389407	0	4.12693	0	7.86188	-4.12693	-7.86188	3.73495		subs			subs
'PCNOn'	propanoyl-CoA:NADP+ 2-oxidoreductase, nucleus	[n] : ppcoa + nadp <==> prpncoa + nadph + h	Propanoate metabolism	0	0	0	0	0	0	0	0	0	0			blocked			blocked
'PCPPTh'	propanoyl-CoA:phosphate propanoyltransferase, chloroplast	[h] : ppap + coa --> ppcoa + pi	Propanoate metabolism	0	0	0	0	1.69933	0	2.45938	-1.69933	-2.45938	0.760051		subs			subs
'PCPPTm'	propanoyl-CoA:phosphate propanoyltransferase, mitochondria	[m] : ppap + coa --> ppcoa + pi	Propanoate metabolism	0	0	0	0	1.69933	0	2.45938	-1.69933	-2.45938	0.760051		subs			subs
'PPACOAL'	Propanoate:CoA ligase (AMP-forming), cytosol	[c] : atp + ppa + coa --> amp + ppi + ppcoa	Propanoate metabolism	0	0.0106681	0.0106681	0	1.69933	0	2.45938	-1.69933	-2.45938	0.760051		subs			subs
'PPACOALh'	Propanoate:CoA ligase (AMP-forming), chloroplast	[h] : atp + ppa + coa --> amp + ppi + ppcoa + h	Propanoate metabolism	0	0	0	0	1.69933	0	2.45938	-1.69933	-2.45938	0.760051		subs			subs
'PPACOALm'	Propanoate:CoA ligase (AMP-forming), mitochondria	[m] : atp + ppa + coa --> amp + ppi + ppcoa + h	Propanoate metabolism	0	0	0	0	1000	0	1000	-1000	-1000	0		subs			subs
'AAL(fum)'	N6-(1,2-dicarboxyethyl)AMP AMP-lyase (fumarate-forming)	[c] : dcamp --> fum + amp	Purine metabolism	0.0083966	0.023571	0.0151744	0	837.382	0	655.53	-837.382	-655.53	181.853		subs			subs
'AASP'	ATP:adenylylsulfate 3'-phosphotransferase	[c] : atp + aps --> adp + paps + h	Purine metabolism	0	0	0	0	14.4443	0	19.6547	-14.4443	-19.6547	5.21044		subs			subs
'AASPh'	ATP:adenylylsulfate 3'-phosphotransferase, chloroplast	[h] : atp + aps --> adp + paps + h	Purine metabolism	0	0	0	0	0	0	0	0	0	0			blocked			blocked
'AASPm'	ATP:adenylylsulfate 3'-phosphotransferase, mitochondria	[m] : atp + aps --> adp + paps + h	Purine metabolism	0	0	0	0	0	0	0	0	0	0			blocked			blocked
'ADATT'	ADP:ATP adenylyltransferase	[n] : adp + atp + h --> pi + ap4a	Purine metabolism	0	0	0	0	0	0	0	0	0	0			blocked			blocked
'ADEC'	adenylate cyclase	[c] : atp --> camp + ppi	Purine metabolism	0	0	0	0	1000	0	1000	-1000	-1000	0		subs			subs
'ADECn'	adenylate cyclase, nucleus	[n] : atp --> camp + ppi	Purine metabolism	0	0	0	0	0	0	0	0	0	0			blocked			blocked
'ADEDA'	adenosine deaminase	[c] : dad-2 + h2o + h --> din + nh4	Purine metabolism	0	0	0	0	0	0	0	0	0	0			blocked			blocked
'ADNDA'	adenosine deaminase	[c] : adn + h2o + h --> ins + nh4	Purine metabolism	0	0	0	0	14.4443	0	19.6547	-14.4443	-19.6547	5.21044		subs			subs
'ADNK'	adenosine kinase	[c] : atp + adn --> adp + amp + h	Purine metabolism	0	0	0	0	14.4443	0	19.6547	-14.4443	-19.6547	5.21044		subs			subs
'ADNKm'	adenosine kinase, mitochondria	[m] : atp + adn --> adp + amp + h	Purine metabolism	0.00950527	0.0203	0.0107948	0	1.69933	0	2.45938	-1.69933	-2.45938	0.760051		subs			subs
'ADPA'	ADP-apyrase	[c] : adp + h2o --> amp + pi + h	Purine metabolism	0.261091	0.639317	0.378226	0	1000	0	1000	-1000	-1000	0		subs			subs
'ADRH'	Adenosine ribohydrolase	[c] : adn + h2o --> ade + rib-D	Purine metabolism	0	0	0	0	14.4443	0	19.6547	-14.4443	-19.6547	5.21044		subs			subs
'ADSS'	adenylosuccinate synthase	[c] : gtp + imp + asp-L --> gdp + pi + dcamp + (2) h	Purine metabolism	0.0083966	0.023571	0.0151744	0	837.382	0	655.53	-837.382	-655.53	181.853		subs			subs
'ADSSh'	adenylosuccinate synthase, chloroplast	[h] : gtp + imp + asp-L --> gdp + pi + dcamp + (3) h	Purine metabolism	0	0	0	0	0	0	0	0	0	0			blocked			blocked
'AGPOP'	dGTP:pyruvate 2-O-phosphotransferase, cytosol	[c] : dgdp + pep + h --> dgtp + pyr	Purine metabolism	0	0	0	0	14.4443	0	19.6547	-14.4443	-19.6547	5.21044		subs			subs
'AGPOPm'	dGTP:pyruvate 2-O-phosphotransferase, mitochondria	[m] : dgdp + pep + (2) h --> dgtp + pyr	Purine metabolism	0	0	0	0	14.4443	0	19.6547	-14.4443	-19.6547	5.21044		subs			subs
'AGPT'	ATP:GMP phosphotransferase	[c] : atp + gmp --> adp + gdp	Purine metabolism	0.0146357	0.0346477	0.020012	0	1000	0	1000	-1000	-1000	0		subs			subs
'AIAL'	1-(5'-Phosphoribosyl)-5-amino-4-(N-succinocarboxamide)-imidazole AMP-lyase	[c] : 25aics <==> fum + aicar	Purine metabolism	0.0228683	0.054137	0.0312688	0	1.1111	0	2.12483	-1.1111	-2.12483	1.01374		subs			subs
'AMP5N'	AMP-5'-nucleotidase	[c] : amp + h2o --> adn + pi	Purine metabolism	0.000328047	0	0.000328047	0	14.4443	0	19.6547	-14.4443	-19.6547	5.21044		subs			subs
'AMPD'	AMP deaminase	[c] : amp + h2o + h --> imp + nh4	Purine metabolism	0	0	0	0	837.382	0	655.53	-837.382	-655.53	181.853		subs			subs
'APATT'	APS:ATP adenylyltransferase	[n] : aps + atp --> so4 + ap4a	Purine metabolism	0	0	0	0	0	0	0	0	0	0			blocked			blocked
'APN'	adenosine 3',5'-phosphate 5'-nucleotidohydrolase	[c] : camp + h2o --> amp + h	Purine metabolism	0	0	0	0	1000	0	1000	-1000	-1000	0		subs			subs
'APNn'	adenosine 3',5'-phosphate 5'-nucleotidohydrolase, nucleus	[n] : camp + h2o --> amp + h	Purine metabolism	0	0	0	0	0	0	0	0	0	0			blocked			blocked
'APPRT'	AMP:diphosphate phospho-D-ribosyltransferase	[c] : ade + prpp <==> amp + ppi	Purine metabolism	0.00185702	0.0043962	0.00253918	0	14.4443	0	19.6547	-14.4443	-19.6547	5.21044		subs			subs
'ARDP'	ADP-ribose diphosphatase	[c] : adprib + h2o --> amp + r5p + (2) h	Purine metabolism	0	0	0	0	0	0	0	0	0	0			blocked			blocked
'ATAH'	allantoate amidinohydrolase	[m] : alltt + h2o + h <==> urdglyc + urea	Purine metabolism	0	0	0	0	1.1111	0	2.12483	-1.1111	-2.12483	1.01374		subs			subs
'ATAH(co2)'	allantoate amidinohydrolase (decarboxylating)	[m] : alltt + h2o + h --> udg + nh4 + co2	Purine metabolism	0	0	0	0	1.1111	0	2.12483	-1.1111	-2.12483	1.01374		subs			subs
'ATAM'	ATP:AMP phosphotransferase	[c] : atp + amp --> (2) adp	Purine metabolism	0	0	0	0	14.4443	0	19.6547	-14.4443	-19.6547	5.21044		subs			subs
'ATAMh'	ATP:AMP phosphotransferase, chloroplast	[h] : atp + amp --> (2) adp	Purine metabolism	0.0693195	0.15103	0.0817108	0	385.97	0	144.297	-385.97	-144.297	241.673		subs			subs
'ATAMm'	ATP:AMP phosphotransferase, mitochondria	[m] : atp + amp --> (2) adp	Purine metabolism	0.00543659	0	0.00543659	0	1.69933	0	2.45938	-1.69933	-2.45938	0.760051		subs			subs
'ATDAM'	ATP:dAMP phosphotransferase	[c] : atp + damp --> adp + dadp	Purine metabolism	0	0	0	0	0	0	0	0	0	0			blocked			blocked
'ATDAMh'	ATP:dAMP phosphotransferase, chloroplast	[h] : atp + damp --> adp + dadp	Purine metabolism	0	0	0	0	0	0	0	0	0	0			blocked			blocked
'ATDAMm'	ATP:dAMP phosphotransferase, mitochondria	[m] : atp + damp --> adp + dadp	Purine metabolism	0	0	0	0	0	0	0	0	0	0			blocked			blocked
'ATDGD'	ATP:dGDP phosphotransferase	[c] : atp + dgdp --> adp + dgtp	Purine metabolism	0	0	0	0	14.4443	0	19.6547	-14.4443	-19.6547	5.21044		subs			subs
'ATDGDm'	ATP:dGDP phosphotransferase, mitochondria	[m] : atp + dgdp + h --> adp + dgtp	Purine metabolism	0	0	0	0	1000	0	1000	-1000	-1000	0		subs			subs
'ATDGM'	ATP:dGMP phosphotransferase	[c] : atp + dgmp --> adp + dgdp	Purine metabolism	0	0	0	0	1000	0	1000	-1000	-1000	0		subs			subs
'ATGD'	ATP:GDP phosphotransferase	[c] : atp + gdp --> adp + gtp	Purine metabolism	0	0	0	0	14.4443	0	19.6547	-14.4443	-19.6547	5.21044		subs			subs
'ATGDm'	ATP:GDP phosphotransferase, mitochondria	[m] : atp + gdp + h --> adp + gtp	Purine metabolism	0	0	0	0	1000	0	1000	-1000	-1000	0		subs			subs
'ATID'	ATP:IDP phosphotransferase	[c] : atp + idp --> adp + itp	Purine metabolism	0	0	0	0	14.4443	0	19.6547	-14.4443	-19.6547	5.21044		subs			subs
'ATIDm'	ATP:IDP phosphotransferase, mitochondria	[m] : atp + idp --> adp + itp	Purine metabolism	0	0	0	0	0	0	0	0	0	0			blocked			blocked
'ATNAH'	(S)(+)-allantoin amidohydrolase	[m] : alltn + h2o + h --> alltt	Purine metabolism	0	0	0	0	1.1111	0	2.12483	-1.1111	-2.12483	1.01374		subs			subs
'ATPPH'	ATP phosphohydrolase	[c] : atp + h2o --> adp + pi + h	Purine metabolism	0	0	0	0	14.4443	0	19.6547	-14.4443	-19.6547	5.21044		subs			subs
'ATPPHm'	ATP phosphohydrolase, mitochondria	[m] : atp + h2o --> adp + pi + h	Purine metabolism	1.36221	0	1.36221	0	1000	0	1000	-1000	-1000	0		subs			subs
'ATS'	allantoin synthetase	[m] : 5houdic --> alltn + co2 + h	Purine metabolism	0	0	0	0	1.1111	0	2.12483	-1.1111	-2.12483	1.01374		subs			subs
'BPNT'	Adenosine 3',5'-bisphosphate 3'-phosphohydrolase	[c] : pap + h2o --> amp + pi	Purine metabolism	0	0	0	0	14.4443	0	19.6547	-14.4443	-19.6547	5.21044		subs			subs
'BTP'	bis(5'-adenosyl)-triphosphatase	[n] : apppa + h2o --> adp + amp + (2) h	Purine metabolism	0	0	0	0	0	0	0	0	0	0			blocked			blocked
'BTPS'	bis(5'-nucleosyl)-tetraphosphatase (symmetrical)	[n] : ap4a + h2o --> (2) adp + (2) h	Purine metabolism	0	0	0	0	0	0	0	0	0	0			blocked			blocked
'DAMPH'	2'-Deoxyadenosine 5'-monophosphate phosphohydrolase	[c] : damp + h2o <==> dad-2 + pi	Purine metabolism	0	0	0	0	0	0	0	0	0	0			blocked			blocked
'DAOTO'	2'-Deoxyadenosine 5'-diphosphate:oxidized-thioredoxin 2'-oxidoreductase	[c] : trdrd + adp --> dadp + trdox + h2o	Purine metabolism	0.000295162	0.000698751	0.000403588	0	0.000294695	0	0.000698751	-0.000294695	-0.000698751	0.000404056		subs			subs
'DAPOP'	dATP:pyruvate 2-O-phosphotransferase	[m] : dadp + pep + h --> datp + pyr	Purine metabolism	0	0	0	0	14.4443	0	19.6547	-14.4443	-19.6547	5.21044		subs			subs
'DGOTO'	2'-Deoxyguanosine 5'-diphosphate:oxidized-thioredoxin 2'-oxidoreductase	[c] : gdp + trdrd --> dgdp + trdox + h2o	Purine metabolism	0	0	0	0	0.000523901	0	0.00124222	-0.000523901	-0.00124222	0.000718322		subs			subs
'DGTD'	2'-Deoxyguanosine 5'-triphosphate diphosphohydrolase	[c] : dgtp + h2o --> dgmp + ppi + h	Purine metabolism	0	0	0	0	1000	0	1000	-1000	-1000	0		subs			subs
'DGTTO'	2'-Deoxyguanosine 5'-triphosphate:oxydized-thioredoxin 2'-oxidoreductase	[c] : gtp + trdrd --> dgtp + trdox + h2o	Purine metabolism	0.000524733	0.00124222	0.000717491	0	0.000523901	0	0.00124222	-0.000523901	-0.00124222	0.000718322		subs			subs
'DMPH'	2'-Deoxyguanosine 5'-monophosphate phosphohydrolase	[c] : dgmp + h2o <==> dgsn + pi	Purine metabolism	0	0	0	0	0	0	0	0	0	0			blocked			blocked
'FPAIF'	phosphoribosylaminoimidazolecarboxamide formyltransferase	[c] : 10fthf + aicar <==> thf + fprica	Purine metabolism	0.0230323	0.0582187	0.0351864	0	2.40738	0	2.70396	-2.40738	-2.70396	0.296583		subs			subs
'FPGFT'	phosphoribosylglycinamide formyltransferase, cytosol	[c] : 10fthf + gar <==> thf + fgam + h	Purine metabolism	0.0228683	0.054137	0.0312688	0	1.1111	0	2.12483	-1.1111	-2.12483	1.01374		subs			subs
'GBDP'	guanosine-3',5'-bis(diphosphate) 3'-diphosphatase	[c] : ppgpp + h2o <==> gdp + ppi	Purine metabolism	-0.385651	-18.4234	18.0378	-1000	0	-1000	0	-1000	-1000	0		subs			subs
'GCPN'	Guanosine 3',5'-cyclic phosphate 5'-nucleotidohydrolase	[c] : 35cgmp + h2o --> gmp	Purine metabolism	0	0	0	0	1000	0	1000	-1000	-1000	0		subs			subs
'GCPNn'	Guanosine 3',5'-cyclic phosphate 5'-nucleotidohydrolase, nucleus	[n] : 35cgmp + h2o --> gmp + h	Purine metabolism	0	0	0	0	0	0	0	0	0	0			blocked			blocked
'GDPA'	GDP-apyrase	[c] : gdp + h2o --> gmp + pi + h	Purine metabolism	0	0	0	0	14.4443	0	19.6547	-14.4443	-19.6547	5.21044		subs			subs
'GDTP'	Guanosine 3'-diphosphate 5'-triphosphate 5'-phosphohydrolase	[c] : gdptp + h2o <==> ppgpp + pi + (2) h	Purine metabolism	-0.385651	-18.4234	18.0378	-1000	0	-1000	0	-1000	-1000	0		subs			subs
'GMP5N'	GMP-5'-nucleotidase	[c] : gmp + h2o --> gsn + pi + h	Purine metabolism	0	0	0	0	14.4443	0	19.6547	-14.4443	-19.6547	5.21044		subs			subs
'GMPS'	GMP synthase, cytosol	[c] : atp + xmp + nh4 --> amp + ppi + gmp + (2) h	Purine metabolism	0.0146357	0.0346477	0.020012	0	1000	0	1000	-1000	-1000	0		subs			subs
'GMPS(glu)'	GMP synthase (glutamine-hydrolysing), cytosol	[c] : atp + xmp + gln-L + h2o --> amp + ppi + gmp + glu-L + (2) h	Purine metabolism	0	0	0	0	14.4443	0	19.6547	-14.4443	-19.6547	5.21044		subs			subs
'GMPS(glu)m'	GMP synthase (glutamine-hydrolysing), mitochondria	[m] : atp + xmp + gln-L + h2o --> amp + ppi + gmp + glu-L + (4) h	Purine metabolism	0	0	0	0	0	0	0	0	0	0			blocked			blocked
'GMPSm'	GMP synthase, mitochondria	[m] : atp + xmp + nh4 --> amp + ppi + gmp + (4) h	Purine metabolism	0	0	0	0	0	0	0	0	0	0			blocked			blocked
'GPAR'	GMP:diphosphate 5-phospho-alpha-D-ribosyltransferase	[c] : gua + prpp + h <==> gmp + ppi	Purine metabolism	0	0	0	-1000	14.4443	-1000	19.6547	-1014.44	-1019.65	5.21044		subs			subs
'GTPA'	GTP-apyrase	[c] : gtp + h2o --> gdp + pi + h	Purine metabolism	0.303752	18.2122	17.9085	0	1000	0	1000	-1000	-1000	0		subs			subs
'GTPDPK'	ATP:GTP 3'-diphosphotransferase	[c] : atp + gtp <==> amp + gdptp	Purine metabolism	-0.385651	-18.4234	18.0378	-1000	0	-1000	0	-1000	-1000	0		subs			subs
'GTPOP'	GTP:pyruvate 2-O-phosphotransferase, Cytosol	[c] : gdp + pep + h --> gtp + pyr	Purine metabolism	0	0	0	0	14.4443	0	19.6547	-14.4443	-19.6547	5.21044		subs			subs
'GTPOPm'	GTP:pyruvate 2-O-phosphotransferase, mitochondria	[m] : gdp + pep + (2) h --> gtp + pyr	Purine metabolism	0	0	0	0	14.4443	0	19.6547	-14.4443	-19.6547	5.21044		subs			subs
'GUAC'	guanylate cyclase	[c] : gtp --> 35cgmp + ppi + h	Purine metabolism	0	0	0	0	1000	0	1000	-1000	-1000	0		subs			subs
'GUACn'	guanylate cyclase, nucleus	[n] : gtp --> 35cgmp + ppi + h	Purine metabolism	0	0	0	0	0	0	0	0	0	0			blocked			blocked
'GUAD'	guanine deaminase	[c] : gua + h2o + (2) h --> xan + nh4	Purine metabolism	0	0	0	0	1000	0	1000	-1000	-1000	0		subs			subs
'HIUH'	hydroxyisourate hydrolase	[m] : 5hiu + h2o --> 5houdic	Purine metabolism	0	0	0	0	1.1111	0	2.12483	-1.1111	-2.12483	1.01374		subs			subs
'HPRT'	hypoxanthine phosphoribosyltransferase	[c] : hxan + prpp <==> imp + ppi	Purine metabolism	0	0	0	-1.1111	14.4443	-2.12483	19.6547	-16.5691	-20.7658	4.1967		subs			subs
'I5NT'	IMP-5'-nucleotidase	[c] : imp + h2o --> ins + pi	Purine metabolism	0	0	0	0	14.4443	0	19.6547	-14.4443	-19.6547	5.21044		subs			subs
'ICH'	IMP cyclohydrolase	[c] : fprica <==> imp + h2o	Purine metabolism	0.0230323	0.0582187	0.0351864	0	2.40738	0	2.70396	-2.40738	-2.70396	0.296583		subs			subs
'IDPA'	IDP-apyrase	[c] : idp + h2o --> imp + pi + h	Purine metabolism	0	0	0	0	0	0	0	0	0	0			blocked			blocked
'IMPD'	IMP dehydrogenase	[c] : imp + nad + h2o --> xmp + nadh + h	Purine metabolism	0.0146357	0.0346477	0.020012	0	1.1111	0	2.12483	-1.1111	-2.12483	1.01374		subs			subs
'IMPDm'	IMP dehydrogenase, mitochondria	[m] : imp + nad + h2o --> xmp + nadh + h	Purine metabolism	0	0	0	0	0	0	0	0	0	0			blocked			blocked
'ISRH'	Inosine ribohydrolase	[c] : ins + h2o --> hxan + rib-D	Purine metabolism	0	0	0	0	14.4443	0	19.6547	-14.4443	-19.6547	5.21044		subs			subs
'ITPA'	ITP-apyrase	[c] : idp + pi + h --> itp + h2o	Purine metabolism	0	0	0	0	1000	0	1000	-1000	-1000	0		subs			subs
'ITPP'	Inosine 5'-triphosphate pyrophosphohydrolase	[c] : itp + h2o --> imp + ppi + h	Purine metabolism	0	0	0	0	0	0	0	0	0	0			blocked			blocked
'NDPK'	nucleoside-diphosphate kinase	[c] : atp + dadp --> adp + datp	Purine metabolism	0	0	0	0	14.4443	0	19.6547	-14.4443	-19.6547	5.21044		subs			subs
'NDPKm'	nucleoside-diphosphate kinase, mitochondria	[m] : atp + dadp --> adp + datp	Purine metabolism	0.000295162	0.000698751	0.000403588	0	1000	0	1000	-1000	-1000	0		subs			subs
'NTDP'	nucleoside-triphosphate diphosphatase (GTP)	[c] : gtp + h2o --> gmp + ppi + h	Purine metabolism	0	0	0	0	1000	0	1000	-1000	-1000	0		subs			subs
'NTPD'	nucleoside-triphosphate diphosphatase (XTP)	[c] : xtp + h2o --> xmp + ppi + h	Purine metabolism	0	0	0	0	0	0	0	0	0	0			blocked			blocked
'PAPSTYRST'	3'-Phosphoadenylylsulfate:protein-tyrosine O-sulfotransferase	[c] : paps + tyr-L --> pap + tyr-Lso4	Purine metabolism	0	0	0	0	0	0	0	0	0	0			blocked			blocked
'PPRGL'	phosphoribosylamine---glycine ligase	[c] : atp + pram + gly --> adp + pi + gar + (2) h	Purine metabolism	0.0228683	0.054137	0.0312688	0	1.1111	0	2.12483	-1.1111	-2.12483	1.01374		subs			subs
'PPRGLh'	phosphoribosylamine---glycine ligase, chloroplast	[h] : atp + pram + gly --> adp + pi + gar + h	Purine metabolism	0	0	0	0	0	0	0	0	0	0			blocked			blocked
'PRAIC'	phosphoribosylaminoimidazole carboxylase, cytosol	[c] : air + co2 <==> 5aizc + (2) h	Purine metabolism	0.0228683	0.054137	0.0312688	0	1.1111	0	2.12483	-1.1111	-2.12483	1.01374		subs			subs
'PRAICh'	phosphoribosylaminoimidazole carboxylase, chloroplast	[h] : air + co2 <==> 5aizc + h	Purine metabolism	0	0	0	0	0	0	0	0	0	0			blocked			blocked
'PRAIS'	phosphoribosylaminoimidazolesuccinocarboxamide synthase, cytosol	[c] : atp + 5aizc + asp-L --> adp + pi + 25aics + h	Purine metabolism	0.0228683	0.054137	0.0312688	0	1.1111	0	2.12483	-1.1111	-2.12483	1.01374		subs			subs
'PRAISh'	phosphoribosylaminoimidazolesuccinocarboxamide synthase, chloroplast	[h] : atp + 5aizc + asp-L --> adp + pi + 25aics + h	Purine metabolism	0	0	0	0	0	0	0	0	0	0			blocked			blocked
'PRDPAR'	5-phosphoribosylamine:diphosphate phospho-alpha-D-ribosyltransferase (glutamate-amidating)	[c] : gln-L + prpp + h2o --> pram + ppi + glu-L	Purine metabolism	0.0228683	0.054137	0.0312688	0	1.1111	0	2.12483	-1.1111	-2.12483	1.01374		subs			subs
'PRFGCL'	phosphoribosylformylglycinamidine cyclo-ligase	[c] : atp + fpram --> adp + pi + air	Purine metabolism	0.0228683	0.054137	0.0312688	0	1.1111	0	2.12483	-1.1111	-2.12483	1.01374		subs			subs
'PRFGCLh'	phosphoribosylformylglycinamidine cyclo-ligase, chloroplast	[h] : atp + fpram --> adp + pi + air + h	Purine metabolism	0	0	0	0	0	0	0	0	0	0			blocked			blocked
'PRFGS'	phosphoribosylformylglycinamidine synthase	[c] : atp + fgam + gln-L + h2o --> adp + pi + fpram + glu-L + h	Purine metabolism	0.0228683	0.054137	0.0312688	0	1.1111	0	2.12483	-1.1111	-2.12483	1.01374		subs			subs
'PRFGSh'	phosphoribosylformylglycinamidine synthase, chloroplast	[h] : atp + fgam + gln-L + h2o --> adp + pi + fpram + glu-L + h	Purine metabolism	0	0	0	0	0	0	0	0	0	0			blocked			blocked
'R5PDP'	ribose-phosphate diphosphokinase	[c] : atp + r5p --> amp + prpp + h	Purine metabolism	0.0477576	0.116752	0.0689944	0	14.4443	0	19.6547	-14.4443	-19.6547	5.21044		subs			subs
'RNTR'	ribonucleoside-triphosphate reductase	[c] : atp + trdrd --> datp + trdox + h2o	Purine metabolism	0	0	0	0	0.000294695	0	0.000698726	-0.000294695	-0.000698726	0.000404032		subs			subs
'RSPN'	ribosylpyrimidine nucleosidase	[c] : gsn + h2o --> gua + rib-D	Purine metabolism	0	0	0	0	14.4443	0	19.6547	-14.4443	-19.6547	5.21044		subs			subs
'SUAT'	sulfate adenylyltransferase	[c] : atp + so4 + h --> ppi + aps	Purine metabolism	0.00260604	0.0126225	0.0100165	0	21.7579	0	29.6547	-21.7579	-29.6547	7.8968		subs			subs
'UGAH'	ureidoglycine aminohydrolase	[m] : udg + h2o + h <==> urdglyc + nh4	Purine metabolism	0	0	0	-1.1111	1.1111	-2.12483	2.01587	-3.23593	-3.12696	0.108966		subs			subs
'URO'	urate oxidase	[m] : urate + o2 + h2o --> 5hiu + h2o2 + h	Purine metabolism	0	0	0	0	1.1111	0	2.12483	-1.1111	-2.12483	1.01374		subs			subs
'X5NT'	XMP-5'-nucleotidase	[c] : xmp + h2o --> xtsn + pi	Purine metabolism	0	0	0	0	14.4443	0	19.6547	-14.4443	-19.6547	5.21044		subs			subs
'XANDH'	xanthine dehydrogenase	[c] : hxan + nad + h2o --> xan + nadh + h	Purine metabolism	0	0	0	0	1.1111	0	2.12483	-1.1111	-2.12483	1.01374		subs			subs
'XNDH'	xanthine dehydrogenase	[c] : xan + nad + h2o --> urate + nadh + h	Purine metabolism	0	0	0	0	1.1111	0	2.12483	-1.1111	-2.12483	1.01374		subs			subs
'XPPRT'	XMP:pyrophosphate phosphoribosyltransferase	[c] : xan + prpp <==> xmp + ppi	Purine metabolism	0	0	0	-1.1111	1000	-2.12483	1000	-1002.12	-1001.11	1.01374		subs			subs
'XTSNRH'	Xanthosine ribohydrolase	[c] : xtsn + h2o --> xan + rib-D	Purine metabolism	0	0	0	0	14.4443	0	19.6547	-14.4443	-19.6547	5.21044		subs			subs
'ASPCT'	aspartate carbamoyltransferase, cytosol	[c] : cbp + asp-L --> pi + cbasp	Pyrimidine metabolism	0	0	0	0	0	0	0	0	0	0			blocked			blocked
'ASPCTm'	aspartate carbamoyltransferase, mitochondria	[m] : cbp + asp-L --> pi + cbasp	Pyrimidine metabolism	0.0228683	0.054137	0.0312688	0	0.022832	0	0.054137	-0.022832	-0.054137	0.031305		subs			subs
'ATCD'	ATP:CDP phosphotransferase	[c] : atp + cdp --> adp + ctp	Pyrimidine metabolism	0.0217588	0.0327229	0.010964	0	14.4443	0	19.6547	-14.4443	-19.6547	5.21044		subs			subs
'ATCDm'	ATP:CDP phosphotransferase, mitochondria	[m] : atp + cdp --> adp + ctp	Pyrimidine metabolism	0	0	0	0	0	0	0	0	0	0			blocked			blocked
'ATCM'	ATP:CMP phosphotransferase	[c] : atp + cmp --> adp + cdp	Pyrimidine metabolism	0.0222836	0.0339651	0.0116815	0	14.4443	0	19.6547	-14.4443	-19.6547	5.21044		subs			subs
'ATCY'	ATP:cytidine 5'-phosphotransferase	[c] : atp + cytd --> adp + cmp + h	Pyrimidine metabolism	0	0	0	0	14.4443	0	19.6547	-14.4443	-19.6547	5.21044		subs			subs
'ATDCD'	ATP:dCDP phosphotransferase	[c] : atp + dcdp --> adp + dctp	Pyrimidine metabolism	0	0	0	0	14.4443	0	19.6547	-14.4443	-19.6547	5.21044		subs			subs
'ATDCDm'	ATP:dCDP phosphotransferase, mitochondria	[m] : atp + dcdp --> adp + dctp	Pyrimidine metabolism	0.000524733	0.00124222	0.000717491	0	1000	0	1000	-1000	-1000	0		subs			subs
'ATDCM'	ATP:dCMP phosphotransferase	[c] : atp + dcmp --> adp + dcdp	Pyrimidine metabolism	0	0	0	0	0	0	0	0	0	0			blocked			blocked
'ATDTD'	ATP:dTDP phosphotransferase	[c] : atp + dtdp --> adp + dttp	Pyrimidine metabolism	0	0	0	0	14.4443	0	19.6547	-14.4443	-19.6547	5.21044		subs			subs
'ATDTDm'	ATP:dTDP phosphotransferase, mitochondria	[m] : atp + dtdp --> adp + dttp	Pyrimidine metabolism	0.000295162	0.000698751	0.000403588	0	1000	0	1000	-1000	-1000	0		subs			subs
'ATDTM'	ATP:dTMP phosphotransferase	[c] : atp + dtmp --> adp + dtdp	Pyrimidine metabolism	0.000295162	0.000698751	0.000403588	0	14.4443	0	19.6547	-14.4443	-19.6547	5.21044		subs			subs
'ATDUD'	ATP:dUDP phosphotransferase	[c] : atp + dudp --> adp + dutp	Pyrimidine metabolism	0	0	0	0	14.4443	0	19.6547	-14.4443	-19.6547	5.21044		subs			subs
'ATDUDm'	ATP:dUDP phosphotransferase, mitochondria	[m] : atp + dudp --> adp + dutp	Pyrimidine metabolism	0	0	0	0	0	0	0	0	0	0			blocked			blocked
'ATUD'	ATP:UDP phosphotransferase	[c] : atp + udp --> adp + utp	Pyrimidine metabolism	0	0	0	0	14.4443	0	19.6547	-14.4443	-19.6547	5.21044		subs			subs
'ATUDm'	ATP:UDP phosphotransferase, mitochondria	[m] : atp + udp --> adp + utp	Pyrimidine metabolism	0.231851	0.556452	0.324601	0	1000	0	1000	-1000	-1000	0		subs			subs
'AUPT'	ATP:uridine 5'-phosphotransferase	[c] : atp + uri --> adp + ump + h	Pyrimidine metabolism	0	0	0	0	14.4443	0	19.6547	-14.4443	-19.6547	5.21044		subs			subs
'CDDA'	cytidine deaminase	[c] : cytd + h2o + h --> uri + nh4	Pyrimidine metabolism	0	0	0	0	7.22213	0	9.82735	-7.22213	-9.82735	2.60522		subs			subs
'CDPPH'	CDP phosphohydrolase	[c] : cdp + h2o --> cmp + pi + h	Pyrimidine metabolism	0	0	0	0	14.4443	0	19.6547	-14.4443	-19.6547	5.21044		subs			subs
'CMP'	Cytidine-5'-monophosphate phosphohydrolase	[c] : cmp + h2o --> cytd + pi	Pyrimidine metabolism	0	0	0	0	1000	0	1000	-1000	-1000	0		subs			subs
'CSDA'	cytosine deaminase	[c] : csn + h2o + h --> ura + nh4	Pyrimidine metabolism	0	0	0	0	4.81476	0	6.55157	-4.81476	-6.55157	1.73681		subs			subs
'CTPH'	CTP phosphohydrolase	[c] : ctp + h2o --> cdp + pi + h	Pyrimidine metabolism	0	0	0	0	14.4443	0	19.6547	-14.4443	-19.6547	5.21044		subs			subs
'CYRH'	Cytidine ribohydrolase	[c] : cytd + h2o --> csn + rib-D	Pyrimidine metabolism	0	0	0	0	4.81476	0	6.55157	-4.81476	-6.55157	1.73681		subs			subs
'DATCY'	dATP:cytidine 5'-phosphotransferase	[c] : datp + cytd --> dadp + cmp + h	Pyrimidine metabolism	0	0	0	0	1000	0	1000	-1000	-1000	0		subs			subs
'DATUP'	dATP:uridine 5'-phosphotransferase	[c] : datp + uri --> dadp + ump + h	Pyrimidine metabolism	0	0	0	0	1000	0	1000	-1000	-1000	0		subs			subs
'DCAH'	Deoxycytidine aminohydrolase	[c] : dcyt + h2o + h --> duri + nh4	Pyrimidine metabolism	0	0	0	0	0	0	0	0	0	0			blocked			blocked
'DCDT'	2'-Deoxycytidine diphosphate:oxidized-thioredoxin 2'-oxidoreductase	[c] : trdrd + cdp --> dcdp + trdox + h2o	Pyrimidine metabolism	0.000524733	0.00124222	0.000717491	0	0.000523901	0	0.00124222	-0.000523901	-0.00124222	0.000718322		subs			subs
'DCMAH'	dCMP aminohydrolase	[c] : dcmp + h2o + h --> dump + nh4	Pyrimidine metabolism	0	0	0	0	0	0	0	0	0	0			blocked			blocked
'DCMP'	2'-Deoxycytidine 5'-monophosphate phosphohydrolase	[c] : dcmp + h2o --> dcyt + pi	Pyrimidine metabolism	0	0	0	0	0	0	0	0	0	0			blocked			blocked
'DCTCP'	dCTP:cytidine 5'-phosphotransferase	[c] : dctp + cytd --> dcdp + cmp + h	Pyrimidine metabolism	0	0	0	0	1000	0	1000	-1000	-1000	0		subs			subs
'DCTT'	2'-Deoxycytidine 5'-triphosphate:oxydized-thioredoxin 2'-oxidoreductase	[c] : ctp + trdrd --> dctp + trdox + h2o	Pyrimidine metabolism	0	0	0	0	0.000523901	0	0.00124215	-0.000523901	-0.00124215	0.000718244		subs			subs
'DCTUP'	dCTP:uridine 5'-phosphotransferase	[c] : dctp + uri --> dcdp + ump + h	Pyrimidine metabolism	0	0	0	0	1000	0	1000	-1000	-1000	0		subs			subs
'DGTCY'	dGTP:cytidine 5'-phosphotransferase	[c] : dgtp + cytd --> dgdp + cmp + h	Pyrimidine metabolism	0	0	0	0	1000	0	1000	-1000	-1000	0		subs			subs
'DGTUP'	dGTP:uridine 5'-phosphotransferase	[c] : dgtp + uri --> dgdp + ump + h	Pyrimidine metabolism	0	0	0	0	1000	0	1000	-1000	-1000	0		subs			subs
'DHR'	dihydroorotase	[m] : cbasp <==> dhor-S + h2o + h	Pyrimidine metabolism	0.0228683	0.054137	0.0312688	0	0.022832	0	0.054137	-0.022832	-0.054137	0.031305		subs			subs
'DHRO'	dihydroorotate oxidase	[c] : dhor-S + o2 <==> orot + h2o2	Pyrimidine metabolism	0.0228683	0.054137	0.0312688	0	0.022832	0	0.054137	-0.022832	-0.054137	0.031305		subs			subs
'DHROm'	dihydroorotate oxidase, mitochondria	[m] : dhor-S + o2 + h <==> orot + h2o2	Pyrimidine metabolism	0	0	0	0	0	0	0	0	0	0			blocked			blocked
'DTMPK'	dTMP kinase	[c] : atp + dump --> adp + dudp	Pyrimidine metabolism	0	0	0	0	14.4443	0	19.6547	-14.4443	-19.6547	5.21044		subs			subs
'DTNH'	dTTP nucleotidohydrolase	[c] : dttp + h2o --> dtdp + pi + h	Pyrimidine metabolism	0	0	0	0	1000	0	1000	-1000	-1000	0		subs			subs
'DTPH'	dTDP phosphohydrolase	[c] : dtdp + h2o --> dtmp + pi + h	Pyrimidine metabolism	0	0	0	0	14.4443	0	19.6547	-14.4443	-19.6547	5.21044		subs			subs
'DTTGY'	dTTP:cytidine 5'-phosphotransferase	[c] : dttp + cytd --> dtdp + cmp + h	Pyrimidine metabolism	0	0	0	0	1000	0	1000	-1000	-1000	0		subs			subs
'DTTUP'	dTTP:uridine 5'-phosphotransferase	[c] : dttp + uri --> dtdp + ump + h	Pyrimidine metabolism	0	0	0	0	1000	0	1000	-1000	-1000	0		subs			subs
'DUDT'	2'-Deoxyuridine 5'-diphosphate:oxidized-thioredoxin 2'-oxidoreductase	[c] : trdrd + udp --> dudp + trdox + h2o	Pyrimidine metabolism	0	0	0	0	0.000294695	0	0.000698726	-0.000294695	-0.000698726	0.000404032		subs			subs
'DURIK1'	ATP:deoxyuridine 5'-phosphotransferase	[c] : atp + duri --> adp + dump + h	Pyrimidine metabolism	0	0	0	0	14.4443	0	19.6547	-14.4443	-19.6547	5.21044		subs			subs
'DUTCP'	dUTP:cytidine 5'-phosphotransferase	[c] : dutp + cytd --> dudp + cmp + h	Pyrimidine metabolism	0	0	0	0	14.4443	0	19.6547	-14.4443	-19.6547	5.21044		subs			subs
'DUTNH'	dUTP nucleotidohydrolase	[c] : dutp + h2o --> dump + ppi + h	Pyrimidine metabolism	0.000295162	0.000698751	0.000403588	0	14.4443	0	19.6547	-14.4443	-19.6547	5.21044		subs			subs
'DUTT'	2'-Deoxyuridine 5'-triphosphate:oxydized-thioredoxin 2'-oxidoreductase	[c] : utp + trdrd --> dutp + trdox + h2o	Pyrimidine metabolism	0.000295162	0.000698751	0.000403588	0	0.000294695	0	0.000698751	-0.000294695	-0.000698751	0.000404056		subs			subs
'DUTUP'	dUTP:uridine 5'-phosphotransferase	[c] : dutp + uri --> dudp + ump + h	Pyrimidine metabolism	0	0	0	0	14.4443	0	19.6547	-14.4443	-19.6547	5.21044		subs			subs
'GTCY'	GTP:cytidine 5'-phosphotransferase	[c] : gtp + cytd --> gdp + cmp + h	Pyrimidine metabolism	0	0	0	0	1000	0	1000	-1000	-1000	0		subs			subs
'GTUP'	GTP:uridine 5'-phosphotransferase	[c] : gtp + uri --> gdp + ump + h	Pyrimidine metabolism	0	0	0	0	1000	0	1000	-1000	-1000	0		subs			subs
'HCGAL'	hydrogen-carbonate:L-glutamine amido-ligase	[c] : (2) atp + gln-L + hco3 + h2o --> (2) adp + pi + glu-L + cbp + (2) h	Pyrimidine metabolism	0	0	0	0	0.555549	0	1.4559	-0.555549	-1.4559	0.900355		subs			subs
'HCGALm'	hydrogen-carbonate:L-glutamine amido-ligase, mitochondria	[m] : (2) atp + gln-L + hco3 + h2o --> (2) adp + pi + glu-L + cbp + (2) h	Pyrimidine metabolism	0.0432072	0.0841608	0.0409536	0	0.628012	0	1.87188	-0.628012	-1.87188	1.24387		subs			subs
'ITCY'	ITP:cytidine 5'-phosphotransferase	[c] : itp + cytd --> idp + cmp + h	Pyrimidine metabolism	0	0	0	0	1000	0	1000	-1000	-1000	0		subs			subs
'ITUP'	ITP:uridine 5'-phosphotransferase	[c] : itp + uri --> idp + ump + h	Pyrimidine metabolism	0	0	0	0	1000	0	1000	-1000	-1000	0		subs			subs
'NTD1'	2'-Deoxyuridine 5'-monophosphate phosphohydrolase	[c] : dump + h2o --> duri + pi	Pyrimidine metabolism	0	0	0	0	14.4443	0	19.6547	-14.4443	-19.6547	5.21044		subs			subs
'ORPDC'	orotidine-5'-phosphate decarboxylase	[c] : orot5p + h --> ump + co2	Pyrimidine metabolism	0.0228683	0.054137	0.0312688	0	0.022832	0	0.054137	-0.022832	-0.054137	0.031305		subs			subs
'ORPRT'	orotate phosphoribosyltransferase	[c] : orot5p + ppi <==> orot + prpp	Pyrimidine metabolism	-0.0228683	-0.054137	0.0312688	-0.022832	0	-0.054137	0	-0.054137	-0.022832	0.031305		subs			subs
'TDSR'	thioredoxin-disulfide reductase, cytosol	[c] : trdox + nadph + h --> trdrd + nadp	Pyrimidine metabolism	0.00163979	0.00388195	0.00224216	0	0.00163719	0	0.00388195	-0.00163719	-0.00388195	0.00224476		subs			subs
'TDSRh'	thioredoxin-disulfide reductase, chloroplast	[h] : trdox + nadph + h --> trdrd + nadp	Pyrimidine metabolism	0	0	0	0	0	0	0	0	0	0			blocked			blocked
'TMDK1'	ATP:thymidine 5'-phosphotransferase	[c] : atp + thymd --> adp + dtmp + h	Pyrimidine metabolism	0	0	0	0	14.4443	0	19.6547	-14.4443	-19.6547	5.21044		subs			subs
'TPH'	Thymidylate 5'-phosphohydrolase	[c] : dtmp + h2o --> thymd + pi	Pyrimidine metabolism	0	0	0	0	14.4443	0	19.6547	-14.4443	-19.6547	5.21044		subs			subs
'UDPGP'	UDP-glucose glucophosphohydrolase	[c] : udpg + h2o --> ump + g1p + (2) h	Pyrimidine metabolism	0	0	0	0	1000	0	1000	-1000	-1000	0		subs			subs
'UMPK'	UMP kinase	[c] : atp + ump --> adp + udp	Pyrimidine metabolism	0.029409	0.0711373	0.0417283	0	1000	0	1000	-1000	-1000	0		subs			subs
'UMPP'	Uridine 5'-monophosphate phosphohydrolase	[c] : ump + h2o --> uri + pi	Pyrimidine metabolism	0	0	0	0	1000	0	1000	-1000	-1000	0		subs			subs
'UPH'	UDP phosphohydrolase	[c] : udp + h2o --> ump + pi + h	Pyrimidine metabolism	0	0	0	0	14.4443	0	19.6547	-14.4443	-19.6547	5.21044		subs			subs
'UPRT'	uracil phosphoribosyltransferase	[c] : ump + ppi <==> ura + prpp	Pyrimidine metabolism	0	0	0	-4.81476	0	-6.55157	0	-6.55157	-4.81476	1.73681		subs			subs
'UTAL'	UTP:ammonia ligase (ADP-forming)	[c] : atp + utp + nh4 --> adp + pi + ctp + (2) h	Pyrimidine metabolism	0.0146357	0.0346477	0.020012	0	7.22213	0	9.82735	-7.22213	-9.82735	2.60522		subs			subs
'UTCY'	UTP:cytidine 5'-phosphotransferase	[c] : utp + cytd --> udp + cmp + h	Pyrimidine metabolism	0	0	0	0	1000	0	1000	-1000	-1000	0		subs			subs
'UTGAL'	UTP:L-glutamine amido-ligase (ADP-forming)	[c] : atp + utp + gln-L + h2o --> adp + pi + ctp + glu-L + (2) h	Pyrimidine metabolism	0	0	0	0	4.81476	0	6.55157	-4.81476	-6.55157	1.73681		subs			subs
'UTPH'	UTP phosphohydrolase	[c] : utp + h2o --> udp + pi + h	Pyrimidine metabolism	0	0	0	0	1000	0	1000	-1000	-1000	0		subs			subs
'UTPPH'	Uridine triphosphate pyrophosphohydrolase	[c] : utp + h2o --> ump + ppi + h	Pyrimidine metabolism	0	0	0	0	1000	0	1000	-1000	-1000	0		subs			subs
'UTUP'	UTP:uridine 5'-phosphotransferase	[c] : utp + uri --> udp + ump + h	Pyrimidine metabolism	0	0	0	0	1000	0	1000	-1000	-1000	0		subs			subs
'ACACT'	Acetyl-CoA C-acetyltransferase	[c] : (2) accoa --> aacoa + coa	Pyruvate metabolism	0.0530173	0.12551	0.0724929	0	2.01755	0	8.51684	-2.01755	-8.51684	6.49928		subs			subs
'ACALD'	Acetaldehyde dehydrogenase (acetylating)	[c] : acald + coa + nad --> accoa + h + nadh	Pyruvate metabolism	0	5	5	0	6.46517	0	8.39007	-6.46517	-8.39007	1.92491		subs			subs
'ACALDh'	Acetaldehyde dehydrogenase (acetylating), chloroplast	[h] : acald + coa + nad --> accoa + h + nadh	Pyruvate metabolism	0.266873	0	0.266873	0	28.8885	0	34.2414	-28.8885	-34.2414	5.35284		subs			subs
'ACCOAhi'	Acetyl-CoA carboxylase	[h] : accoa + atp + hco3 --> adp + malcoa + pi	Pyruvate metabolism	0.0104112	0.018447	0.00803574	0	6.74066	0	8.57026	-6.74066	-8.57026	1.8296		subs			subs
'ACDHi'	acetaldehyde-CoA dehydrogenase	[c] : accoa + (2) nadh + (2) h --> coa + etoh + (2) nad	Pyruvate metabolism	0	0	0	0	6.79338	0	16.7059	-6.79338	-16.7059	9.91252		subs			subs
ACDHmi'	acetaldehyde-CoA dehydrogenase, mitochondrial	[m] : accoa + (2) nadh + (2) h --> coa + etoh + (2) nad	Pyruvate metabolism	0	9.24352	9.24352	0	6.79338	0	16.7059	-6.79338	-16.7059	9.91252		subs			subs
'ACKrh'	acetate kinase, chloroplast	[h] : ac + atp <==> actp + adp	Pyruvate metabolism	-0.00843981	0	0.00843981	-823.283	283.176	0	286.842	-283.176	-1110.13	826.949		subs			subs
'ACKrm'	acetate kinase, mitochondrial	[m] : ac + atp <==> actp + adp	Pyruvate metabolism	0	0	0	-1000	1000	-994.561	1000	-1994.56	-2000	5.4394		subs			subs
'ALCDH(nadp)hi'	alcohol dehydrogenase (ethanol, NADP), chloroplast	[h] : acald + h + nadph --> etoh + nadp	Pyruvate metabolism	0	0	0	0	5.43204	0	9.82735	-5.43204	-9.82735	4.39531		subs			subs
'ALCDH(nadp)i'	alcohol dehydrogenase (ethanol, NADP)	[c] : acald + h + nadph --> etoh + nadp	Pyruvate metabolism	0	0	0	0	6.46517	0	8.39007	-6.46517	-8.39007	1.92491		subs			subs
'ALCDHi'	alcohol dehydrogenase (ethanol: NAD)	[c] : acald + h + nadh --> etoh + nad	Pyruvate metabolism	0	0	0	0	6.46517	0	8.39007	-6.46517	-8.39007	1.92491		subs			subs
'ALCDHmi'	alcohol dehydrogenase (ethanol: NAD), mitochondrial	[m] : acald + h + nadh --> etoh + nad	Pyruvate metabolism	0	0	0	0	6.22325	0	14.3573	-6.22325	-14.3573	8.13404		subs			subs
'ALDDH'	aldehyde dehydrogenase (acetaldehyde, NAD)	[c] : acald + h2o + nad --> ac + (2) h + nadh	Pyruvate metabolism	0	0	0	0	6.46517	0	8.39007	-6.46517	-8.39007	1.92491		subs			subs
'ALDDHm'	aldehyde dehydrogenase (acetaldehyde, NAD), mitochondrial	[m] : acald + h2o + nad --> ac + (2) h + nadh	Pyruvate metabolism	0	0	0	0	9.62951	0	17.3524	-9.62951	-17.3524	7.72292		subs			subs
'APhi'	Acylphosphatase	[h] : actp + h2o --> ac + h + pi	Pyruvate metabolism	0	0	0	0	771.941	0	286.842	-771.941	-286.842	485.099		subs			subs
ASPAT'	aspartate aminotransferase	[c] : akg + asp-L <==> glu-L + oaa	Pyruvate metabolism	0.0654629	0.139395	0.0739325	-1000	1000	-1000	1000	-2000	-2000	0		subs			subs
'D-LACDHm'	D-lactate dehydrogenase (cytochrome)	[m] : (2) ficytc + lac-D --> (2) focytc + (2) h + pyr	Pyruvate metabolism	0	0	0	0	14.6273	0	19.7478	-14.6273	-19.7478	5.12053		subs			subs
'GLYOXm'	Hydroxyacylglutathione hydrolase	[m] : h2o + lgt-S --> gthrd + h + lac-D	Pyruvate metabolism	0	0	0	0	0	0	0	0	0	0			blocked			blocked
'IPPSh'	2-isopropylmalate synthase, chloroplast	[h] : 3mob + accoa + h2o --> 3c3hmp + coa + h	Pyruvate metabolism	0	0.0298275	0.0298275	0	1.49584	0	6.40393	-1.49584	-6.40393	4.90809		subs			subs
'LALDD1'	(R)-Lactaldehyde:NAD+ oxidoreductase (glutathione-formylating)	[c] : lald-D + gthrd + nad --> lgt-S + nadh + h	Pyruvate metabolism	0	0	0	0	0	0	0	0	0	0			blocked			blocked
'LALDD2'	(R)-Lactaldehyde:NAD+ oxidoreductase	[c] : lald-D + nad <==> mthgxl + nadh + h	Pyruvate metabolism	0	0	0	0	0	0	0	0	0	0			blocked			blocked
'LDHm'	D-lactate dehydrogenase	[m] : lac-D + nad <==> h + nadh + pyr	Pyruvate metabolism	0	0	0	-14.6273	0	-19.7478	0	-19.7478	-14.6273	5.12053		subs			subs
'LGTHL'	Lactoylglutathione lyase	[c] : gthrd + mthgxl --> lgt-S	Pyruvate metabolism	0	0	0	0	0	0	0	0	0	0			blocked			blocked
'LLDH(ferr)m'	L-lactate dehydrogenase (cytochrome)	[m] : (2) ficytc + lac-L --> (2) focytc + (2) h + pyr	Pyruvate metabolism	2.75425	0	2.75425	0	14.6273	0	19.7478	-14.6273	-19.7478	5.12053		subs			subs
'LLDH(ferr)x'	L-Lactate dehydrogenase (ferricytochrome)	[x] : (2) ficytc + lac-L --> (2) focytc + (2) h + pyr	Pyruvate metabolism	0	0	0	0	0	0	0	0	0	0			blocked			blocked
'LLDHh'	L-lactate dehydrogenase	[h] : lac-L + nad <==> h + nadh + pyr	Pyruvate metabolism	0	0	0	0	0	0	0	0	0	0			blocked			blocked
'LLDHm'	L-lactate dehydrogenase, mitochondria	[m] : lac-L + nad <==> h + nadh + pyr	Pyruvate metabolism	-2.75425	0	2.75425	-14.6273	0	-19.7478	0	-19.7478	-14.6273	5.12053		subs			subs
PFLACTm'	Formate C-acetyltransferase, mitochondrial	[m] : coa + pyr --> accoa + for	Pyruvate metabolism	0.0160301	0.0354421	0.019412	0	9.62951	0	21.7644	-9.62951	-21.7644	12.1349		subs			subs
'PFLh'	pyruvate formate lyase	[h] : coa + pyr --> accoa + for	Pyruvate metabolism	0	0	0	0	9.62951	0	21.7644	-9.62951	-21.7644	12.1349		subs			subs
'PTArh'	phosphotransacetylase	[h] : accoa + pi <==> actp + coa	Pyruvate metabolism	0.00843981	0	0.00843981	-283.176	823.283	-5.08694	0	-828.37	-283.176	545.194		subs			subs
[truncated: 195 more rows]
